# Supplementary material for: Chromatin sequesters pioneer transcription factor Sox2 from exerting force on DNA
Source: Nat Commun. 2022 Jul 9;13:3988. doi: 10.1038/s41467-022-31738-x (PMC9271091; doi:10.1038/s41467-022-31738-x)
Supplement: Supplementary file 4 — Supplementary Movies [file 41467_2022_31738_MOESM4_ESM.zip]

Archive with 12 entries (12 files):
- Supplementary_movie_1.mov
- __MACOSX/._Supplementary_movie_1.mov
- Supplementary_movie_2.mov
- __MACOSX/._Supplementary_movie_2.mov
- Supplementary_movie_3.mov
- __MACOSX/._Supplementary_movie_3.mov
- Supplementary_movie_4.mov
- __MACOSX/._Supplementary_movie_4.mov
- Supplementary_movie_5.mov
- __MACOSX/._Supplementary_movie_5.mov
- Supplementary_movie_6.mov
- __MACOSX/._Supplementary_movie_6.mov
