# Supplementary material for: Chromatin sequesters pioneer transcription factor Sox2 from exerting force on DNA
Source: Nat Commun. 2022 Jul 9;13:3988. doi: 10.1038/s41467-022-31738-x (PMC9271091; doi:10.1038/s41467-022-31738-x)
Supplement: Supplementary file 6 — Source Data [file 41467_2022_31738_MOESM6_ESM.zip]

Archive with 24 entries (24 files):
- Source_data_figure_1.xlsx
- __MACOSX/._Source_data_figure_1.xlsx
- Source_data_figure_2.xlsx
- __MACOSX/._Source_data_figure_2.xlsx
- Source_data_figure_3.xlsx
- __MACOSX/._Source_data_figure_3.xlsx
- Source_data_figure_4.xlsx
- __MACOSX/._Source_data_figure_4.xlsx
- Source_data_figure_5.xlsx
- __MACOSX/._Source_data_figure_5.xlsx
- Source_data_supp_figure_2.xlsx
- __MACOSX/._Source_data_supp_figure_2.xlsx
- Source_data_supp_figure_3.xlsx
- __MACOSX/._Source_data_supp_figure_3.xlsx
- Source_data_supp_figure_4.xlsx
- __MACOSX/._Source_data_supp_figure_4.xlsx
- Source_data_supp_figure_5.xlsx
- __MACOSX/._Source_data_supp_figure_5.xlsx
- Source_data_supp_figure_6.xlsx
- __MACOSX/._Source_data_supp_figure_6.xlsx
- Source_data_supp_figure_7.xlsx
- __MACOSX/._Source_data_supp_figure_7.xlsx
- Source_data_supp_figure_9.xlsx
- __MACOSX/._Source_data_supp_figure_9.xlsx
