# Supplementary material for: Chromatin sequesters pioneer transcription factor Sox2 from exerting force on DNA
Source: Nat Commun. 2022 Jul 9;13:3988. doi: 10.1038/s41467-022-31738-x (PMC9271091; doi:10.1038/s41467-022-31738-x)
Supplement: Supplementary file 6 — Source Data [file 41467_2022_31738_MOESM6_ESM.zip › Source_data_figure_1.xlsx]

## Sheet: Fig. 1C
Time (s)	DNA content (bp)
1	125.615
2	103.05
3	273.361
4	31.455
5	290.828
6	224.052
7	325.041
8	206.283
9	234.834
10	176.291
11	208.469
12	161.003
13	423.022
14	428.99
15	332.889
16	0
17	148.034
18	410.573
19	500.082
20	441.267
21	332.24
22	236.379
23	192.941
24	297.38
25	174.88
26	426.991
27	337.589
28	277.111
29	436.407
30	121.086
31	310.914
32	132.273
33	127.112
34	251.229
35	246.606
36	107.193
37	81.9014
38	278.116
39	208.932
40	274.881
41	346.368
42	428.759
43	242.111
44	306.444
45	182.526
46	547.428
47	881.214
48	912.527
49	952.642
50	1057.42
51	1004.02
52	1071.74
53	1242.11
54	1018.52
55	1112.32
56	1315.24
57	1065.52
58	1223.71
59	1046.53
60	1196.73
61	1091.82
62	1030.62
63	845.306
64	941.473
65	1256.15
66	1254.69
67	1275.28
68	1285.53
69	1316.38
70	1598.97
71	1436.68
72	1346.28
73	1284.79
74	1261.61
75	1505.95

## Sheet: Fig. 1D
Time (s)	Intensity (a.u.)
1	33.147
2	46.08
3	31.727
4	42.367
5	41.913
6	50.12
7	43.293
8	34.22
9	47.707
10	58.58
11	34.213
12	95.927
13	52.227
14	28.707
15	38.4
16	62.513
17	52.94
18	33.6
19	53.28
20	28.993
21	34.373
22	37.393
23	37.273
24	28.6
25	48.14
26	45.92
27	51.007
28	46.88
29	63.307
30	60.233
31	76.96
32	79.44
33	54.473
34	42.567
35	57.18
36	51.233
37	35.367
38	47.247
39	54.907
40	55.673
41	95.853
42	69.113
43	51.7
44	41.873
45	35.2
46	42.093
47	54.913
48	80.053
49	95.42
50	98.813
51	97.7
52	126.673
53	117.287
54	120.347
55	116.1
56	135.56
57	84.42
58	102.133
59	89.147
60	103.64
61	116.14
62	103.027
63	110.88
64	75.513
65	64.633
66	67.433
67	95.587
68	150.707
69	132.933
70	96.807
71	77.22
72	79.967
73	70.64
74	80.28
75	89.113

## Sheet: Fig. 1E
DNA length (um)	DNA Envelope Width (+Sox2)	DNA Envelope Width (-Sox2)
1.11083	0.341691
1.26952	0.428844
1.30126	0.362321
1.30126	0.449029
1.30126	0.32614
1.36473	0.353244
1.36473	0.315984
1.49169	0.389806
1.55516	0.370509
1.5869	0.679828
1.5869	0.616987
1.61864	0.355085
1.61864	0.323791
1.65038	0.493716
1.65038	0.430177
1.65038	0.479688
1.68211	0.502857
1.74559	0.550718
1.77733	0.407389
1.77733	0.345056
1.77733	0.30259
1.80907	0.509078
1.8408	0.509649
1.8408	0.408912
1.90428	0.493462
1.90428	0.382506
1.93602	0.627778
1.93602	0.413292
1.99949	0.647455
1.99949	0.39901
1.99949	0.456583
2.09471	0.538848
2.15818	0.460709
2.15818	0.468262
2.18992	0.318776
2.18992	0.328361
2.22166	0.41545
2.2534	0.438619
2.2534	0.430494
2.28514	0.62289
2.31687	0.413927
2.38035	0.449854
2.38035	0.385363
2.41209	0.490098
2.53904	0.265139
2.57078	0.451124
2.57078	0.429288
2.63425	0.362194
2.66599	0.664594
2.66599	0.439444
2.66599	0.389933
2.69773	0.509014
2.69773	0.531294
2.69773	0.324299
2.72947	0.286023
2.72947	0.350959
2.76121	0.458487
2.79294	0.432145
2.85642	0.368478
2.88816	0.468009
2.9199	0.321633
2.9199	0.391964
2.9199	0.45379
2.95163	0.363844
3.04685	0.381237
3.04685	0.407706
3.20554	0.435255
3.20554	0.362067
3.30075	0.433668
3.30075	0.59769
3.33249	0.381681
3.36423	0.318459
3.4277	0.537261
3.4277	0.470167
3.45944	0.292117
3.49118	0.372731
3.52292	0.506475
3.55466	0.431319
3.68161	0.503174
3.71335	0.36924
3.74508	0.404279
3.74508	0.465533
3.74508	0.433922
3.8403	0.393297
3.90377	0.36613
3.90377	0.489781
4.03073	0.490479
4.12594	0.429415
4.12594	0.465089
4.15768	0.307414
4.18942	0.481656
4.44332	0.429161
4.47506	0.615019
4.47506	0.624413
4.5068	0.354513
4.53853	0.335788
4.66549	0.426622
4.69722	0.668402
4.79244	0.474547
4.82418	0.445602
4.95113	0.392472
5.10982	0.37089
5.14156	0.641742
5.45894	0.277073
5.49067	0.461661
5.49067	0.548687
5.58589	0.375841
5.64936	0.300241
5.90327	0.471246
6.0937	0.443697
6.22065	0.358322
6.22065	0.389108
6.91888	0.403009
7.07757	0.382633
7.36322	0.580425
7.39495	0.472515
7.49017	0.310271
8.09319	0.390187
8.1884	0.433097
8.41057	0.433732
8.44231	0.499493
8.47405	0.333376
8.53752	0.329631
8.72795	0.49981
9.04533	0.610068
9.33097	0.360607
9.39445	0.671576
9.42619	0.410309
9.48966	0.410118
9.55314	0.729974
9.74357	0.490098
10.1244	0.442174
10.1562	0.527676
10.1562	0.369875
10.2196	0.28615
10.4735	0.601118
10.8544	0.537515
11.14	0.457916
11.14	0.536626
11.2035	0.32322
11.4257	0.455186
11.6796	0.304939
11.7431	0.536372
11.8383	0.353054
11.9017	0.421735
11.9652	0.32322
12.0922	0.532246
12.0922	0.378507
12.2191	0.40047
12.2826	0.356164
12.6317	0.491622
12.9174	0.369176
13.1395	0.277073
13.203	0.598706
13.2665	0.610512
13.2982	0.374064
13.4252	0.448331
13.5521	0.334328
13.7426	0.302463
13.7426	0.554526
14.3456	0.435763
14.5995	0.368478
1.11083		0.622763
1.14257		0.627778
1.17431		0.586772
1.55516		0.871525
1.61864		0.985148
1.65038		0.703949
1.65038		0.829631
1.74559		0.876604
1.74559		0.886125
1.74559		0.828362
1.77733		0.99213
1.8408		0.912785
1.87254		0.900724
1.96776		0.897551
2.03123		1.0226
2.03123		0.662055
2.06297		0.740765
2.09471		0.906437
2.09471		0.990226
2.15818		0.894377
2.2534		0.689349
2.2534		0.8601
2.2534		0.998477
2.28514		0.947062
2.31687		0.46109
2.31687		1.00356
2.31687		0.931193
2.34861		1.00229
2.41209		0.748382
2.44383		0.895012
2.53904		1.06132
2.53904		0.855022
2.60252		0.635395
2.60252		0.87216
2.60252		1.07021
2.60252		0.839787
2.72947		0.990226
2.88816		1.0226
2.9199		0.87343
2.9199		1.06068
2.95163		1.01308
2.95163		0.716009
3.11032		1.10512
3.20554		1.30951
3.33249		1.04481
3.4277		0.733148
3.55466		0.670941
3.58639		1.16225
3.8403		1.15399
3.93551		0.847405
3.96725		1.08417
3.99899		1.08354
4.03073		0.888029
4.06246		1.06957
4.06246		1.08988
4.12594		0.901359
4.12594		1.11908
4.28463		1.56278
4.60201		0.915324
4.60201		1.14574
4.66549		0.459185
4.88765		1.27714
4.91939		1.32728
4.95113		1.08671
5.04634		1.11527
5.10982		1.0683
5.14156		1.3787
5.45894		0.954044
5.6811		1.90618
5.71284		0.864543
5.74458		0.742034
5.80805		0.891838
5.96674		1.21366
6.41108		1.0994
6.69672		1.08925
7.14105		0.838518
7.23626		0.512124
7.268		0.828362
7.33148		0.948331
7.42669		1.22445
7.49017		0.954679
7.55364		1.01117
7.61712		1.00483
7.6806		1.27396
8.44231		0.584106
8.47405		0.617621
8.50578		1.3476
8.53752		0.822649
8.601		1.25365
8.63274		0.964835
8.69621		0.723626
8.72795		0.971183
8.75969		0.779485
8.88664		0.980704
8.88664		1.25365
8.95012		0.744573
8.95012		0.734417
9.01359		0.747113
9.14054		0.9642
9.45792		1.14574
9.55314		0.954044
9.61661		0.875334
9.61661		0.995938
9.64835		0.877873
9.68009		0.617875
9.90226		0.827092
10.0292		1.29047
10.0927		1.29999
10.0927		0.565
10.1562		1.09496
10.2831		1.49105
10.4735		0.649994
10.5053		0.900724
10.5688		1.04164
10.6005		0.692523
10.664		0.875334
10.7274		0.612163
10.9496		0.68808
11.1083		0.665228
11.3305		0.749652
11.5209		0.814397
11.6478		0.931828
11.6796		0.649994
11.6796		0.559477
11.6796		0.639838
12.0604		0.68681
12.1557		0.997208
12.3143		0.605625
12.6952		0.574394
12.7904		0.804241
12.9491		0.53542
13.203		0.771233
13.4252		0.646186
13.5204		0.414752
13.5839		0.764251
13.6156		0.597373
13.6473		0.597055
13.8378		0.639838
13.9012		0.540498
13.9965		0.503238
13.9965		0.66015
14.0282		0.580615
14.0599		0.52482
14.1234		0.384982
14.1869		0.408912
14.2186		0.443189
14.3773		0.626889
14.4408		0.59312

## Sheet: Fig. 1F
DNA Envelope Width (-Sox2)
0.622763	DNA Envelope Width (+Sox2)
0.627778	0.341691
0.586772	0.428844
0.871525	0.362321
0.985148	0.449029
0.703949	0.32614
0.829631	0.353244
0.876604	0.315984
0.886125	0.389806
0.828362	0.370509
0.99213	0.679828
0.912785	0.616987
0.900724	0.355085
0.897551	0.323791
1.0226	0.493716
0.662055	0.430177
0.740765	0.479688
0.906437	0.502857
0.990226	0.550718
0.894377	0.407389
0.689349	0.345056
0.8601	0.30259
0.998477	0.509078
0.947062	0.509649
0.46109	0.408912
1.00356	0.493462
0.931193	0.382506
1.00229	0.627778
0.748382	0.413292
0.895012	0.647455
1.06132	0.39901
0.855022	0.456583
0.635395	0.538848
0.87216	0.460709
1.07021	0.468262
0.839787	0.318776
0.990226	0.328361
1.0226	0.41545
0.87343	0.438619
1.06068	0.430494
1.01308	0.62289
0.716009	0.413927
1.10512	0.449854
1.30951	0.385363
1.04481	0.490098
0.733148	0.265139
0.670941	0.451124
1.16225	0.429288
1.15399	0.362194
0.847405	0.664594
1.08417	0.439444
1.08354	0.389933
0.888029	0.509014
1.06957	0.531294
1.08988	0.324299
0.901359	0.286023
1.11908	0.350959
1.56278	0.458487
0.915324	0.432145
1.14574	0.368478
0.459185	0.468009
1.27714	0.321633
1.32728	0.391964
1.08671	0.45379
1.11527	0.363844
1.0683	0.381237
1.3787	0.407706
0.954044	0.435255
1.90618	0.362067
0.864543	0.433668
0.742034	0.59769
0.891838	0.381681
1.21366	0.318459
1.0994	0.537261
1.08925	0.470167
0.838518	0.292117
0.512124	0.372731
0.828362	0.506475
0.948331	0.431319
1.22445	0.503174
0.954679	0.36924
1.01117	0.404279
1.00483	0.465533
1.27396	0.433922
0.584106	0.393297
0.617621	0.36613
1.3476	0.489781
0.822649	0.490479
1.25365	0.429415
0.964835	0.465089
0.723626	0.307414
0.971183	0.481656
0.779485	0.429161
0.980704	0.615019
1.25365	0.624413
0.744573	0.354513
0.734417	0.335788
0.747113	0.426622
0.9642	0.668402
1.14574	0.474547
0.954044	0.445602
0.875334	0.392472
0.995938	0.37089
0.877873	0.641742
0.617875	0.277073
0.827092	0.461661
1.29047	0.548687
1.29999	0.375841
0.565	0.300241
1.09496	0.471246
1.49105	0.443697
0.649994	0.358322
0.900724	0.389108
1.04164	0.403009
0.692523	0.382633
0.875334	0.580425
0.612163	0.472515
0.68808	0.310271
0.665228	0.390187
0.749652	0.433097
0.814397	0.433732
0.931828	0.499493
0.649994	0.333376
0.559477	0.329631
0.639838	0.49981
0.68681	0.610068
0.997208	0.360607
0.605625	0.671576
0.574394	0.410309
0.804241	0.410118
0.53542	0.729974
0.771233	0.490098
0.646186	0.442174
0.414752	0.527676
0.764251	0.369875
0.597373	0.28615
0.597055	0.601118
0.639838	0.537515
0.540498	0.457916
0.503238	0.536626
0.66015	0.32322
0.580615	0.455186
0.52482	0.304939
0.384982	0.536372
0.408912	0.353054
0.443189	0.421735
0.626889	0.32322
0.59312	0.532246
	0.378507
	0.40047
	0.356164
	0.491622
	0.369176
	0.277073
	0.598706
	0.610512
	0.374064
	0.448331
	0.334328
	0.302463
	0.554526
	0.435763
	0.368478

## Sheet: Fig. 1I
Tether fluctuation radius (- Sox2)	Tether fluctuation radius (+ Sox2)
0.75556	0.35022
0.60424	0.32604
0.55406	0.30134
0.55406	0.3341
0.65052	0.3198
0.46774	0.38064
0.93236	0.351
0.92664	0.3458
0.81094	0.33748
0.63024	0.39078
0.88556	0.35178
0.61308	0.364
0.61334	0.29926
0.46826	0.3289
0.73164	0.37778
0.65884	0.36738
0.58604	0.3692
0.95056	0.34814
0.78884	0.46358
0.65676	0.39936
0.8853	0.42172
0.7163	0.3939
0.85306	0.38428
0.82758	0.35542
0.56056	0.50518
0.73268	0.40196
0.79742	0.28964
0.49894	0.29432
0.66924	0.37258
0.77792	0.31512
0.6344	0.31512
0.63544	0.35776
0.75816	0.47138
0.57096	0.37232
0.6539	0.41938
0.8801	0.42146
0.7306	0.34138
0.50362
