# Supplementary material for: Chromatin sequesters pioneer transcription factor Sox2 from exerting force on DNA
Source: Nat Commun. 2022 Jul 9;13:3988. doi: 10.1038/s41467-022-31738-x (PMC9271091; doi:10.1038/s41467-022-31738-x)
Supplement: Supplementary file 6 — Source Data [file 41467_2022_31738_MOESM6_ESM.zip › Source_data_figure_2.xlsx]

## Sheet: Fig. 2B
Proportion of Control Naked DNA Count Broken (95% confidence interval)
Mean	Upper Limit	Lower Limit
0.0588235	0.130414	0.0253852
0	0.0422875	0
0.038961	0.1084	0.0106194
Proportion of Naked DNA Count Broken with Sox2 (95% confidence interval)
Mean	Upper Limit	Lower Limit
0.7	0.789354	0.592318
0.586957	0.717114	0.443395
0.6	0.714305	0.473661
0.73057	0.788212	0.663928
Proportion of Naked DNA Count Broken with H1 (95% confidence interval)
Mean	Upper Limit	Lower Limit
0.0229885	0.0799932	0.00408462
0.0793651	0.172703	0.0343758
0.0363636	0.123235	0.00646112

## Sheet: Fig. 2F
Sox2-FL
Mean	Upper Limit	Lower Limit
0.586957	0.717114	0.443395
0.6	0.714305	0.473661
0.73057	0.788212	0.663928
Sox2-HMGB
Mean	Upper Limit	Lower Limit
0.28	0.356657	0.21433
0.345588	0.428764	0.270896
0.322581	0.422987	0.236249
Sox2-HMGB-W79A
Mean	Upper Limit	Lower Limit
0.0526316	0.127657	0.0206554
0.0909091	0.146805	0.0549253
0.0895522	0.181928	0.041691

## Sheet: Fig. 2G
Sox2-FL	Sox2-HMGB	Sox2-HMGBW79A
6.58651	14.3096	11.4799
2.66955	17.4547	8.59483
4.3564	13.091	10.1293
6.38408	11.1816	9.40661
4.61592	19.1102	12.3434
4.15571	5.91649	16.9397
6.38062	10.6986	6.26006
3.96021	16.2361	11.25
7.73875	11.8527	10.1537
2.56747	7.52721	7.85776
2.98962	27.444	10.6968
1.99654	15.5637	5.39799
5.01211	19.3641	4.50287
8.25087	16.7717	18.0216
6.57958	16.5098	16.0086
9.34602	21.5644	10.5115
9.1782	19.0378	16.2414
7.34083	28.2191	20.2629
6.15225	18.3574	20.8721
4.92734	14.3662	14.694
4.69204	11.0842	12.5661
4.69723	20.4169	11.2443
9.66609	14.7294	10.8477
5.61246	29.2285	14.3017
18.0415	20.2471	8.81178
9.06574	42.3616	10.3807
6.65398	14.3346	34.6149
3.9308	20.7893	12.9957
5.45329	15.6466	13.3707
5.73529	21.7118	19.0273
5.50346	9.16951	10.0115
8.82526	7.79566	6.93247
7.33391	27.9323	14.023
5.36678	16.4901	19.4095
6.75087	14.1411	18.592
12.218	9.64062	20.8118
18.4896	8.22597	11.7356
16.4031	10.2104	9.67816
12.2215	36.9346	13.0761
8.66263	23.5896	17.1221
9.47405	15.3466	13.4497
8.42907	16.6546	21.2428
9.34083	37.9269	23.7011
6.3737	44.8	11.0675
12.8599	15.4492	23.125
9.12803	27.9138	19.625
10.0952	28.9284	12.8592
6.81315	34.7396	18.2428
8.55363	32.0262	14.3592
5.11592	23.0501	28.1207
6.48097	22.4908	6.78592
6.19723	24.1713	10.1494
6.6263	27.4375	16.1537
3.72491	11.7948	11.4454
2.90484	17.2191	20.181
3.39965	14.0332	14.875
3.46886	12.0304	18.898
3.88062	13.2239	13.6882
4.5917	15.2413	18.9698
3.17128	25.0345	19.8851
3.99654	17.9679	25.8707
4.69031	24.6424	9.14943
4.09862	41.4549	14.9195
4.09862	43.1433	10.2816
6.51903	28.0323	7.5977
8.23702	47.7609	9.96695
4.91696	23.787	7.32902
3.8218	22.5119	10.1178
3.1436	24.0476	10.3003
2.77855	22.8882	18.9095
5.46886	14.2977	27.1753
14.9273	25.4596	22.7112
12.2111	28.6442	13.1193
5.33564	25.3188	18.4167
7.17647	10.8118	24.1322
16.5484	16.9441	14.5316
4.38062	27.8625	27.5876
3.57612	37.0478	30.602
3.46713	39.281	15.6954
4.15571	42.9538	12.3693
4.54844	42.6379	10.8003
4.04498	32.1354	12.3089
16.4325	29.3416	8.13362
9.74567	35.0726	23.1106
9.98789	23.3462	9.37931
14.0692	32.2025	10.5704
12.3443	25.2714	19.2313
17.5329	24.9135	9.89799
12.1747	24.3213	11.9296
42.3149	14.7978	6.9727
11.692	20.0432	17.4282
11.5813	25.5622	11.2098
24.737	33.1671	12.3807
4.7699	22.6843	13.8089
4.73356	18.5535	13.2428
5.65398	31.1853	16.8161
5.56055	34.4817	30.7184
7.42215	45.8383	23.1523
12.737	35.2358	10.6782
4.20761	53.409	14.6537
6.96713	41.5075	13.3994
14.0467	42.0892	24.8779
5.37024	19.6036	29.0647
4.94983	25.1648	25.7313
9.26471	25.0938	22.0115
7.85121	16.8573	24.625
7.07266	19.6484	66.3563
6.50519	25.4688	27.7945
4.87024	27.6243	14.6264
6.63668	54.9236	30.4655
5.89619	67.6593	53.8779
5.23356	37.3321	12.6394
6.80104	54.5038	20.9454
4.31142	29.6417	27.6954
6.45329	22.6448	32.0043
3.00865	29.0653	17.8994
9.75952	18.2114	12.1681
7.99827	13.7766	17.0043
12.1782	55.4566	16.6034
8.06574	76.5762	17.056
5.88235	66.5131	17.1279
20.6159	24.4858	28.2313
9.45502	26.5584	25.75
4.73183	15.4466	17.9641
10.0311	18.8233	18.977
6.83391	20.0011	16.5575
8.48962	70.1438	40.0603
5.7872	25.9702	22.783
9.20069	19.9037	16.9756
17.6765	21.1196	10.3994
4.04152	22.0473	15.2356
6.70588	21.8184	10.4511
8.31834	19.0852	17.2342
10.0329	18.5627	14.8032
8.1782	11.4777	17.7112
3.50519	15.8571	36.3089
3.99827	18.464	26.2543
13.1401	20.8643	27.7026
19.5156	22.9172	27.9784
15.4412	12.991	18.273
10.737	14.4307	16.5302
17.4204	18.6956	17.7428
8.76298	16.223	10.1106
11.9118	20.234	11.8218
5.67993	15.9664	8.62356
7.71972	14.2043	13.1149
5.15917	17.1139	20.1092
4.80277	20.6551	32.4713
4.109	20.534	12.7543
2.9481	12.3804	17.5201
3.04498	15.1071	21.6336
18.199	43.9828	28.3908
5.07266	44.0657	26.4353
2.8045	31.9604	26.7026
5.16436	43.4104	20.5302
3.81661	39.4507	16.1911
3.80796	41.6918	26.8994
4.33045	42.0721	31.5532
7.29239	45.5172	46.5086
3.90311	11.7869	47.5517
3.70761	14.6294	43.523
13.4585	16.2151	47.5115
11.7266	10.4289	19.3348
5.60208	12.541	30.7902
12.0311	13.2424	21.8693
8.90311	20.7656
9.39792	17.0033
	20.23
