# Supplementary material for: Chromatin sequesters pioneer transcription factor Sox2 from exerting force on DNA
Source: Nat Commun. 2022 Jul 9;13:3988. doi: 10.1038/s41467-022-31738-x (PMC9271091; doi:10.1038/s41467-022-31738-x)
Supplement: Supplementary file 6 — Source Data [file 41467_2022_31738_MOESM6_ESM.zip › Source_data_figure_3.xlsx]

## Sheet: Fig. 3B
	Force (pN)					Total Intensity (a.u.)
0	-17.0319	-18.2519	-15.8587	-18.1045	0.846119	275	786	4008	366	167
0.066663	-17.0633	-16.9957	-16.0284	-18.1152	1.05357	305	876	3398	401	158
0.133325	-16.947	-3.44039	-15.0115	-17.9002	1.19423	458	1111	3933	509	134
0.199988	-17.2007	0.737969	-14.9292	-17.7991	1.08001	523	1301	4626	542	141
0.26665	-16.6898	0.874658	-15.722	-16.7466	1.20606	653	1235	4402	612	295
0.333312	-16.8054	0.990878	-15.5676	-4.32577	1.10966	850	1470	6008	601	174
0.399975	-5.92556	1.05846	-15.423	0.384832	1.69067	943	1657	7198	706	204
0.466637	0.787125	1.01993	-15.6573	0.513496	1.86032	990	1784	10151	737	241
0.5333	0.994831	1.06799	-15.0335	0.557526	2.39867	1102	1856	10817	1053	254
0.599962	1.03418	1.13099	-15.1532	0.713854	2.79179	1189	1854	10505	1460	357
0.666624	1.15059	1.10953	-9.27926	0.592484	2.72878	1352	2114	7576	1722	462
0.733287	1.02149	1.11468	3.17806	0.723239	2.97753	1396	2225	9784	1642	535
0.799949	1.22847	1.33699	3.94457	0.74832	3.36873	1597	2196	12224	1822	736
0.866612	1.03937	1.74995	3.88197	1.13593	4.52426	1690	2454	8771	1561	883
0.933274	1.12199	1.9808	3.86455	1.69365	3.85629	1784	2537	11210	2032	1073
0.999936	1.16093	2.00914	4.11043	1.85724	3.50387	1719	2680	12312	2195	1257
1.0666	1.18502	2.06977	4.19281	1.84867	3.60385	1873	2741	8621	2193	1347
1.13326	1.55471	1.90989	4.00387	1.96549	4.19262	2148	2920	6714	2311	1484
1.19992	1.75507	1.83197	4.2099	1.78568	4.70137	2113	2935	9228	2456	1680
1.26659	2.21202	3.3333	4.44279	3.16403	4.82228	2367	2999	10654	2688	2005
1.33325	2.458	2.4034	4.242	2.54985	4.69261	3170	3213	11751	2800	2051
1.39991	2.54782	2.44826	4.49505	2.14562	5.12656	2487	3213	11119	2912	2283
1.46657	2.65766	2.57548	4.48047	2.47169	5.07403	2593	3425	12103	3128	2340
1.53324	3.05384	2.94065	4.62434	3.08563	5.13498	2818	6523	12195	3418	2619
1.5999	4.20072	3.74791	4.29312	3.55323	5.17597	2812	10215	9974	3558	2829
1.66656	3.66537	4.05345	4.60134	4.05937	5.22155	3014	11476	9720	3969	2962
1.73322	3.60834	3.82727	5.49831	3.95379	5.31466	3546	10521	5187	3797	3286
1.79988	3.67348	4.00207	4.52215	4.08297	5.22348	3590	8827	4544	3902	3292
1.86655	4.24677	4.0992	4.31436	4.83786	4.81089	3640	14451	12271	4071	3407
1.93321	4.6405	4.29804	4.60334	5.01245	4.94639	3615	12713	3917	4262	3654
1.99987	5.00092	4.44474	4.96396	5.04872	5.16194	3610	10215	2866	5307	3785
2.06653	4.678	4.4353	5.27023	5.08216	5.35696	3816	6008	2915	10093	3954
2.1332	4.80606	4.55379	5.66428	5.03964	5.53867	3936	10699	3282	12134	4209
2.19986	4.93213	4.51492	5.30441	5.41462	5.49344	3762	10985	3602	13214	4332
2.26652	4.90472	4.72621	5.68683	5.29467	5.58148	4197	10721	4046	14007	4402
2.33318	4.99398	4.66741	5.68766	5.47459	5.66803	6293	9118	4358	12155	4562
2.39985	5.11461	4.81114	5.58972	5.47014	5.69394	6757	12409	4876	12779	4709
2.46651	5.10506	4.78582	5.77387	5.56793	5.69529	6961	13306	4612	14097	4853
2.53317	5.13673	4.96057	5.70731	5.50136	5.78168	7002	10570	4469	13923	5055
2.59983	5.20212	4.94814	5.76693	5.51158	5.82546	7181	6845	4388	12541	5076
2.6665	5.27445	5.00561	5.75364	5.60324	5.69343	7447	11383	4440	11829	5308
2.73316	5.28539	5.06172	5.83905	5.63792	5.91385	6344	8503	4423	10686	5645
2.79982	5.18929	5.0486	5.94407	5.68223	5.80109	5729	9910	4850	9401	5572
2.86648	5.26349	5.15695	5.90552	5.63243	5.81899	7097	9103	4890	11042	5664
2.93315	5.33472	5.1715	5.9083	5.63346	5.87433	6151	12147	4871	8549	5838
2.99981	5.34746	5.28776	6.05649	5.63144	5.95703	5982	8983	4804	11769	10093
3.06647	5.37026	5.13372	5.97536	5.71845	5.93532	6768	14361	4712	12268	13859
3.13313	5.36632	5.27318	6.09921	5.80619	5.92559	6087	15624	4717	11776	14571
3.1998	5.47757	5.18099	6.08208	5.83504	5.964	6910	11675	4536	12925	15960
3.26646	5.38097	5.30734	6.10205	5.97069	6.00693	7407	13808	4681	10283	14324
3.33312	5.4649	5.35851	6.16165	6.06555	6.09954	7575	10177	4943	12801	13554
3.39978	5.69652	5.44301	6.15449	5.94218	6.20494	7393	8419	5290	10362	11597
3.46645	5.61151	5.36282	6.11865	6.00551	6.23985	7588	11162	5339	11657	13457
3.53311	5.69856	5.41513	6.19808	5.97677	6.31497	6824	12798	5728	10652	12505
3.59977	5.75248	5.4088	6.17641	6.04178	6.19768	8306	6851	5850	10553	14639
3.66643	5.66458	5.42774	6.35445	6.03187	6.23452	7011	6390	5808	11933	16184
3.73309	5.65377	5.42966	6.28211	6.21681	6.06057	6647	7854	5720	12375	16277
3.79976	5.75275	5.48817	6.34076	6.07933	6.08444	5734	8095	5660	11525	16806
3.86642	5.79032	5.50842	6.34809	6.12682	6.29097	6884	7624	5858	12744	15896
3.93308	5.89706	5.53647	6.42671	6.3027	6.24459	6763	9835	5860	9761	12303
3.99974	5.8185	5.49345	6.32096	6.19933	6.06303	6332	9507	6072	10253	9224
4.06641	5.78411	5.62697	6.47145	6.17845	6.20648	6468	12126	6066	10374	11460
4.13307	5.85588	5.60828	6.48744	6.19011	6.20146	7401	12132	6211	10515	17171
4.19973	6.01395	5.62559	6.01339	6.20621	6.15002	7473	11273	6101	12632	19242
4.26639	6.01373	5.69119	6.25436	6.39215	6.19365	7459	9982	5920	12416	17282
4.33306	5.92347	5.62349	6.16045	6.18875	6.19283	7139	7086	6044	10815	16293
4.39972	5.95417	5.78251	6.22063	6.12893	6.29933	7989	10332	6032	10977	16550
4.46638	6.03755	5.65079	6.21894	6.29873	6.29304	7663	11611	6371	10481	16363
4.53304	5.89939	5.68166	6.20951	6.29494	6.31973	7225	12157	6420	9573	17629
4.59971	6.13674	5.78864	6.33059	6.34232	6.26873	6941	5345	6678	9673	16474
4.66637	6.04523	5.71926	6.30041	6.29985	6.34099	7019	5923	6673	9752	14071
4.73303	6.10604	5.77931	6.32105	6.32517	6.43656	6184	15152	7343	9923	17126
4.79969	6.02961	5.83479	6.17481	6.23181	6.34301	8976	8908	11913	9368	16644
4.86636	6.07813	5.68566	6.22423	6.3828	6.39936	7504	14633	14386	10832	13062
4.93302	6.08598	5.81641	6.18436	6.34716	6.52112	8768	14907	12542	11237	14249
4.99968	6.27703	5.84718	6.1951	6.28949	6.47436	6895	8136	16313	10064	11526
5.06634	6.03799	5.76597	6.20341	6.39654	6.48198	7330	9978	10169	10682	15136
5.13301	6.20486	5.84371	6.55572	6.44071	6.38486	8363	7080	14382	11191	12748
5.19967	6.13863	5.78204	6.44902	6.47444	6.49139	7573	10682	16468	10881	13368
5.26633	6.21526	5.86022	6.38264	6.4751	6.47448	8383	8924	16150	11658	15596
5.33299	6.11556	5.77505	6.51972	6.26108	6.4696	7291	13762	16172	9782	13127
5.39965	6.16391	5.81565	6.54768	6.41272	6.48265	7095	13718	14879	10738	13964
5.46632	6.14317	5.91938	6.60461	6.32745	6.61752	7884	11176	11727	8186	12854
5.53298	6.30638	5.9173	6.59074	6.49516	6.51687	8777	7498	18057	9034	13853
5.59964	6.29355	6.02609	6.67644	6.53383	6.53059	8113	10692	17442	10279	10166
5.6663	6.2809	5.78883	6.4286	6.42319	6.56426	7206	8030	11873	10967	16452
5.73297	6.38191	5.95899	6.53008	6.34401	6.58132	7861	7624	15668	9028	12744
5.79963	6.43163	5.8833	6.69913	6.47679	6.57891	8001	11421	13066	11942	12637
5.86629	6.41004	6.03226	6.54326	6.43382	6.69691	7677	6407	17794	10803	12397
5.93295	6.34783	5.88351	6.45866	6.40018	6.65969	8996	12048	14831	10593	13537
5.99962	6.32329	5.88083	6.51968	6.41368	6.64189	7309	7344	16043	13704	12650
6.06628	6.38994	5.91392	6.59786	6.54538	6.73322	7436	8399	11886	9274	15653
6.13294	6.39869	6.05434	6.62217	6.62873	6.65023	7380	9018	15378	9607	13810
6.1996	6.28564	5.96089	6.51824	6.51564	6.76919	6792	11847	17659	10551	13292
6.26627	6.25758	5.97996	6.66203	6.35464	6.63232	8619	8551	12180	9033	13121
6.33293	6.32393	5.97075	6.50033	6.52939	6.64875	7617	6557	16236	10158	14825
6.39959	6.3317	5.99792	6.52711	6.63591	6.85536	7435	9440	13416	9313	12665
6.46625	6.35282	5.98156	6.61287	6.67284	6.78597	6782	8951	15472	11918	10357
6.53292	6.41526	6.02496	6.48999	6.61144	6.69298	6579	10229	18488	10347	9398
6.59958	6.48463	5.92127	6.63104	6.56671	6.74547	7536	14431	13307	9472	11171
6.66624	6.33768	6.04875	6.57925	6.5858	6.75472	8444	11397	12356	11655	14548
6.7329	6.3548	5.97779	6.5783	6.52087	6.68737	7662	9807	16916	10726	11715
6.79957	6.35772	6.04533	6.6496	6.62587	6.78831	9897	11169	13520	11029	18352
6.86623	6.22554	6.02804	6.7201	6.69862	6.82658	7835	13976	15471	10156	13414
6.93289	6.40744	6.13563	6.73505	6.72983	6.75891	7238	8127	16561	11465	14457
6.99955	6.50275	6.1851	6.72671	6.47925	6.76892	8606	8046	15343	11688	13900
7.06621	6.2973	6.18572	6.77879	6.66609	6.85814	7419	10171	15529	10104	12571
7.13288	6.42623	6.21643	6.64809	6.60181	6.68262	9619	13913	17430	9563	11798
7.19954	6.37422	6.18745	6.70726	6.65601	6.87042	7605	11513	15901	10243	11767
7.2662	6.37327	6.23142	6.60353	6.67884	6.97777	7225	9413	13743	9981	14377
7.33286	6.4539	6.16634	6.77395	6.63467	6.78047	8201	9086	15756	11717	11885
7.39953	6.393	6.22079	6.65549	6.76792	7.03835	8466	10588	14472	11283	14202
7.46619	6.3754	6.23991	6.63558	6.62278	6.81643	9199	10446	16079	11735	14439
7.53285	6.5865	6.07545	6.61665	6.73348	6.8057	8675	12695	14511	10601	12835
7.59951	6.47752	6.11763	6.73836	6.69997	6.86752	9012	12112	13665	10931	11653
7.66618	6.39713	6.21498	6.66633	6.7271	6.98737	7741	7777	16908	9685	15301
7.73284	6.46448	6.21792	6.80351	6.68605	6.7684	8173	12891	14933	10478	10968
7.7995	6.42171	6.05112	6.70042	6.48505	6.99843	8116	11356	15579	12387	12426
7.86616	6.4848	6.19547	6.90693	6.70954	6.92081	8111	8355	16086	9771	14366
7.93283	6.41371	6.22056	6.90271	6.82684	7.00375	8272	11783	16666	10549	14834
7.99949	6.62586	6.19442	6.842	6.78309	6.7988	7871	10382	15326	11850	10967
8.06615	6.4113	6.3588	6.82668	6.75981	6.75934	9161	10889	17483	11390	12355
8.13281	6.53043	6.282	6.93572	6.74894	6.92927	8354	12233	14026	10586	12620
8.19948	6.45148	6.19264	6.81869	6.78028	6.70068	9305	6805	16610	12729	13845
8.26614	6.42451	6.1266	6.87598	6.68315	6.90143	8030	11108	19170	10679	15873
8.3328	6.48935	6.15728	6.86701	6.87704	6.95385	8072	11329	15392	9914	13721
8.39946	6.5763	6.23614	6.84327	6.73597	6.87128	7625	14415	12376	9365	15266
8.46613	6.47693	6.21818	6.87745	6.80403	6.90308	9104	13810	16662	8643	11600
8.53279	6.49895	6.19402	6.84163	6.7587	6.99475	8351	12063	17320	9573	13411
8.59945	6.5195	6.33389	6.791	6.68346	7.0352	8999	8088	17579	9192	10770
8.66611	6.48386	6.24601	7.07482	6.76553	7.08883	9050	10565	15995	11438	11931
8.73277	6.5656	6.25401	6.93711	6.83961	7.03592	9269	9957	15752	9817	11291
8.79944	6.5221	6.41995	6.85301	6.8532	6.98481	9694	8140	16218	11109	14237
8.8661	6.56944	6.49552	6.867	6.89497	6.99156	8668	12559	16448	11682	13843
8.93276	6.54277	6.45111	6.87421	6.95426	7.12984	8112	11286	16258	10630	13065
8.99942	6.48368	6.36414	6.84695	6.93133	6.99963	9702	12321	14185	9547	12657
9.06609	6.66732	6.22818	6.93408	6.96853	6.97872	8411	9029	16164	10082	13162
9.13275	6.62643	6.15642	6.90345	7.0138	7.10607	9667	12423	11223	10231	12529
9.19941	6.60953	6.32575	6.93218	6.89889	7.05838	9176	7166	11975	9576	15024
9.26607	6.59958	6.4648	6.90212	6.92293	7.05972	8912	14432	13923	10236	13038
9.33274	6.63212	6.46336	6.88181	6.93258	7.08212	7992	12007	16039	8649	14634
9.3994	6.6096	6.47077	6.81862	6.90421	7.16734	8486	6741	17929	8871	13306
9.46606	6.57789	6.32597	6.94101	7.05982	7.14769	9540	11283	16801	9855	14058
9.53272	6.70038	6.43945	6.81425	6.91344	7.12545	9811	8368	17346	10525	15088
9.59939	6.49018	6.42491	6.79634	6.9049	7.16629	8859	12779	18096	10201	12013
9.66605	6.61092	6.40969	6.86862	6.9225	7.04453	8944	10407	17909	12653	11142
9.73271	6.58662	6.50258	6.88642	6.8858	7.12676	8578	13221	13658	10142	13863
9.79937	6.6692	6.40758	6.84253	6.89264	6.98794	9179	9027	17360	10804	12997
9.86604	6.50707	6.49698	6.85514	7.11952	7.12248	9898	14102	18528	10552	10196
9.9327	6.51219	6.3896	7.01534	7.02324	7.02055	9381	15834	14908	11161	11545
9.99936	6.62647	6.44192	6.91233	6.99391	7.03872	10067	11037	18034	9903	12875
10.066	6.5759	6.48601	7.03275	7.10471	6.97976	9076	10129	15806	9289	13488
10.1327	6.61692	6.45557	6.98039	7.12982	7.17533	8793	13564	14546	11675	12524
10.1994	6.63697	6.46897	6.87145	7.14177	7.1428	8696	10037	17289	13137	12238
10.266	6.66344	6.44948	6.90235	7.09071	7.15103	8789	13715	18166	9855	11572
10.3327	6.67284	6.49196	6.90892	7.07769	7.22227	9549	10678	19376	11852	14678
10.3993	6.65093	6.50678	6.82569	7.15533	7.22294	9315	9364	16429	10237	13206
10.466	6.65703	6.45642	6.89759	7.0445	7.25564	9864	8133	20773	11615	10032
10.5327	6.67251	6.46598	7.01575	7.16912	7.18464	9478	16104	18188	10591	13029
10.5993	6.54221	6.4559	7.01709	7.04244	7.12836	8635	10774	17745	10269	15827
10.666	6.66077	6.62657	6.99845	7.13956	7.30636	9172	13230	15666	9336	11823
10.7326	6.62055	6.56163	7.03693	7.01161	7.18055	9688	13276	18636	11112	14477
10.7993	6.57868	6.48326	6.97681	7.16576	7.04729	8928	12500	17950	10717	13027
10.866	6.60912	6.54609	6.918	7.07527	7.26027	9619	8798	16296	11271	14441
10.9326	6.6675	6.44974	6.8985	7.07376	7.16675	9235	12013	18726	11069	9853
10.9993	6.61696	6.38021	6.93008	7.03104	7.26565	9504	8433	19273	11434	12194
11.066	6.57109	6.39791	7.05219	7.02151	7.19595	10858	11116	16429	9556	10913
11.1326	6.54906	6.59516	6.94766	6.97	7.25698	8527	8557	19832	11714	15588
11.1993	6.71267	6.64946	7.10286	7.10267	7.21083	9512	10755	15878	9639	14505
11.266	6.76463	6.5332	6.97246	6.96337	7.32467	8512	12600	17215	10156	14843
11.3326	6.65226	6.47549	6.99563	7.10622	7.30502	9359	13302	17752	10459	16337
11.3993	6.74243	6.7005	6.89634	7.2071	7.22258	9306	8171	17788	9476	14201
11.4659	6.82831	6.44128	6.86345	7.12867	7.22508	10201	10838	14143	11204	12359
11.5326	6.8876	6.52533	6.90045	7.04425	7.20349	9717	11527	16162	11340	12959
11.5993	6.89386	6.40928	6.96162	7.13981	7.16457	9686	10678	19788	11549	11825
11.6659	6.7572	6.58306	7.00056	7.07084	7.17677	9039	9034	15182	11189	11851
11.7326	6.86265	6.5462	7.07315	7.12353	7.24021	9963	12605	12048	10236	11116
11.7993	6.94103	6.59534	6.92796	7.23946	7.24205	9578	16019	15490	10082	13099
11.8659	6.86159	6.61235	6.91609	7.04845	7.36016	10756	11630	11197	11238	16955
11.9326	6.93957	6.57611	6.8901	7.18933	7.26181	10558	9969	14921	11001	12756
11.9992	6.95586	6.8329	6.94639	7.27184	7.31817	8772	11422	15016	10491	14035
12.0659	6.95627	6.7278	6.97055	7.07728	7.32327	10519	10406	15102	11987	11634
12.1326	6.94817	6.6479	6.85839	7.16334	7.39012	9530	8434	14617	13147	13257
12.1992	6.93281	6.50317	6.91948	7.11767	7.34863	9609	11950	17779	9967	13142
12.2659	6.95286	6.70263	6.83495	6.97182	7.28981	9263	12823	17436	10921	10751
12.3325	6.87111	6.5808	6.99757	6.94163	7.25674	9308	11338	14715	10811	11945
12.3992	6.97628	6.75793	7.08808	7.10135	7.27812	9352	9493	13087	10522	11775
12.4659	6.89861	6.51436	7.04678	7.061	7.28593	10455	8796	17872	12262	13413
12.5325	6.88298	6.52664	7.20458	7.02165	7.41637	9843	9407	16090	13460	13366
12.5992	6.95061	6.63901	7.02744	7.0907	7.23707	10201	10039	17093	10148	14730
12.6659	6.9488	6.61224	6.95011	7.24861	7.37104	10210	13802	17129	11247	14500
12.7325	6.91847	6.51048	7.06033	7.17516	7.23513	10211	12332	14228	10178	10444
12.7992	6.9346	6.63403	7.17446	7.12183	7.2365	10516	7274	14571	11240	14344
12.8658	6.91825	6.73024	7.03314	7.26462	7.17197	9900	13161	16115	9484	11455
12.9325	6.90128	6.58697	6.97062	7.22295	7.25877	9404	8586	15370	10331	11047
12.9992	6.87305	6.6442	7.03846	7.13442	7.20089	9919	9158	16700	12855	12026
13.0658	6.87159	6.63241	7.08989	7.0851	7.24477	9798	10484	15433	13864	11773
13.1325	6.92068	6.48275	7.08562	7.0973	7.33917	9597	11135	17485	13545	15342
13.1992	6.94539	6.60768	7.10311	7.02989	7.1961	10076	10020	17502	12553	12754
13.2658	6.95394	6.7489	7.12955	7.09497	7.17765	9791	9099	19014	10102	15027
13.3325	6.83204	6.59809	7.00867	7.15529	7.19187	9296	10113	17978	9957	14952
13.3991	6.83009	6.53869	7.12947	7.09298	7.20868	9678	8293	19234	10699	11539
13.4658	6.95064	6.7043	7.12431	7.12117	7.23041	9165	12516	17301	11144	15084
13.5325	6.85443	6.63306	7.14995	7.1334	7.21176	10386	12418	17457	12223	14670
13.5991	7.0198	6.62727	7.14193	7.23229	7.31925	10405	9205	17238	11665	10409
13.6658	6.98779	6.75436	7.03026	7.07908	7.23316	9875	12454	15971	10436	14182
13.7325	6.94566	6.80267	6.98271	7.15104	7.11604	9188	12455	18721	12106	12926
13.7991	7.03192	6.74302	6.98068	7.15189	7.22142	10442	12658	18885	13718	13706
13.8658	7.01378	6.73711	7.06418	7.12304	7.29473	10085	12945	21338	10963	14260
13.9324	6.97323	6.6881	7.02044	7.29277	7.19081	10212	13762	20779	9569	10061
13.9991	6.88654	6.73302	6.96513	7.20134	7.34596	10256	14355	18874	11247	13082
14.0658	7.01287	6.64343	7.05683	7.24427	7.41825	10164	13364	16204	11555	13928
14.1324	6.96538	6.79637	7.07465	7.13817	7.2894	10083	13341	19461	10759	14581
14.1991	6.96867	6.65956	6.99311	7.10243	7.17698	9924	14184	19835	11711	13215
14.2658	6.98233	6.69259	7.05495	7.1768	7.34478	10111	9596	19442	10695	11914
14.3324	6.92396	6.84401	7.06791	7.15742	7.20951	9528	12704	19998	10900	14631
14.3991	6.92894	6.72386	7.03893	7.15299	7.31955	9092	12058	18376	13068	16017
14.4657	7.00956	6.89276	7.09021	7.19287	7.20692	10647	11392	17641	11982	13474
14.5324	7.06302	6.7873	7.13687	7.21514	7.29182	9980	10787	13478	10930	11857
14.5991	6.98344	6.82977	7.03374	7.30267	7.14006	10296	10265	18639	9829	12615
14.6657	6.89661	6.80333	7.10953	7.21557	7.1719	10122	11849	16948	12361	16333
14.7324	6.94056	6.7896	7.05693	7.25681	7.2074	10051	16952	18250	10084	14161
14.799	7.10311	6.76187	7.09396	7.2843	7.151	8855	11403	16982	11645	16108
14.8657	6.95235	6.67905	6.88258	7.31016	7.26497	9803	12418	15954	12144	13204
14.9324	7.00822	6.83634	7.04126	7.24686	7.26164	10734	9927	19387	11577	13351
14.999	6.96444	6.7553	7.04171	7.18356	7.3711	9600	11072	16053	10591	15830
15.0657	6.92871	6.74576	7.04705	7.18609	7.20705	11182	11888	19827	11738	15105
15.1324	6.91518	6.71777	6.79186	7.13461	7.29322	10397	14496	17869	12561	11003
15.199	6.98461	6.81838	7.01183	7.17719	7.16591	9788	10497	18015	10185	13390
15.2657	7.04155	6.73237	6.88098	7.24604	7.18567	10883	12460	17798	13619	11662
15.3323	6.84806	6.78327	7.03039	7.31746	7.11323	9924	12392	15662	11356	16174
15.399	6.92004	6.80515	6.99452	7.098	7.26028	9935	10511	20245	10426	15169
15.4657	6.90244	6.73788	7.09288	7.16501	7.27343	10327	10066	17947	11450	13583
15.5323	6.90484	6.82973	6.94319	7.11103	7.26178	10197	11799	15200	10807	13215
15.599	6.98127	6.62389	6.97767	7.2438	7.2956	10884	11896	18162	11749	11956
15.6657	6.85069	6.76317	7.00978	7.29486	7.1597	10347	9654	18861	12356	16847
15.7323	6.96498	6.66329	6.94887	7.43537	7.20925	10797	11472	19348	13336	16379
15.799	6.92521	6.83036	6.95208	7.35907	7.31508	10155	11417	19812	14909	12981
15.8657	6.80228	6.72583	6.97022	7.12125	7.25228	10642	10614	19198	14024	13315
15.9323	6.96479	6.87236	6.95399	7.08146	7.31761	10436	13017	17560	11532	14168
15.999	6.98975	6.85034	7.13121	7.19023	7.31834	10348	8522	14998	11339	15178
16.0656	6.891	6.84219	7.06666	7.12618	7.3161	10927	13057	18350	10930	14691
16.1323	6.90491	6.83839	7.12205	7.33913	7.40461	10299	11271	19392	12888	16533
16.199	6.92638	6.78351	7.12298	7.10167	7.22077	10219	15898	16498	10767	13083
16.2656	7.04503	6.73517	7.17591	7.2908	7.39559	9906	13770	17788	13240	14876
16.3323	7.03319	6.74719	7.05289	7.33559	7.26668	9602	11165	14754	10170	15820
16.3989	6.8529	6.83418	7.04016	7.18619	7.32358	9652	15869	16183	13598	14897
16.4656	6.86613	6.72177	7.02807	7.17924	7.44512	11060	9538	15068	11143	11588
16.5323	6.92356	6.69066	6.99578	7.28401	7.24132	11201	12876	18111	11991	12760
16.5989	6.89597	6.73849	7.07758	7.19713	7.20567	9437	9092	14291	11581	13679
16.6656	6.9786	6.73861	7.13341	7.18602	7.10482	10691	12717	16577	12346	16801
16.7323	7.12692	6.94004	7.11393	7.26783	7.13933	11064	11771	15642	10975	15506
16.7989	7.07211	6.83132	7.03936	7.29899	7.20306	9679	8664	15079	10271	13067
16.8656	7.14268	6.83847	7.08457	7.17526	7.36363	10663	11730	15822	10928	14290
16.9322	7.0793	6.79573	7.00603	7.1008	7.21368	10107	9531	14039	11313	13757
16.9989	6.78575	6.82791	7.13704	7.30082	7.21715	10842	11396	14763	13169	14496
17.0656	6.94824	6.77782	7.13309	7.23059	7.24639	11546	10832	13125	12918	12490
17.1322	6.85906	6.76743	7.03753	7.10958	7.22431	11351	12109	12840	11473	13822
17.1989	6.95544	6.7721	7.11534	7.14418	7.11679	10285	15690	11691	11653	17506
17.2656	6.98355	6.80671	7.11123	7.2778	7.25674	10875	13686	12915	11151	12043
17.3322	6.90443	6.70365	7.13788	7.39019	7.32096	10895	12545	11354	12180	16718
17.3989	6.9924	6.69827	7.13142	7.20117	7.27049	11382	9887	12050	9885	13428
17.4656	6.99661	6.63112	6.9904	7.30478	7.38494	10545	13942	13966	12241	11742
17.5322	7.03245	6.69993	6.9711	7.29271	7.38521	10119	11578	15008	12588	11318
17.5989	6.96187	6.8057	7.17773	7.26343	7.31284	10798	8623	14802	9732	11922
17.6655	7.02863	6.74823	7.144	7.22374	7.28143	11036	11601	14220	10542	12212
17.7322	6.9046	6.77651	7.21696	7.23243	7.08497	10777	14646	14140	10327	15335
17.7989	6.89419	6.72399	7.073	7.34252	7.32862	10414	12444	17878	13440	12400
17.8655	7.03729	6.84012	6.99269	7.41239	7.10573	9859	11729	17723	11941	16480
17.9322	7.00221	6.74245	7.12681	7.38467	7.3251	11186	13131	16158	12549	12889
17.9989	7.05942	6.65121	7.07653	7.25577	7.23407	11248	12370	15234	11700	11680
18.0655	6.97388	6.73097	7.00248	7.35881	7.35665	11476	11422	18456	11414	14442
18.1322	7.01871	6.62467	7.09494	7.40464	7.36905	10155	11847	17039	12300	14274
18.1988	6.87538	6.71584	6.989	7.36744	7.36718	10872	9668	13903	13224	12427
18.2655	6.95192	6.74908	7.05981	7.29232	7.36304	10227	16950	15376	11178	11417
18.3322	7.00443	6.71136	7.04997	7.48032	7.45013	11473	11782	17689	11008	11214
18.3988	7.09449	6.57439	7.08306	7.42154	7.43705	10057	9287	19462	12652	12641
18.4655	7.09746	6.6948	7.00472	7.4559	7.24277	10880	13317	15271	11533	13473
18.5322	7.09493	6.63071	6.95436	7.43957	7.51173	11361	15053	15429	11975	12805
18.5988	7.15441	6.74065	6.96717	7.26567	7.43223	11355	15758	19601	11046	11286
18.6655	7.02096	6.64562	7.0518	7.22413	7.29514	11135	11458	18466	11018	12861
18.7321	6.99407	6.80466	7.21564	7.35564	7.31049	11210	14593	17653	12841	13490
18.7988	7.03852	6.77512	7.02454	7.52798		11398	13527	14207	10358	15577
18.8655	6.94391	6.7666	6.94324	7.35478		10056	12699	15118	9948	12522
18.9321	7.06734	6.89948	7.07659	7.33253		10623	11473	17797	10853	12705
18.9988	7.16003	6.83525	6.97835	7.4263		11548	13590	16159	12277	13104
19.0654	7.16999	6.76591	7.06408	7.47283		11934	14563	15899	11386	13301
19.1321	7.21214	6.81205	7.15853	7.45015		11690	13029	18467	11521	11798
19.1988	6.95946	6.58836	7.16229	7.37772		10200	11042	20193	12678	14825
19.2654	7.04253	6.77033		7.33024		12546	12078	19376	13661	12978
19.3321	7.13097	6.66324		7.47302		10909	11461	18183	13270	14615
19.3988	7.11098	6.82063		7.38178			14423	18147	11772	13271
19.4654	7.11394	6.82543		7.58249			12265	15917	11955	15661
19.5321	7.11483	6.91238		7.42239			13197	17232	12277	14268
19.5987	7.25107			7.48063			15193	12668	11488	12688
19.6654				7.37594			12906	18913	12091	12034
19.7321				7.38229			9470	20936	11896
19.7987							12530	19514	11346
19.8654							12883	16664	11368
19.9321							11934	17851	11275
19.9987							14630	19053	9872
20.0654							12944	15522	11577

## Sheet: Fig. 3C
Time (s)	0 nM								50 nM								100 nM								150 nM								250 nM								500 nM
0	-0.0664806								0.0759641	-0.0350545	-0.904574	-0.0374925					-0.0051301	0.0999287	-0.173961	0.033167					0.0117393	0.0314601	-0.034272	-0.0971973	0.0354894				-0.0451463	-0.0903267	0.061701	0.01064	-0.0510993				0.080158	-0.0928538	-0.0642759	0.0347088
0.0099987	-0.205656								0.139787	0.136451	0.846898	-0.135893					0.093952	0.497023	0.571579	0.00938475					0.287606	0.217132	-0.246671	-0.731629	0.114043				0.165251	-0.330556	0.210847	0.0467217	0.623655				0.441744	0.110729	-0.552125	0.831048
0.0199974	-0.129986								0.195243	0.0812432	2.61579	0.270483					0.381055	0.381933	1.08451	-0.123044					0.0200933	0.0225092	-0.0891322	-0.485665	0.635003				-0.510188	0.261814	0.380285	0.783734	0.758999				-0.021216	-0.154601	-0.0994609	0.955503
0.0299961	-0.511964								0.151485	0.133459	2.51449	0.123485					0.366542	0.299697	1.29223	0.261852					0.446067	0.0980752	-0.413572	-0.0489391	0.21729				0.361394	-0.376741	-0.154786	0.118276	0.414465				0.421135	-0.454782	0.145666	0.897092
0.0399948	-0.432156								1.24656	0.105416	2.37796	-0.103997					0.108803	0.938644	1.33215	0.416787					0.229131	0.211999	0.26252	-0.431401	-0.0926279				0.0449603	0.328293	0.245246	0.352531	0.514833				0.913886	0.117359	-0.164585	0.680719
0.0499935	-0.336664								1.58455	0.125185	2.46309	0.133573					0.371546	0.749486	1.37507	0.342859					0.592129	0.558687	0.307521	0.27054	-0.0853107				-0.45819	1.20415	-0.0993554	0.679528	1.22577				0.402194	0.415694	0.25732	1.15453
0.0599922	-0.384514								1.41828	0.214818	2.11228	0.115936					0.461988	1.08088	1.4935	0.372511					0.315487	0.873224	-0.102425	-0.196213	0.509263				-0.0197382	-0.0155437	0.614274	0.318688	0.388588				1.18615	0.328912	0.148957	1.06845
0.0699909	-0.378712								1.30605	0.297452	2.12712	-0.267144					0.589082	0.739781	1.39607	0.25807					0.340306	0.431898	-0.0282576	-0.349439	0.43004				0.0764289	0.772163	-0.548727	1.0013	0.373492				0.971827	0.401689	-0.23009	0.9908
0.0799896	-0.130859								1.52715	0.18238	2.45722	0.065735					0.590847	0.698882	1.03897	0.309115					0.197952	0.616549	0.330551	0.0263592	-0.0570292				0.395922	0.118557	0.128148	0.860335	0.3374				0.794234	0.54882	0.130615	1.05146
0.0899883	-0.0881647								2.05548	0.248159	2.34658	0.355258					1.86464	0.893567	1.31924	0.232463					0.211983	0.667453	0.581814	2.62907	0.458522				0.966399	0.81642	0.199061	1.07231	0.959034				1.50818	0.532734	0.444528	0.940467
0.099987	-0.393171								1.62585	0.272778	2.24521	0.366834					2.3358	1.13628	1.06895	0.330729					0.362943	0.506915	0.665521	2.83643	0.699149				0.424518	0.223134	0.516078	0.773	0.168917				1.94527	0.216186	0.84695	2.07498
0.109986	-0.565906								1.7559	0.344595	2.49915	0.146999					2.03157	0.862566	1.24375	0.3087					0.216732	0.768092	0.444695	3.44851	0.960804				0.30155	0.4266	-0.149953	0.43439	0.380569				1.71164	0.945087	0.530704	1.74987
0.119984	-0.329563								1.89004	0.184072	2.52021	0.157288					1.73376	1.06574	1.47204	0.293844					0.728882	0.252494	0.264125	2.95996	0.542441				0.258485	0.417109	0.418814	1.3525	0.997295				1.84354	0.87626	1.39328	1.46689
0.129983	-0.103081								1.87031	0.0633984	2.26878	-0.0089772					2.42638	1.14773	1.49157	0.570649					0.25301	0.423997	0.767662	3.5321	0.837095				0.378579	0.67816	0.601662	2.88081	0.696623				3.07433	1.04761	-0.096589	2.03062
0.139982	-0.21958								2.00284	0.694499	2.60232	-0.0357559					1.91671	1.28211	1.23778	0.670937					1.16302	0.656304	0.697848	3.54418	0.534425				0.199021	1.02662	0.732412	4.08974	0.760177				1.69284	0.3708	0.910772	1.24868
0.14998	-0.0175687								1.9508	0.402602	2.41361	0.0599837					2.20814	1.06272	1.13475	0.245644					1.88831	0.882865	0.896339	3.08546	0.690775				1.30378	1.00827	0.547718	4.67038	1.01635				2.0666	0.506682	0.469887	2.19559
0.159979	-0.460169								1.69648	0.0602589	2.28252	-0.0400075					2.0173	0.78335	1.47795	0.331172					2.03318	0.731741	1.83832	3.33223	1.46534				-1.21473	1.06882	0.339752	4.64473	0.363123				2.60408	0.870939	0.990159	1.72777
0.169978	-0.167402								1.67195	0.2043	1.73496	-0.120285					1.90925	0.730188	1.75251	0.372145					1.95492	2.20833	1.74921	3.47042	1.05206				1.57624	1.57876	0.436787	4.672	0.83925				2.66653	0.667914	0.173412	2.37282
0.179977	-0.122673								1.73794	0.130844	1.60886	0.137928					1.94183	1.19311	1.57075	0.714594					1.98557	2.73628	1.84085	3.90574	1.17117				-0.557971	1.07398	0.732401	4.7034	0.656133				4.52546	0.243081	0.737805	1.42044
0.189975	0.0288652								1.65033	0.646211	1.45891	0.0844119					1.90872	0.825533	1.35164	0.293213					1.95468	2.33706	1.97727	3.57252	1.35323				1.36629	1.30591	0.995807	4.47884	0.584437				2.37366	0.84923	0.505596	1.90311
0.199974	-0.259796								1.90515	0.23716	1.6806	0.112607					2.04783	0.388633	1.49622	0.468083					1.93672	2.51349	2.22076	3.36364	1.56967				-0.269498	1.96664	0.50296	4.55405	0.0301519				3.41337	0.921697	0.687523	1.86019
0.209973	-0.126589								1.64916	0.0176691	1.46425	0.0236912					2.04204	1.01572	1.86077	0.367464					1.84582	2.62966	1.92554	3.88981	1.62485				0.478899	4.32655	0.934111	4.41984	0.515261				3.06185	0.489285	0.314675	1.41347
0.219971	-0.149301								1.62305	-0.135704	1.2799	0.0694467					2.34887	0.62207	1.45248	0.280815					2.06088	2.49982	2.17729	3.82458	1.45193				0.25833	4.64877	0.576345	4.48865	0.626779				4.66472	0.56928	0.454584	1.98832
0.22997	-0.212941								1.69281	0.0156571	0.807251	-0.0543744					2.19164	1.1354	1.43297	0.428515					2.00065	2.76646	2.4513	4.03314	1.68277				-0.464718	4.71053	0.842564	4.6173	0.313877				4.30804	0.738575	0.295677	1.22605
0.239969	-0.316627								1.35685	0.485699	1.30693	-0.222348					2.2278	1.15058	1.93569	0.682644					2.32179	3.0401	2.48907	3.5634	1.527				-0.27153	4.46727	0.45158	4.39961	0.457815				3.9998	0.666779	0.833337	1.78095
0.249967	-0.594218								1.73968	0.347172	1.45166	0.129218					2.15079	0.761525	1.58075	2.11191					1.97993	3.03236	2.37469	3.97618	1.62042				-0.218565	4.55221	0.354199	4.31089	0.179615				4.18561	0.271549	0.0354661	1.56051
0.259966	0.0714289								1.42644	0.281735	-0.0163287	0.0635892					2.00175	1.07535	1.56459	2.20828					2.09735	3.0275	2.57877	4.1973	1.86758				-0.0299073	4.30646	0.160291	4.47642	0.424925				5.08915	0.623206	0.498588	1.66585
0.269965	-0.477582								1.78707	0.295072	0.497509	-0.0131227					2.46078	0.856822	1.54448	2.26003					1.89508	2.75746	2.66287	4.11609	1.55342				-0.540552	4.82437	0.496115	4.53582	0.527759				5.17211	0.0719159	0.0115069	1.81814
0.279964	-0.22912								1.73791	-0.0722607	1.16219	-0.0369049					1.99207	1.21913	1.05923	1.97653					2.20168	3.20234	2.53072	4.22409	1.24669				0.730161	4.38246	0.597958	4.71878	0.218585				5.57513	0.793498	0.388091	1.61286
0.289962	-0.3414								1.96044	-0.0368173	-0.0402201	0.0404653					2.46091	1.12919	1.84713	2.53489					1.97126	2.86871	2.57339	4.38578	1.80646				-1.32704	4.55735	0.912591	4.61631	-0.0643879				6.55933	0.397885	1.13231	2.31106
0.299961	-0.229512								1.51476	0.174845	0.365161	-0.198148					2.09859	0.563104	0.728449	2.23195					2.01597	3.11454	2.41536	4.1625	1.6659				0.364904	4.466	0.650822	4.31556	0.212386				6.53287	0.872017	-0.254471	1.93084
0.30996	0.0882646								2.0582	0.297246	0.28015	-0.13356					2.24805	0.965546	0.795385	1.93437					2.30997	3.15532	2.67191	4.33479	1.62487				-0.503734	4.54107	0.445924	4.74186	0.253712				8.33718	0.653994	0.413014	1.82328
0.319958	-0.193317								0.878465	0.18967	0.700642	0.118425					1.89162	1.21424	0.296292	2.30824					2.32816	3.06643	2.2635	4.14316	1.19124				0.276151	4.25846	0.739257	4.31933	1.01115				8.19036	0.912781	0.894032	1.50705
0.329957	-0.167573								1.4289	0.120966	0.217837	-0.100433					2.36526	1.53729	1.02296	2.42277					2.16293	2.7732	2.57155	4.29702	1.39614				-0.439872	4.80403	1.02644	4.7968	0.677516				9.53978	1.01878	0.780389	1.36903
0.339956	-0.526288								1.36197	0.298638	0.0662392	-0.0880703					1.91072	1.26409	-0.160051	2.26868					2.10207	2.91474	2.67322	4.69868	1.69819				0.190053	4.9201	1.28801	4.71323	0.498259				9.4727	1.09197	0.418812	2.13932
0.349954	-0.216819								0.755181	0.106407	0.181772	-0.0262452					1.79276	3.14419	0.201136	2.07071					2.04963	2.92313	2.25072	4.57891	1.94238				-0.325417	4.80852	0.819117	4.43354	1.09525				9.44967	1.07225	0.892072	4.44614
0.359953	-0.0302758								0.640726	0.0399439	0.706512	-0.269203					1.62701	2.67852	-0.150626	2.21255					2.13522	3.03354	2.74276	4.66069	1.91418				-0.464674	4.75166	0.872536	4.64897	0.849721				10.6141	1.17101	0.647142	4.90395
0.369952	-0.429496								1.21799	0.0618864	0.610389	-0.203676					1.45708	2.75799	-0.065777	1.91068					1.81444	3.18906	2.71088	4.43292	1.62817				0.323808	4.38134	1.2862	4.74772	0.73119				10.5348	1.01272	1.12972	4.71727
0.379951	-0.385269								0.676431	0.420079	0.28626	-0.0527008					2.43783	2.59971	0.192305	1.88519					2.15492	3.21959	2.63774	3.98235	1.43237				-0.358434	4.55178	1.38763	4.67271	0.724399				10.1839	1.01968	1.12106	4.67199
0.389949	-0.161989								0.811901	0.0532693	0.412816	0.0177629					1.37106	2.5972	-0.202284	2.26985					2.39405	3.87179	2.52001	3.84489	1.92736				0.319401	4.79659	1.13472	4.75032	1.13948				10.6457	1.73708	1.40234	4.46558
0.399948	-0.293428								0.77519	0.514058	0.846596	0.057241					1.2451	2.47847	0.317932	2.38207					2.16836	3.00726	2.6178	3.58677	1.78584				-0.376804	4.89502	1.01837	4.49544	0.90234				9.91986	1.50526	1.27978	4.01429
0.409947	-0.42913								0.881691	0.240429	0.57711	-0.368844					0.916634	2.79405	0.114653	2.23219					2.1134	3.33801	2.77158	3.93165	1.47788				0.304727	4.81058	1.42079	4.75098	1.14494				10.5013	1.96738	1.3662	4.2822
0.419945	-0.661845								0.856843	-0.0710624	0.501013	-0.0751632					0.782164	2.65725	0.577852	2.46241					2.68504	3.26831	2.78742	2.71075	1.73598				0.171665	4.58868	1.47599	4.50907	1.22694				10.2553	1.84785	1.91352	3.50332
0.429944	-0.204129								0.812578	0.0609742	0.592755	0.0601713					1.38917	2.91051	0.370632	2.50862					1.34819	3.65056	2.66251	3.52427	2.01069				0.237592	4.7824	1.73816	4.14555	1.08535				10.9202	1.57993	1.00563	4.4746
0.439943	-0.230449								0.975495	0.464234	0.75535	0.174699					0.64162	2.97703	0.284401	2.57188					1.50764	3.4542	2.57891	2.41631	2.05185				-0.381721	4.6893	1.24247	3.88796	0.913633				10.5223	1.57052	1.23334	3.71027
0.449941	-0.103699								0.853711	0.288523	0.548532	0.345827					0.804404	2.97165	0.409983	2.64581					0.667697	2.54041	2.38913	3.09909	2.11157				-0.788734	4.58475	1.31617	4.05654	0.914366				10.2549	1.45408	1.29506	3.7429
0.45994	-0.411508								0.989788	0.573969	0.156629	-0.152204					0.853273	3.05198	0.572298	2.5068					1.87745	3.3355	2.17003	2.29342	2.68198				0.199607	4.30488	1.81738	3.70299	1.15849				10.9048	1.40081	1.09751	4.89164
0.469939	-0.150256								0.856856	0.32276	0.565189	-0.0925234					0.797243	2.97579	0.346958	2.76919					1.1468	2.89164	2.9527	3.39676	3.21678				-0.0527974	4.43383	1.86348	3.86381	0.726754				10.7935	0.845863	1.02456	4.04589
0.479938	-0.243728								0.973319	0.300807	0.457654	0.328835					0.671979	3.00158	0.509525	2.76346					1.28238	2.80902	2.17626	2.69879	3.46771				-0.126617	4.63454	1.89216	3.7221	0.780526				11.0265	1.23153	0.892478	4.52859
0.489936	-0.11544								1.29589	0.181737	0.422085	-0.179388					0.816199	3.05835	1.00812	2.46499					1.16779	2.6983	3.28426	3.10618	3.10437				-0.267103	4.62603	1.85604	3.33663	0.543115				11.4747	0.842044	1.03514	4.8672
0.499935	-0.13767								1.12101	0.262776	0.26193	-0.174491					0.74759	3.01202	0.746659	2.5039					1.30864	3.31791	2.68682	2.28875	3.67021				0.122514	4.59156	1.82513	4.21047	0.95221				10.2574	1.21778	1.31386	3.92978
0.509934	-0.216368								0.890617	0.376167	0.818679	-0.0031951					0.868942	3.08579	0.735297	2.81795					1.34706	3.51422	2.97801	2.67659	3.13574				-0.258037	4.2337	1.61653	3.17357	1.20782				10.9431	0.855199	1.08335	4.95143
0.519932	-0.490072								1.30226	0.217616	0.441357	-0.11992					0.925936	2.95031	0.948541	2.1382					1.46448	3.0374	3.08846	2.96054	3.58228				0.239623	4.46752	2.04668	4.56541	1.33261				11.081	1.17829	1.38225	4.54404
0.529931	-0.379104								0.842828	0.223523	0.628139	0.140738					0.650306	3.19187	0.765699	1.72825					1.21547	3.05921	3.04664	2.63912	3.10249				-0.136862	4.06586	1.42903	3.85669	1.53295				13.557	1.13339	0.876908	4.52919
0.53993	-0.448713								0.906485	0.0880851	0.43607	0.110418					0.487068	3.0761	0.892248	2.18617					1.19481	3.22755	2.69295	3.09443	3.38166				0.21698	3.69654	1.80399	3.5757	1.24602				13.7506	1.46689	0.508637	4.64507
0.549928	-0.35207								1.18411	0.340628	0.595616	0.0668887					1.21615	2.99825	1.26731	0.964588					1.25665	3.51972	2.90543	3.02752	3.23376				0.0760367	4.22354	1.27578	4.30861	1.46588				13.8539	0.680198	0.881449	4.42664
0.559927	-0.215402								1.05015	0.216781	0.250875	0.132056					0.803118	3.23058	1.55028	1.73779					1.51912	3.12958	2.55602	3.2235	3.39843				0.4682	3.01494	1.76766	3.97723	1.58073				14.3289	0.94407	1.15167	4.44683
0.569926	-0.315893								1.12713	0.19514	0.500389	0.00905823					0.873429	2.95189	1.08773	1.8877					1.3441	3.37699	2.72669	3.2276	3.40707				0.326757	4.02928	1.87458	3.67762	1.22181				14.224	0.844522	1.39997	4.73749
0.579925	-0.151807								1.40131	0.506481	0.532477	-0.229805					0.558421	3.13726	1.30268	0.657841					1.33415	3.52445	2.91329	2.98136	3.64694				0.384349	3.81032	1.67195	3.6683	1.43751				13.833	1.54253	1.3955	4.78541
0.589923	-0.386192								1.2072	0.303526	0.748031	0.182163					0.833822	3.27545	1.21014	0.840303					1.6137	3.37575	2.78612	2.87822	3.42007				0.43261	3.87745	1.34167	3.89677	1.63062				13.8395	0.867734	1.39977	4.49468
0.599922	-0.143668								0.80818	0.36298	0.371244	0.0716848					0.798997	3.29571	1.2221	1.15712					1.78695	3.28675	2.80091	3.26909	3.51204				0.596092	3.63461	1.30763	3.64718	1.94051				14.0156	1.31061	1.10615	4.71559
0.609921	-0.300897								1.04301	0.151935	0.552439	0.0214931					0.759082	3.11398	0.983857	1.05848					1.34953	3.31711	2.68485	2.88716	3.81171				0.789537	3.98168	1.49189	3.76086	2.19678				13.7859	1.10198	1.54858	4.57643
0.619919	-0.235909								1.23926	0.0640399	0.96155	0.287723					0.71792	3.27007	1.22778	0.917078					1.43236	3.08196	2.98923	3.08737	3.72369				0.88432	3.57727	1.77119	3.62765	1.65614				13.4264	1.16384	1.73901	4.67208
0.629918	-0.234379								1.13772	0.305746	0.95222	0.370069					0.865052	2.09716	0.734641	1.16669					1.39858	3.29888	2.89777	3.16682	3.30417				0.658176	4.11604	1.83554	4.23085	2.03816				13.6164	1.21181	0.879551	4.7727
0.639917	-0.523299								1.30993	0.150686	0.5442	-0.0503873					0.880883	2.57367	1.29654	1.33258					1.44832	3.18027	3.05124	2.90463	3.54774				0.642302	4.07211	1.4369	3.77501	1.91183				13.8161	1.32008	1.31093	4.51481
0.649915	-0.238881								0.983389	0.292307	0.61192	0.105924					1.14815	2.71484	0.652541	0.939737					1.55269	3.48606	3.17197	3.0102	3.77686				0.971924	3.76284	1.63918	3.8697	2.25644				13.4135	0.822678	1.40474	4.86474
0.659914	-0.386345								1.18495	0.526473	0.648614	0.19092					1.15148	2.61152	1.11419	1.0644					1.65857	3.24161	3.06223	3.01677	3.68094				1.12174	4.2668	2.01094	4.05854	1.9716				13.7424	1.15578	1.56595	4.57662
0.669913	-0.542749								1.00506	0.517628	0.224598	0.146014					1.24126	2.52468	1.20738	0.916929					1.26471	3.34656	3.13563	3.03114	3.80745				0.703436	3.86773	1.64078	4.2101	1.98493				13.4936	1.50763	1.7272	4.47929
0.679912	-0.213742								1.15708	0.456218	0.317138	0.129129					1.0766	2.1748	1.304	1.26412					1.32919	3.56283	2.91199	2.78536	3.48534				1.15979	3.57435	1.72503	3.78839	1.68038				13.9254	1.44028	1.48544	4.35379
0.68991	-0.197025								1.13994	0.280266	0.671299	0.170587					0.861753	3.01045	1.2098	0.85536					1.6623	3.07435	3.04064	3.09531	3.64125				0.700546	3.62228	1.62962	3.54659	1.93985				13.4033	1.32922	1.81002	4.51476
0.699909	-0.195318								1.3221	0.317512	0.255554	-0.0873827					0.673907	2.50097	1.30158	1.39129					1.63144	3.39924	3.25071	3.08395	3.30296				1.21886	3.84988	1.91939	3.71247	2.16867				13.8332	1.15719	1.38983	4.40095
0.709908	-0.354902								1.42185	0.128692	0.619528	0.284299					1.10581	2.94773	1.35624	0.792201					1.64573	3.44626	3.03339	3.36392	3.63712				0.775684	4.03247	1.94485	4.31168	1.84832				13.9217	0.998749	1.70699	4.64356
0.719906	-0.2454								1.17646	0.404182	0.624001	0.0409176					1.23702	2.66166	1.2051	1.3885					1.74558	3.57922	3.18654	2.81529	3.44519				0.86674	3.66678	1.76201	3.726	1.89697				13.9799	1.49266	1.71718	4.86345
0.729905	-0.69695								1.03852	0.242541	0.64732	0.0214208					1.01518	2.8953	0.74342	1.03545					1.71023	3.12771	3.14007	3.24673	3.47397				0.785787	3.80394	1.82383	3.68196	2.27031				14.0469	1.15926	1.66102	4.75258
0.739904	-0.233173								1.31902	0.46033	0.340563	0.217542					0.884124	2.55479	1.33949	1.00865					1.95457	3.17287	3.23582	3.05691	3.96041				1.43416	3.8643	1.65881	4.01874	1.64304				14.0452	1.0468	1.29461	4.55742
0.749902	-0.454819								1.15608	0.267757	0.517565	-0.15218					1.22622	2.62755	1.21977	1.11326					1.81495	3.44687	3.05289	3.08485	2.55499				1.35169	3.6585	1.84049	3.71038	2.15584				13.7447	1.17866	1.84696	4.62795
0.759901	-0.231501								1.02493	0.510949	1.00968	0.369					0.903783	2.56992	1.12127	0.924186					1.57194	3.40621	2.93993	3.15761	4.06958				1.28207	3.60392	2.06887	3.94109	1.91921				14.3653	1.21888	2.20519	4.5827
0.7699	-0.131671								1.40998	0.111807	0.564026	0.061125					1.15693	2.45884	1.64596	0.919333					1.58412	3.37905	3.05379	2.98492	2.72087				1.08755	3.51513	1.81834	4.13957	1.57024				13.765	1.64894	1.71792	4.91652
0.779899	-0.0431244								1.15802	0.0770085	0.464452	0.148006					0.980793	2.75284	1.77532	1.26192					1.47748	3.37671	3.34288	3.11376	3.65338				1.19441	3.53658	2.89897	3.82962	1.66728				13.461	1.57984	1.9032	4.81932
0.789897	-0.376551								1.18546	0.422498	0.558059	0.20154					1.00142	2.83626	1.2111	1.29689					1.70266	3.1997	2.8412	3.12847	3.65182				1.40919	3.87666	3.6506	4.4395	2.06036				13.1783	1.94187	1.97996	4.71737
0.799896	-0.389753								1.05401	0.522626	0.515651	0.00027045					0.95454	2.67901	1.60755	0.783401					1.73975	3.42428	3.15523	3.09723	3.83221				1.38838	3.93261	3.18391	4.19956	1.84279				13.2144	1.47572	2.37505	4.58338
0.809895	-0.291093								1.02187	0.318482	0.437656	-0.308986					0.884007	2.63227	1.28445	0.954016					1.56785	3.08037	2.85348	3.03162	3.8909				1.50396	4.22381	3.27456	4.02789	1.99382				12.8853	2.09623	2.10573	4.78272
0.819893	-0.390078								1.39048	0.52573	0.486882	0.0440263					0.74274	3.05003	1.4584	0.856788					1.28345	3.4563	3.06609	2.90975	3.4683				1.17663	4.08582	3.22769	4.08386	1.92571				12.4277	1.88442	2.14291	4.44543
0.829892	-0.165713								1.1246	0.145239	0.654817	-0.279939					1.03652	2.94311	1.17796	0.907635					1.3068	3.5991	2.90878	3.16558	3.99093				1.43686	4.18659	3.10671	4.32217	1.99137				11.7504	2.04622	2.34391	4.57434
0.839891	-0.117903								1.29453	0.0975574	0.550725	-0.111356					1.2966	2.42401	1.29466	1.20629					1.50534	3.06759	2.94772	2.94313	3.45472				1.56468	3.69404	3.65719	3.89888	2.20826				12.2753	1.62246	2.64977	4.79358
0.849889	0.0125771								1.06222	0.154748	0.308319	0.00820299					1.31259	2.83989	1.14426	1.07489					1.53109	3.40468	3.255	3.33976	3.86994				1.85301	4.16029	3.30982	4.0003	2.33842				11.0333	1.86619	2.62236	4.79246
0.859888	-0.0582342								1.10867	0.173663	0.308351	0.0633231					1.1284	2.7742	1.20401	1.03272					1.64688	3.52906	2.77477	2.94963	3.33263				1.92628	3.63771	3.46219	4.08379	2.07262				12.0837	2.20495	2.6063	4.78341
0.869887	-0.0709645								1.46515	0.62567	0.653902	-0.0635421					0.97843	3.19349	1.37182	1.22881					1.92056	3.25623	2.88592	3.06232	3.84824				1.72835	4.06525	3.27015	4.07074	2.09507				11.1366	1.99248	2.40848	4.82058
0.879886	-0.0883677								1.01798	-0.020943	0.49044	-0.233063					1.53802	2.80148	1.20996	1.07691					1.50129	3.84081	2.94247	3.05359	3.57275				1.75065	3.61575	3.53931	3.92226	2.02489				10.2672	2.39958	2.51454	4.61577
0.889884	0.0777786								1.12677	0.460394	0.78077	0.282481					1.21886	2.6946	0.903574	0.836243					1.66336	3.55405	3.39322	3.08102	3.73787				1.54203	3.82592	3.61639	4.10085	2.21298				11.3566	1.77632	2.58362	4.55465
0.899883	-0.0520245								1.23788	0.682781	0.332451	0.248316					1.15465	2.88418	1.17617	1.19776					1.77981	3.83196	2.76183	2.97434	3.89809				1.94464	3.55835	3.36379	4.51834	2.50842				10.2085	1.9625	2.71081	4.81523
0.909882	-0.0525014								0.938438	0.326687	0.63549	0.380955					0.960858	2.83163	1.16994	1.25662					1.31716	3.58056	3.1496	3.04626	3.74849				1.65171	3.89467	3.35727	4.11204	3.61093				10.7261	2.16271	2.21339	4.74304
0.91988	-0.0867988								0.964616	0.442367	0.41598	0.18739					1.20358	3.12541	1.54826	0.970998					1.83981	3.54	3.06373	3.32533	3.85873				1.79756	3.92182	3.20833	4.0958	3.54001				10.239	2.13396	2.66647	4.75169
0.929879	-0.189579								1.26089	0.496341	0.556215	0.00712163					1.3378	3.04005	1.48762	1.13408					1.93007	3.12553	2.88025	3.18095	3.63012				1.8764	4.00649	3.35429	4.13606	3.64409				9.91824	2.24924	2.61173	4.53584
0.939878	-0.170697								1.08907	0.407529	0.784387	0.121586					1.23424	3.3641	1.00219	0.888924					1.66308	3.28701	3.05058	3.06459	3.68388				2.03034	3.71939	3.13286	3.9085	3.56494				10.5415	1.88551	2.56181	4.58693
0.949876	-0.467096								0.939338	0.275051	0.591072	0.0706434					1.2828	3.1338	0.967538	0.859741					1.80251	3.68634	3.12244	3.01835	3.78501				1.92718	3.87785	3.06308	4.11864	3.54406				10.1311	1.72284	2.78667	4.60553
0.959875	-0.0943744								1.26432	0.486608	0.667398	-0.297499					1.04835	2.99634	1.02634	1.20978					1.75375	3.46123	3.07038	3.31318	3.64161				1.86453	3.80807	3.42756	4.19857	3.45011				10.1594	1.98501	2.74291	4.58092
0.969874	-0.217219								1.24617	0.49762	0.373041	0.470956					1.29581	2.65811	1.4001	1.23102					1.61843	3.29722	2.74876	2.97415	3.53085				1.72376	3.85457	3.53145	3.98172	3.61915				10.1819	1.90425	2.59794	4.33067
0.979873	-0.337954								1.07498	0.401327	0.568236	0.291987					1.17031	3.20399	1.50125	1.31629					1.75391	3.45447	2.91451	3.01376	3.62749				1.78099	3.82741	3.65176	4.23714	3.64212				10.1353	1.85422	2.66407	4.51914
0.989871	-0.17655								1.14329	0.632704	0.340871	0.0784468					1.1424	3.18026	1.33048	1.37441					2.07446	3.31169	2.9542	3.10567	3.746				1.81817	3.52111	3.47379	4.49389	3.78243				10.4582	2.02888	2.67726	4.69954
0.99987	-0.561297								1.2246	0.431078	0.797323	0.165929					1.49781	3.14421	1.59794	1.28893					1.57926	3.20238	3.26774	3.21568	3.90068				1.71086	3.76514	3.58098	4.02109	3.79145				9.94197	1.9486	2.56889	4.60802
1.00987	-0.533697								1.28802	0.31192	0.737491	-0.0438607					1.65377	3.1175	1.35524	1.37743					1.82997	3.51461	2.95379	3.13382	3.72725				1.56579	3.72119	3.20826	4.26747	3.94208				10.5724	2.18971	2.55761	4.89338
1.01987	-0.354811								1.46118	0.166915	0.543116	0.136912					1.00788	3.18584	1.47949	1.46769					1.84379	3.58749	2.8518	3.08605	3.47476				1.94989	3.54081	3.22146	3.82705	3.78121				10.0012	1.89279	2.29841	4.49407
1.02987	-0.146727								1.4157	0.461188	0.260839	0.0639046					1.40955	3.23135	1.26881	1.18477					1.72272	3.74119	2.96825	3.32127	3.61127				1.84939	3.99722	3.35506	3.8698	4.10909				9.87699	1.72891	2.54168	4.69
1.03986	-0.143737								1.39561	0.236118	0.590203	0.0771777					1.33241	2.75269	1.56052	1.49884					1.98711	3.55253	3.20405	3.24198	3.54076				2.12996	3.56332	3.54138	4.11871	3.95133				10.0448	1.941	2.55892	4.69926
1.04986	-0.288622								1.48114	0.349016	0.887091	-0.013195					1.115	3.10451	1.16309	0.91362					1.86314	3.51996	2.97537	3.48392	3.69006				1.42308	3.69567	3.79962	3.96972	3.78338				10.1473	1.9906	2.87428	4.77524
1.05986	-0.0938361								1.07	0.547432	0.859477	0.204557					1.23692	3.07506	1.50505	1.14217					1.74058	3.6146	2.90696	3.02434	3.81915				1.74989	4.03335	3.13194	4.10518	3.73904				10.2561	2.00995	2.50941	4.54067
1.06986	-0.489368								1.26702	-0.0469633	0.664985	0.0767947					1.60745	3.24792	1.40931	1.03483					1.68084	3.72507	3.25868	3.46644	3.4407				1.66833	3.97226	3.64082	4.26327	3.76741				10.0325	2.17057	2.45648	4.55934
1.07986	-0.170576								1.25204	0.0930843	0.799706	-0.0367942					1.29254	3.02186	2.0514	1.29211					1.72079	3.50083	3.246	3.10455	3.66532				1.59976	3.79666	3.6181	4.17229	3.35948				10.0785	2.00076	2.53266	4.60209
1.08986	-0.280813								1.56585	0.229891	0.576372	0.0655735					1.58174	3.28625	1.38148	1.50497					2.06277	3.06287	3.18039	3.28915	3.37487				1.78135	4.20574	3.66068	3.8805	3.51123				9.70502	2.20181	2.83135	4.6765
1.09986	-0.202104								1.53832	0.193766	0.713698	0.250951					1.13488	2.92171	1.53494	1.38989					1.79841	3.46861	3.03729	3.35257	3.36807				1.82563	3.88202	3.25251	4.22796	3.76441				10.0719	2.09679	2.81268	4.70795
1.10986	-0.182863								1.30353	0.264548	0.406223	0.246693					1.78558	3.00934	1.37197	1.49762					2.10163	3.6272	2.91703	3.58836	3.59337				1.83157	4.07445	3.99166	4.01343	3.87226				10.1282	2.47656	2.35468	4.80774
1.11985	-0.184493								1.32713	0.381667	0.797524	0.275556					1.48353	3.11477	1.26215	1.59834					1.55726	3.67665	3.04149	3.34701	3.35269				1.77206	3.97265	3.91208	4.21551	3.73589				10.0016	2.06241	2.80639	4.9532
1.12985	-0.0127925								1.54539	0.567893	0.671927	0.22659					1.57838	3.32073	1.64256	1.42189					1.94412	3.44728	3.39334	3.07449	3.65547				1.78021	3.79745	3.56992	4.08399	3.81834				10.0146	1.79534	2.81	4.82547
1.13985	-0.513047								1.39949	0.320705	0.505547	0.0261923					1.2043	2.91393	1.13826	1.4393					1.71164	3.52112	2.96339	3.21859	3.61864				2.03633	4.06655	3.65659	4.53402	3.64009				10.2455	2.08498	2.99471	4.74112
1.14985	-0.420456								1.48227	0.522573	0.392173	-0.223054					1.08283	2.92653	1.66919	1.30118					1.75517	3.44852	2.90879	3.23484	3.62895				2.97084	3.82155	3.65041	4.26599	3.79274				10.2565	2.16967	2.57201	4.86638
1.15985	-0.223107								1.43365	0.352552	0.742557	0.0941195					1.80616	3.00322	1.16636	1.11397					1.73592	3.49587	3.18282	3.40151	3.58455				3.62203	3.806	3.85533	3.84659	3.76546				10.4177	2.33919	3.60869	4.581
1.16985	0.0065212								1.47811	0.293708	0.898525	0.0419174					1.64145	3.35022	1.52278	1.21118					1.89112	3.44537	2.96938	3.36247	3.62077				3.59898	3.75891	3.33468	3.80491	3.65598				10.1933	2.3885	4.53431	4.72218
1.17985	-0.226696								1.2591	0.358359	0.675305	0.0265307					1.62054	3.12224	1.43367	1.27496					1.99428	3.5596	3.48625	3.79844	3.69138				3.44438	3.72711	3.89187	3.81891	3.34757				10.1319	3.40557	3.88407	4.98691
1.18985	-0.532946								1.33754	0.209951	0.647652	0.413211					1.35163	3.09401	1.54106	1.79153					1.9449	3.57046	3.17687	2.94957	3.73521				3.434	3.81559	3.78977	4.05356	4.15834				10.1285	3.38488	4.43378	4.59459
1.19984	-0.366903								1.1997	0.401656	0.537463	0.0574795					0.994501	3.67931	1.60483	1.11113					1.97295	3.43032	3.29053	3.27201	3.5731				3.32796	4.01613	3.60679	3.79061	3.01555				10.0998	3.57804	3.92548	4.85147
1.20984	-0.216179								1.25067	0.295188	0.707998	0.142922					1.20487	3.05889	1.53361	1.04968					1.88814	3.53979	2.95119	3.16341	3.65203				3.27013	3.72395	3.41383	3.93753	3.84715				10.1529	3.75542	4.00549	4.69804
1.21984	-0.417147								1.41661	0.418447	0.786745	0.140337					1.35467	3.50215	1.27667	1.39505					1.89405	3.37891	3.20413	3.06457	3.54206				3.34197	3.92031	3.68801	4.11546	3.35628				9.76332	3.32206	4.01079	4.62189
1.22984	-0.379275								1.27178	0.328059	0.803283	0.0304024					1.34586	3.12669	1.49991	1.62678					1.73346	3.41372	3.17462	3.18578	3.63709				3.56543	3.87549	3.57211	4.15895	4.53956				9.97107	3.41039	4.05749	4.68352
1.23984	-0.65361								1.20997	0.456678	0.674802	0.0275536					1.5709	3.23022	1.3195	1.55023					2.2466	3.37741	3.19031	3.38908	3.3048				3.1078	3.63265	3.7577	4.09513	3.52677				10.3346	3.86354	4.07743	4.82691
1.24984	-0.552488								1.03834	0.379552	0.696813	0.113921					1.26614	3.1491	1.1956	1.48888					2.05141	3.69454	3.18334	2.98859	3.44409				3.52236	4.06642	3.63564	4.00596	3.66581				10.0461	3.94985	4.55164	4.56622
1.25984	-0.226522								1.19331	0.40556	0.766728	0.336763					1.57771	3.04804	1.27803	1.3576					2.27281	3.234	3.13494	3.1814	3.51643				3.43959	3.75055	3.87723	4.06489	4.05376				9.62249	3.79139	4.59593	4.88746
1.26983	-0.199129								1.35471	0.472546	0.381416	0.0815924					1.41094	2.90744	1.41063	1.52899					2.18408	3.73992	3.28874	3.1564	3.86633				3.65053	4.02932	3.92085	4.28262	3.8383				9.74208	3.64436	4.53399	4.47197
1.27983	-0.0328584								1.32485	0.42367	0.674376	0.232712					1.28292	3.10546	1.40073	1.59923					2.43486	3.49365	3.24529	3.3479	3.55153				3.55917	3.95929	3.60616	4.22175	4.1896				9.99027	3.96611	4.26743	4.81822
1.28983	-0.428441								1.57801	0.344018	0.65999	0.172834					1.83737	3.17577	1.55184	1.21441					2.27829	3.44423	3.29915	2.82478	3.38838				3.69462	3.67029	3.50353	4.05333	3.64527				10.2857	3.63304	4.54462	4.68216
1.29983	-0.26985								1.23218	0.266939	0.848944	0.0949809					1.34222	3.04174	1.44955	1.62207					2.23014	3.5673	3.09909	3.55213	3.83901				3.24641	3.52195	3.76488	4.26388	4.15809				9.64669	3.91526	4.47529	4.76775
1.30983	-0.387755								1.3276	0.339902	0.543288	0.365948					1.83168	3.37279	1.37966	1.78099					1.8314	3.68927	3.23569	3.00748	3.71987				3.38776	3.70574	3.97607	4.14331	4.13506				9.86347	3.61043	4.22752	4.80787
1.31983	-0.274002								1.48902	0.390554	0.826949	0.173891					1.69582	3.41064	1.51499	1.35617					1.91813	3.92018	3.32416	3.68693	3.36558				3.74411	3.72173	3.86876	4.09332	4.04468				10.0158	3.48995	4.6155	4.89857
1.32983	-0.416613								1.19967	0.281046	0.777457	0.105756					1.6504	2.89105	1.2776	1.4338					1.92531	3.5406	2.93234	3.30279	3.52886				3.78161	3.85148	4.06402	4.32633	3.9417				9.81434	3.78285	4.40697	5.10647
1.33983	-0.473426								1.52488	0.141344	0.474229	0.281132					1.58114	3.16034	1.87643	1.5097					2.249	3.74686	3.12717	3.19791	3.99085				3.02072	3.76843	3.6567	4.1505	3.93928				9.99715	3.69719	4.28481	4.7754
1.34982	-0.0873679								1.50791	0.270066	0.633339	0.403318					1.7878	2.9623	1.50599	1.26889					2.10965	3.87513	3.17718	3.19099	3.92194				3.46562	3.82566	3.90192	4.21363	3.75735				10.1299	3.48239	4.41935	4.90307
1.35982	-0.477536								1.356	0.418014	0.99631	0.148563					1.5856	3.07273	1.65689	1.50035					2.37264	3.49858	3.26872	3.30735	3.16911				3.39851	4.07342	3.91514	3.98021	4.19684				10.2617	3.58829	4.35168	4.87208
1.36982	-0.122693								1.39247	0.632735	0.763222	0.274164					1.36206	3.1942	1.42216	1.52163					1.80274	3.6761	3.25783	3.35	3.59588				3.56878	3.72756	3.93503	4.12384	3.79188				10.0623	3.65243	4.44507	4.98498
1.37982	-0.137123								1.47298	0.664304	0.730812	0.608138					1.75988	3.59361	1.81366	1.54826					1.85864	3.48359	3.19253	3.38998	3.56399				3.52332	3.7049	4.10199	3.76986	3.70084				10.148	3.71557	4.32447	5.01265
1.38982	-0.245451								1.56088	0.363875	0.386492	0.251812					1.58184	3.36151	1.65255	1.33353					1.75656	3.49174	3.25082	3.02898	3.69199				3.3412	3.63415	3.70443	4.16183	3.75981				10.0869	3.83887	4.2757	4.57693
1.39982	-0.800835								1.15967	0.260824	0.957632	0.187543					1.66939	3.2594	1.58924	1.26455					2.24335	3.27426	3.46365	3.06488	3.72927				3.49942	3.94173	3.97461	3.84779	4.2537				10.1323	3.37826	4.39333	4.72824
1.40982	-0.507725								1.16893	0.606312	0.577439	0.327766					1.51926	3.45519	2.00605	1.42596					1.84421	3.51907	3.14812	3.40825	3.80083				3.04177	3.74036	3.82448	4.31375	3.94984				10.2617	3.82573	4.29597	4.92168
1.41982	-0.446407								1.48065	0.639969	0.695711	0.359102					1.39053	3.55914	1.54198	1.73169					2.46915	3.70134	3.18926	3.25626	3.66981				3.32293	3.78933	3.84522	4.56908	3.88956				9.73558	3.74183	4.16803	4.87826
1.42981	-0.473544								1.43913	0.308887	0.664519	0.136566					1.59832	3.28174	1.90961	1.66883					1.90084	3.62162	3.2042	3.1656	3.67811				3.95936	3.51153	3.78357	4.47305	3.96297				9.8353	3.92127	4.29244	5.02029
1.43981	-0.565567								1.35807	0.675966	1.0868	0.44452					1.5138	3.62062	1.69187	1.72741					1.95571	3.67427	3.25095	2.95885	3.57973				3.63879	3.57622	4.06305	4.18637	3.98594				10.0099	3.49557	3.73485	4.95545
1.44981	-0.32807								0.941619	0.561791	0.73659	0.336615					1.48435	3.30247	1.81485	1.55187					2.17846	3.66092	3.32105	3.16071	3.75372				3.76748	4.16812	3.96797	4.21789	4.05133				9.95154	3.16556	5.21377	4.64711
1.45981	-0.516429								1.4893	0.395428	0.74493	0.0932581					1.36625	3.20211	1.79286	1.49177					1.80833	3.57922	2.91028	3.4022	3.95735				3.43397	3.75932	3.91054	4.15499	4.33454				10.0579	4.58242	4.34582	4.65346
1.46981	-0.617362								1.53684	0.592171	0.557064	0.14676					1.56365	3.22936	1.66929	1.42049					2.10908	3.59941	3.10298	3.33617	3.72682				4.4231	3.97886	3.6533	3.95156	4.24491				10.0407	3.25296	4.70192	4.78112
1.47981	-0.429273								1.44268	0.591426	0.956689	0.273256					1.6275	3.2025	1.63651	1.52989					2.17526	3.59059	3.13986	3.22433	3.68313				3.91861	4.01772	3.72381	4.33263	4.11362				10.2859	4.11177	4.56087	5.13259
1.48981	-0.448745								1.27359	0.766145	0.997173	0.154719					1.77875	3.55836	1.50905	1.45323					2.27744	3.59559	3.26217	2.98725	3.83953				3.86259	3.6918	4.03358	4.28463	3.9067				9.8746	4.30902	4.14978	4.78007
1.4998	-0.31968								1.4783	0.346093	0.613046	0.12613					1.70329	3.54302	1.87545	1.74468					1.89171	3.85392	3.55252	3.76935	3.77662				3.93631	3.84036	3.94335	4.31352	3.91427				9.82016	4.2966	5.30478	4.81413
1.5098	-0.436209								1.0451	0.315589	0.589639	0.360328					1.80076	3.4352	1.59664	1.46817					1.99265	3.96092	3.39888	3.38737	3.65484				3.93344	3.99367	4.06798	4.458	4.00827				9.95742	3.95423	4.61759	4.98995
1.5198	-0.492521								1.46873	0.562817	0.653005	-0.25073					1.74327	2.92767	1.56376	1.75796					2.09612	3.70761	3.07762	3.27336	3.53177				4.01188	3.90829	3.75188	4.09575	4.15134				9.84257	4.19622	4.91219	4.85051
1.5298	-0.0902613								1.3802	0.171056	0.802944	0.0270429					1.53445	3.42526	1.7387	1.61422					1.93568	3.52122	2.68954	3.45446	3.58842				3.67569	3.7581	3.83127	4.41908	4.00503				10.2353	4.48069	5.01038	4.70101
1.5398	-0.246083								1.44028	0.689438	0.955712	0.0144358					1.68935	3.49745	1.67085	1.66993					2.23731	3.74833	2.94678	3.16935	3.77388				4.10871	3.68138	3.58978	4.41179	3.76201				10.3421	4.28809	4.66798	4.70308
1.5498	-0.0417416								1.65346	0.498153	0.791847	0.393668					1.09376	2.79646	1.72118	1.46996					2.35367	3.7147	3.2078	3.20516	3.82861				4.10271	3.85689	3.53135	4.47136	4.0558				10.01	4.16252	4.45939	4.6294
1.5598	-0.491081								1.40656	0.648179	0.703308	0.361246					1.57158	3.27365	1.47053	1.80412					2.40625	3.72655	3.17191	3.16534	3.72758				4.12428	3.77049	3.67299	4.28317	3.93103				10.0099	4.31414	4.55473	4.83815
1.5698	-0.636206								1.35815	0.416472	0.674022	0.166143					1.68023	3.06773	1.68199	1.44405					2.29065	3.47663	3.35034	3.3712	3.74409				3.71021	3.69997	3.62481	3.84013	4.12928				10.0791	4.28969	4.76501	4.9064
1.57979	-0.457141								1.67191	0.424237	0.758119	0.0711787					1.6792	3.18832	1.96085	1.77907					2.41228	3.64495	3.09641	3.18731	3.62923				3.75959	4.22096	3.61477	4.14348	3.94399				9.75861	3.82801	5.04287	4.71869
1.58979	-0.364331								1.57531	0.497724	0.688993	0.262739					1.55987	3.21915	1.80547	2.12051					1.97832	3.26451	3.33715	3.35943	3.68806				3.84952	4.08801	3.88202	4.04168	4.02277				10.2581	3.99671	4.55366	4.70178
1.59979	-0.315212								1.54485	0.726201	0.632566	0.156815					1.61099	3.3163	1.98429	1.49343					2.32043	3.30767	3.22127	3.00787	3.75282				3.90368	4.19017	3.80684	4.27447	3.93277				9.99874	4.41666	4.50511	5.02005
1.60979	-0.504239								1.28145	0.433399	0.694786	0.465112					1.45845	3.00457	1.73035	1.51471					2.18978	3.60988	3.53657	3.10326	3.62471				3.90256	3.89239	3.83949	4.43321	4.04927				10.0437	4.28589	5.01983	4.97237
1.61979	-0.158831								1.39822	0.584315	0.541235	0.345504					1.6902	3.2183	1.73228	1.47485					2.55519	3.56349	3.36441	3.34913	3.90761				4.29949	3.90461	4.10489	4.49852	3.89888				9.98694	4.12339	4.72903	5.1555
1.62979	-0.450802								1.71938	0.386828	0.442306	0.0161971					1.43218	3.26788	1.73626	1.64644					2.28486	3.69203	3.07601	3.12049	3.59927				4.27839	3.78439	3.92889	4.15257	3.96159				10.091	4.40644	4.59318	4.80055
1.63979	-0.281021								1.6245	0.320819	0.782642	0.0117747					2.10605	3.40416	1.8579	1.43962					2.16525	3.59649	3.28362	3.40444	3.62884				4.02401	3.86997	3.71112	4.32382	4.35706				9.67591	4.5516	4.79383	5.00393
1.64979	-0.42679								1.43227	0.238394	0.61341	0.0969452					1.90757	3.47912	1.93696	1.51794					2.10871	3.77683	3.18018	3.32573	3.67999				4.03702	4.09943	3.74258	4.31483	4.09181				10.3172	4.52649	4.69867	5.1288
1.65978	-0.530618								1.55374	0.385022	0.790293	0.153353					1.64279	3.51229	1.96267	2.02114					2.49689	3.83847	3.40218	3.34187	3.7578				4.03275	3.7512	3.67047	4.24256	3.81283				10.2186	4.30132	5.20794	5.01063
1.66978	-0.822902								1.72893	0.513255	0.767571	0.6033					1.69987	2.93378	1.60685	1.5401					2.13121	3.73111	3.00371	3.30555	3.78055				3.80143	4.03207	3.46915	4.60042	4.09504				10.3658	4.02428	4.90882	5.00327
1.67978	-0.522188								1.38352	0.289764	0.939869	0.437664					1.51033	3.17191	1.77988	1.62033					1.91769	3.61759	3.11315	3.34606	3.85879				4.12049	3.52217	3.87798	4.2239	4.13465				9.78525	4.43222	4.83372	4.72854
1.68978	-0.506997								1.47429	0.535908	0.61114	0.210333					1.73434	3.13388	1.61421	1.52702					2.41308	3.73373	2.82732	3.2867	3.6988				4.10043	4.19831	3.98251	4.34699	4.10088				9.96152	4.24905	5.10537	5.06966
1.69978	-0.739646								1.40019	0.463095	0.849605	0.0769532					1.96748	3.38808	1.7632	1.59499					2.53812	3.65815	3.38258	3.53891	3.80974				3.95502	4.1379	3.62773	4.27621	3.96539				10.0555	4.19311	4.90331	5.2096
1.70978	-0.496765								1.36777	0.49723	0.426007	0.110015					1.80887	3.46255	2.229	1.74193					2.75219	3.55578	3.26288	3.38251	3.86995				4.1728	3.89725	3.82753	4.42973	3.89144				9.90193	4.38944	4.867	5.23993
1.71978	-0.196305								1.57773	0.462319	0.605333	0.33302					1.84412	3.45995	1.79598	1.70055					2.3635	3.42449	3.32668	3.13618	3.63389				4.05808	4.11163	4.05933	4.25614	3.88038				10.215	4.28491	4.77502	5.01577
1.72977	-0.442291								1.33814	0.59506	0.58955	0.285774					1.70692	3.29152	1.95194	1.8324					2.25329	3.45527	2.94634	3.30747	3.78589				3.846	3.82291	3.86767	4.2848	4.14018				10.0294	4.57189	4.93606	5.05654
1.73977	0.0120818								1.57228	0.27119	1.32678	0.154646					1.72784	3.34588	1.72753	1.59684					2.27697	3.64098	2.99624	3.03276	4.01753				3.8929	4.25787	3.96986	4.07429	3.95864				9.70221	4.60844	4.83492	5.00211
1.74977	-0.291007								1.3734	0.676342	0.825232	0.238739					1.73513	3.50756	1.93583	1.81647					2.15698	3.81747	3.20422	3.50256	3.6574				3.83813	4.02279	3.9985	4.25101	3.81696				10.1668	4.20385	4.94062	4.83174
1.75977	-0.400621								1.36381	0.725832	0.88703	0.230989					1.8076	3.50612	2.08933	1.69612					2.36788	3.79147	3.07913	3.43153	3.47666				3.85144	4.03528	3.88914	4.35863	4.10661				10.0602	4.55101	5.02446	4.52558
1.76977	-0.238564								1.21184	0.318052	0.622203	0.550726					1.46686	2.99992	1.99859	1.75226					2.11555	3.76477	3.34891	2.9066	4.05043				4.13862	4.06652	3.70254	4.32846	4.25809				9.89556	4.3093	4.9261	4.90465
1.77977	-0.301633								1.71649	0.598645	0.389547	0.441917					1.54256	3.38087	2.05992	1.59565					2.45787	3.45032	3.25072	3.31485	3.8227				3.93542	4.01043	4.01841	4.2588	3.88634				10.4096	4.35883	4.83367	4.79631
1.78977	-0.372447								1.46971	0.261746	0.888548	0.205272					1.72499	3.51981	2.02447	1.69347					1.88419	3.68435	3.12157	3.43175	3.96578				3.79392	4.10601	3.99319	4.4211	4.30339				10.0936	4.36956	4.62525	4.93767
1.79977	-0.509293								1.46171	0.231629	0.668921	0.254425					1.8741	3.72197	1.67782	1.736					2.41515	3.84825	3.22248	3.27345	3.87565				3.81505	4.15904	3.90552	4.2049	4.24782				10.0478	4.51707	4.84969	5.1022
1.80976	-0.323497								1.65255	0.766056	0.817564	0.290979					1.55987	3.22456	2.05374	1.46973					2.47739	3.75029	3.43121	3.43988	3.84083				3.86642	4.08234	4.12837	4.31712	4.2671				10.1164	4.43945	5.13531	4.98399
1.81976	-0.433441								1.62086	0.419604	0.348799	0.73085					1.73421	3.15134	1.63995	1.44402					2.45454	3.99919	3.27556	3.3282	4.02014				3.90184	4.12339	3.75356	4.26753	3.90245				10.1017	4.36295	4.78894	4.78995
1.82976	-0.604459								1.43913	0.460602	0.638698	0.345653					1.95069	3.25974	1.54495	1.82416					2.3605	3.83424	3.36	3.28627	3.79136				3.88553	3.88004	3.85596	4.59291	4.14853				10.351	4.32273	5.14507	5.20674
1.83976	-0.395895								1.56259	0.338356	0.620495	-0.140757					1.5915	3.18762	1.43411	1.60741					2.62365	3.33714	3.43944	3.63402	3.88918				3.82092	4.58143	4.11384	4.06551	4.36031				9.89677	4.43848	4.81208	4.91322
1.84976	-0.195112								1.25507	0.557954	0.784894	0.277905					1.50045	3.50516	1.86189	1.66823					2.3134	3.75389	3.51531	3.46338	3.80177				4.33459	4.00123	3.82039	4.28269	4.36044				9.77541	4.43392	4.78722	4.84513
1.85976	-0.31347								1.52825	0.54069	0.743596	0.3808					1.80762	3.42447	1.65024	1.87591					2.20242	3.77475	3.35851	3.4966	3.71777				3.81976	4.28169	4.08582	4.34841	4.44748				9.98275	4.58907	4.94478	5.07787
1.86976	-0.686049								1.68846	0.59921	0.849308	0.476546					1.59747	3.1896	1.5778	1.76282					2.1927	3.59645	3.50429	3.3932	3.8224				4.12103	4.17142	3.91673	4.40621	4.28108				9.97919	4.40295	5.01658	4.85036
1.87976	-0.33669								1.67921	0.520155	0.931604	0.384441					1.75528	3.68858	1.69799	2.14775					2.49251	4.16613	3.42347	3.247	3.57817				4.1143	4.11009	3.70729	4.16216	4.21528				10.4106	4.16759	4.948	5.2375
1.88975	0.13931								1.62914	0.64163	0.486133	0.291971					1.84562	3.34777	1.86816	1.30127					2.33225	3.84354	3.59593	3.47106	4.09345				4.18908	4.2062	3.94794	4.20387	4.23505				10.0659	4.6308	5.15508	4.86788
1.89975	-0.243093								1.80589	0.252776	0.643724	0.316777					1.63017	3.32049	1.85457	1.78262					2.77151	3.72142	2.99739	3.68291	3.51577				3.85829	4.13628	3.73294	4.05781	4.25092				9.99694	4.58346	5.01667	5.1842
1.90975	-0.415637								1.70793	0.573228	0.836093	0.526437					1.82671	3.40731	1.84772	1.92738					2.42915	3.90157	3.51788	3.58649	3.64141				4.20786	4.2367	4.06141	4.51073	4.30214				10.0981	4.38058	4.99329	4.85557
1.91975	-0.333616								1.46584	0.263939	0.463244	0.310507					1.99747	3.25903	1.99647	1.76165					2.24873	3.75104	3.16298	3.29056	3.77244				4.08655	4.04139	3.83186	3.84216	3.98922				9.85397	4.52855	4.93065	5.34104
1.92975	-0.255503								1.82374	0.316813	0.714524	0.135757					1.71027	3.59141	1.85108	1.83857					2.03522	3.93255	3.37004	3.53855	3.9055				4.23977	3.82776	3.76738	3.98072	3.9433				10.2222	4.46432	4.81877	5.20192
1.93975	-0.721192								1.65881	0.427048	0.707592	0.184586					1.63583	3.50858	2.08222	1.89229					2.3648	4.02839	3.48588	3.46271	3.81575				3.70259	3.90977	3.90809	3.9664	4.28194				10.0411	4.39951	5.35515	4.9464
1.94975	0.0526689								1.45202	0.561175	0.896062	0.281513					2.07986	3.4084	2.10213	2.06686					2.0277	3.57925	3.31108	3.462	3.63694				4.21882	4.0585	3.99005	4.17568	4.1681				10.3447	4.04694	5.10765	5.06591
1.95975	-0.358545								1.98244	0.543005	0.941035	0.544497					1.73098	3.44261	2.41282	1.80829					2.2222	3.77142	3.57485	3.48621	3.57827				4.3608	4.13457	4.11013	4.547	3.93287				10.0311	4.55849	5.17389	4.83423
1.96974	0.0433551								1.58047	0.786177	0.981014	0.354786					1.77965	3.26197	1.70089	1.88237					2.12297	3.75345	3.2526	3.15745	3.49184				4.06787	4.02368	4.2115	4.12598	3.6908				10.1338	4.53892	5.05505	5.11912
1.97974	-0.215862								1.63261	0.455075	0.368877	0.386236					1.57485	3.35049	2.08443	2.32976					2.24331	3.60789	2.99874	3.72359	3.4564				4.06003	4.06245	3.99844	4.3849	3.9138				9.80636	4.55267	5.21255	5.217
1.98974	-0.135374								1.88883	0.649531	0.918489	0.642666					1.62179	3.41196	2.0378	1.61087					2.20266	3.58251	3.39452	3.51382	3.99852				4.0845	3.9972	3.96264	4.52637	3.84847				9.93317	4.26382	5.20974	5.18672
1.99974	-0.519204								1.46742	0.622229	0.474223	0.36495					1.66211	3.29898	1.84265	2.11403					2.4115	4.00508	3.59109	3.65739	3.69918				4.08312	4.08323	3.61771	4.63881	3.97008				9.95681	4.41798	5.00123	5.28775
2.00974	-0.409036								1.60984	0.79175	0.912901	0.146937					2.0546	3.48781	1.93015	1.66074					2.35295	3.60033	2.9739	3.53012	3.80267				3.98956	4.04653	3.94963	4.26365	4.12491				10.3233	4.38656	5.14905	5.04694
2.01974	-0.347989								1.50466	0.719984	1.14395	0.12199					1.89588	3.79148	1.75292	1.71847					2.38058	3.59221	3.49634	3.22879	3.758				3.97116	3.9932	3.86763	4.34524	4.06998				10.3394	4.2995	5.15493	5.25427
2.02974	-0.245176								1.59664	0.610431	0.673368	0.377024					1.69413	3.64172	2.25477	1.70885					2.5056	3.76724	3.47755	3.44698	3.73305				3.98932	4.29371	4.09258	4.39568	3.89033				10.3195	4.43651	5.0575	5.07839
2.03973	-0.045524								1.52209	0.478853	0.780558	0.418134					1.96099	3.23353	2.13273	1.79241					2.2751	3.71253	3.30872	3.28785	3.71697				4.13349	4.0576	4.05119	4.284	4.18588				10.0574	4.55186	5.09792	5.19518
2.04973	-0.542683								1.54143	0.544059	0.777325	-0.0686628					1.77142	3.56684	2.12837	2.12266					2.47958	3.84059	3.37448	3.36907	3.80696				4.04779	4.1569	4.26513	4.47255	3.97811				10.1312	4.12601	5.08392	5.00645
2.05973	-0.361846								1.82265	0.835426	0.711397	0.180621					1.84773	3.29446	1.96835	2.10727					2.54768	3.85817	3.10461	3.39487	3.93677				4.15733	4.11673	4.04656	4.27416	4.33051				9.91048	4.68957	4.90378	5.31669
2.06973	-0.261331								1.60504	0.819084	0.880454	0.294669					1.68339	3.67382	2.03806	1.88762					2.33822	3.77531	3.39171	3.38557	3.6281				3.98563	4.0512	3.57813	4.05639	4.1639				10.3275	4.57451	4.90557	5.03722
2.07973	-0.343075								1.3623	0.796023	0.615878	0.189255					1.56193	3.47009	1.84727	1.93969					2.3302	3.66853	3.43737	3.31075	3.82707				4.02524	4.12935	3.93434	4.53161	4.12096				10.3171	4.25564	4.84271	5.08742
2.08973	-0.539724								1.58409	0.762224	0.555526	0.463085					1.72061	3.53325	2.03121	1.51912					2.35903	4.09234	3.20913	3.41918	3.72128				4.21198	4.31826	4.02464	4.23325	3.85326				10.1179	4.18289	5.02511	5.11981
2.09973	-0.341938								1.63843	0.690722	0.98867	0.263367					1.94761	3.36359	2.04877	1.99016					2.46033	3.86284	3.42499	3.28128	4.11232				3.99414	4.13025	3.78077	4.31617	3.80726				9.98119	4.3173	5.17169	5.00687
2.10973	-0.25686								1.77404	0.84612	0.554022	0.371301					1.76616	3.13827	1.94441	1.86194					2.2848	3.6865	3.54295	2.96366	3.76154				4.24683	4.16046	3.6921	4.49058	4.20649				10.2817	4.31076	4.78789	4.67846
2.11972	-0.417578								1.34198	0.474117	0.65672	0.14427					1.87144	3.42146	1.70207	1.73671					2.40271	3.58345	3.28859	3.42492	3.8671				3.9055	4.24035	3.79303	4.44322	4.03025				10.0343	4.58191	5.21279	5.11222
2.12972	-0.21159								1.65442	0.531479	0.698842	0.446467					1.96807	3.57539	1.94064	1.65572					2.40292	3.66778	3.35364	3.80651	3.82749				3.9471	4.24213	3.82434	4.39874	4.23306				9.73099	4.50953	4.90271	5.29846
2.13972	-0.462307								1.65215	0.764925	0.935219	0.216516					1.80926	3.4604	1.97063	1.90012					2.25102	3.75197	3.20485	3.69556	3.77091				4.13068	3.81367	3.95879	4.36243	4.08639				9.79842	4.50466	5.21442	5.22692
2.14972	-0.5272								1.79253	0.777227	0.608036	0.106848					1.54137	3.37405	2.11264	1.80612					2.36665	3.67562	3.08047	3.53984	3.86666				4.1588	3.93988	4.1146	4.41726	4.17671				10.067	4.72824	5.0413	5.07217
2.15972	-0.420534								1.2957	0.594135	0.837462	0.522978					1.89485	3.21751	1.73853	2.11327					2.29504	3.88685	3.25901	3.61789	3.76802				4.19223	4.36075	3.6777	4.19287	3.99943				10.3805	4.23729	4.95378	5.12308
2.16972	-0.444064								1.44996	0.663911	0.852632	0.0374412					1.90907	3.47964	2.26036	2.05503					2.12634	3.88599	3.07149	3.61565	3.92142				3.88496	4.00718	3.88364	4.3133	4.03734				10.2888	4.53973	5.13025	5.06084
2.17972	-0.446284								1.56482	0.723315	0.478873	0.213897					1.90399	3.16068	1.70837	1.95077					2.37207	3.89732	3.16314	3.50125	3.75812				4.25004	4.23255	3.83523	4.37749	3.67896				10.2761	4.48405	4.85789	5.15483
2.18972	-0.430305								1.45809	0.482901	0.902433	0.20008					1.97658	3.5132	2.23606	2.06101					2.65293	3.9626	3.58016	3.35362	3.81628				4.41161	4.14124	3.91589	4.15251	4.19758				10.3531	4.52808	5.09813	4.87287
2.19971	-0.424401								1.44787	0.607839	0.431685	0.417008					1.87002	3.52004	2.02365	1.6146					2.28478	3.86684	3.48488	3.47212	4.08955				4.07477	4.23811	4.06913	4.16755	4.02042				10.1054	4.22516	5.1837	5.27994
2.20971	-0.283399								1.56733	0.442283	0.80183	0.194398					1.95551	3.48212	1.90443	1.87711					2.40772	3.98766	3.17302	3.37524	3.92204				4.25441	4.38324	4.00043	4.08676	3.89508				10.2175	4.43926	4.986	5.2475
2.21971	-0.224167								1.50361	0.253332	0.840265	0.205383					1.97637	3.34414	1.63064	1.63818					2.2467	4.01893	3.39658	3.6906	3.91698				4.22448	4.02376	4.13177	4.39661	4.21222				10.1519	4.58648	5.13777	5.27296
2.22971	-0.658792								1.4683	0.435943	0.933854	0.600351					1.92146	3.30821	2.28221	1.9348					2.20831	3.78491	3.31909	3.35553	3.84236				4.02589	4.03809	4.13612	4.60094	4.19556				10.3987	4.84968	4.96124	5.02345
2.23971	-0.253482								1.29403	0.848069	0.897654	0.110222					1.66935	3.60438	2.15477	2.31409					2.2836	4.07207	3.36924	3.41045	3.85761				4.11618	3.80951	4.04792	4.4819	3.9402				9.99033	4.39749	5.03778	5.14966
2.24971	-0.219703								1.4715	0.357622	1.3171	0.387034					1.72515	3.84436	1.93435	1.83126					2.50329	4.24122	3.45706	3.51548	4.033				3.91241	4.14454	3.88202	3.886	4.11875				10.1342	4.68036	5.24979	4.85952
2.25971	-0.407049								1.67849	0.553111	0.817627	0.465435					1.71013	3.32973	2.17371	1.78533					2.7371	4.02025	3.38284	3.46301	3.74701				3.96628	4.33907	4.19061	4.37064	4.04628				10.2628	4.81063	5.30223	5.14566
2.2697	-0.57065								1.33596	0.597896	0.765367	0.247502					2.0561	3.69108	2.25233	1.97056					2.34755	3.99332	3.54607	3.20354	3.80149				3.92716	4.05197	3.7205	4.22131	4.44687				10.0176	4.68981	5.19784	5.19059
2.2797	-0.144049								1.76666	0.525593	0.641842	0.334643					1.99923	3.27451	2.01836	2.05902					2.51169	3.94144	3.09575	3.2789	3.92874				4.25722	4.19235	4.05485	4.64248	4.1491				10.0344	4.74312	5.3291	5.2309
2.2897	-0.476831								1.65811	0.446178	1.1142	0.16951					2.00704	3.77154	2.2519	1.93603					2.30911	3.98385	3.45546	3.62252	3.78301				4.18293	4.20957	3.78704	4.15717	4.16783				10.1327	4.72857	5.05663	5.31058
2.2997	-0.127021								1.63642	0.547385	0.866825	0.325921					2.1348	3.2185	2.31455	1.87525					2.60675	3.55344	3.61171	3.48218	3.91193				4.14803	3.94768	3.84374	4.51104	4.33626				9.91416	4.23702	5.04559	5.09604
2.3097	-0.483599								1.88694	0.416212	0.989405	0.187513					1.79608	3.65724	1.8497	1.86922					2.54833	4.15531	3.40721	3.46019	4.18212				4.16904	4.56131	4.24187	4.1722	4.24077				10.032	4.46088	5.20809	5.2991
2.3197	-0.424026								1.45334	0.495578	0.888213	0.186421					1.92216	3.23877	2.01598	1.85982					2.41291	3.71812	3.45579	3.48649	3.73952				4.25922	3.76665	3.86043	4.29843	3.96008				9.87873	4.54615	5.02869	5.03881
2.3297	-0.388727								1.60693	0.468656	0.828669	0.498054					1.8428	3.42178	2.268	2.11007					2.27894	3.63917	3.46319	3.47786	3.68231				3.98545	4.03341	4.0787	4.255	4.4562				9.7782	4.5833	5.2061	5.24008
2.3397	-0.207577								1.47531	0.629811	0.87525	0.494593					1.69205	3.42275	2.27132	2.00587					2.45205	3.89817	3.35391	3.63906	4.03128				3.97457	4.17168	4.20072	4.47748	3.96687				10.0616	4.85728	5.24361	4.72358
2.34969	-0.236926								1.52065	0.67091	1.00131	0.284633					2.16587	3.18712	1.86509	1.8757					2.58807	4.02208	3.1797	3.7139	4.18718				3.94454	3.95045	4.03298	4.55231	4.07294				10.0184	4.72792	5.00811	5.35273
2.35969	-0.402085								1.68819	0.786723	0.651641	0.105513					2.21893	3.29175	2.26469	1.93514					2.37578	3.84052	3.20504	3.29121	3.83491				4.1763	4.18813	3.91658	4.2856	4.07549				10.0568	4.93709	4.819	5.51174
2.36969	-0.185522								1.30723	0.725681	0.678438	0.362134					2.01398	3.18214	2.17504	1.80183					2.40357	3.96802	3.34575	3.51008	3.70859				4.07116	4.14976	3.97551	4.36702	4.29732				10.2648	4.34097	5.38279	5.36639
2.37969	-0.434761								1.84813	0.44386	0.964208	0.338001					1.74556	3.37199	2.30741	1.96006					2.36106	3.89359	3.27707	3.36854	3.89273				3.98629	4.4305	3.82791	4.4257	4.36705				10.2074	4.41048	4.96299	5.40867
2.38969	-0.424481								1.6278	0.87444	0.577553	-0.0044426					1.79909	3.57736	2.29613	1.95165					2.15961	3.86119	3.45851	3.4017	3.6798				4.08045	3.99749	4.19448	4.37751	4.17404				10.0447	4.91029	5.34195	5.03902
2.39969	-0.184484								1.58866	0.62978	0.57935	0.390572					2.05186	3.44981	2.63068	1.99449					2.7158	3.93601	2.97834	3.88196	3.70028				4.14852	4.19194	4.03565	4.549	3.80537				9.88805	4.64733	5.14059	5.23963
2.40969	-0.352658								1.68154	0.779803	0.732148	0.198715					1.80777	3.52858	2.07175	2.33611					2.43148	4.0658	3.56699	3.33214	4.07995				4.11938	4.39835	3.83782	4.08942	3.74158				9.90912	4.23648	5.24599	5.41621
2.41969	-0.181022								1.47189	0.743671	0.70458	0.156194					1.70995	3.48632	2.00479	1.84495					2.34956	3.91969	3.27896	3.72213	3.84791				4.0038	4.08077	4.06448	4.5222	4.14241				9.99344	4.67069	5.35484	5.52395
2.42968	-0.212363								1.6634	0.528398	0.87042	0.327063					1.64833	3.66952	2.09831	1.87365					2.46809	3.98724	3.23146	3.46624	3.85528				4.0667	4.35252	4.04305	4.63294	4.14193				9.92313	4.84539	5.09782	5.62729
2.43968	-0.577328								1.50337	0.592445	0.811657	0.454828					1.96759	3.33171	2.2151	2.07395					2.26167	4.00108	3.26583	3.57041	3.9251				4.21858	4.24999	4.22506	4.50412	3.90796				10.0812	4.97192	5.44672	5.20931
2.44968	-0.356391								1.11648	0.452659	0.836432	0.264937					1.85213	3.45419	2.15448	2.01912					2.71967	3.73039	3.48967	3.11906	3.82537				3.94946	3.78438	4.03521	4.28317	4.49925				9.88147	4.66713	4.97785	5.71778
2.45968	-0.296198								1.54649	0.632254	0.740941	0.800035					2.0208	3.3559	2.20428	1.89485					2.28318	3.90475	3.73493	3.21268	3.63246				4.45899	4.24995	4.13481	4.5364	4.25036				9.97655	4.7343	5.2304	5.25289
2.46968	-0.263268								1.48951	0.535391	0.712442	0.202617					1.59683	3.75218	2.29177	1.87176					2.24196	3.9867	3.14941	3.4102	3.65989				3.93614	4.14865	4.09469	4.20821	4.16317				9.93162	4.77408	5.11566	5.57277
2.47968	-0.534386								1.35413	0.481077	1.03124	0.174372					1.9271	3.63063	2.37986	1.89328					2.18317	3.86684	3.34078	3.5222	3.99481				3.95053	3.68034	4.30847	4.43897	4.3419				9.90811	4.70364	5.0138	5.18029
2.48968	0.0454825								1.78783	0.836277	0.999054	0.224832					1.93447	3.70606	2.4947	2.105					2.4577	4.11984	3.40476	3.49923	4.11592				4.25286	4.11863	4.26999	4.44604	4.11212				10.3791	4.79604	5.49404	5.48258
2.49967	-0.334584								1.90049	0.756407	0.693219	0.40185					1.6444	3.33072	2.2909	1.76987					2.90041	3.95225	3.10963	3.84955	4.22208				4.36262	4.20425	3.9789	4.18046	3.96705				10.0916	4.64488	5.27388	5.32624
2.50967	-0.052486								1.23769	0.461862	0.84681	0.200211					1.49047	3.75732	1.90718	1.92156					2.72832	3.69481	3.4326	3.42807	3.74836				4.22318	4.17287	4.26497	4.26341	4.25199				10.123	4.69626	5.20364	5.23207
2.51967	-0.280125								2.03514	0.468536	0.863463	0.263667					1.94733	3.88439	2.09102	2.13401					2.41829	3.84107	3.25021	3.74996	3.78871				4.40015	3.92937	4.02628	4.30715	4.27518				10.1558	4.67539	5.18446	5.24666
2.52967	-0.277541								1.80152	0.497257	0.792531	0.203137					1.70016	3.53312	2.35005	1.85685					2.47733	3.81426	3.54074	3.28509	3.93656				4.14016	4.48619	4.21062	4.48013	4.21869				10.2649	4.99596	5.20589	5.44779
2.53967	-0.334369								1.75389	0.580238	0.977244	0.497425					2.20821	3.48063	2.14361	2.32191					2.49456	4.03127	3.48222	3.73361	3.87949				4.08277	4.04737	4.23579	4.52101	4.16857				10.2766	4.64288	4.89634	5.36768
2.54967	-0.187645								1.81582	0.526777	0.993378	0.744003					2.02609	3.58898	2.01661	2.09324					2.72743	3.74232	3.56906	3.71175	4.02429				3.80741	4.02704	4.02684	4.67032	4.19454				10.2242	5.0268	4.91367	5.32965
2.55967	-0.158888								1.97007	0.413365	1.06463	0.174165					2.08869	3.53365	2.21729	2.08707					2.49097	4.3228	3.6809	3.64052	3.79694				3.93077	4.09219	4.0188	4.72092	3.84798				10.1015	4.7363	5.19491	5.29728
2.56967	-0.375897								1.29096	0.674251	1.03768	0.531038					1.80466	3.40589	2.27706	2.11096					2.56835	4.05521	3.43761	3.6222	4.29182				4.20576	4.37391	4.41658	4.33657	4.31541				10.3893	4.63108	5.31658	5.4184
2.57966	-0.29102								1.8163	0.740651	0.988039	0.329178					2.14429	3.68461	2.02073	2.05012					2.32993	3.93475	3.32496	3.39031	4.29175				4.12918	4.30638	4.37834	4.47518	4.24409				10.2106	4.76063	5.18303	5.06329
2.58966	-0.296566								1.67845	0.505547	0.898895	0.448441					1.79951	3.45431	2.47876	2.06272					2.69674	3.82922	3.70856	3.56312	4.20602				4.15333	4.20611	3.96235	4.42867	4.24198				10.1988	4.43595	5.21595	5.40589
2.59966	-0.176567								1.655	0.80708	0.786903	0.332023					1.81086	3.6923	2.33736	2.19717					2.64543	4.13233	3.60918	3.61695	3.98503				4.51654	4.14756	3.91685	4.40512	3.91927				10.4724	4.90179	5.22967	5.30318
2.60966	-0.169842								1.7383	0.556885	0.788723	0.293013					2.03383	3.13827	2.1786	2.48499					2.83075	3.52668	3.34776	3.3851	3.82541				4.12891	4.24576	4.18244	4.54012	4.13854				10.0969	4.99626	5.16558	5.33047
2.61966	-0.401693								1.42411	0.684853	0.964205	0.403488					2.04287	3.56667	2.11223	2.01252					2.51078	3.94499	3.51226	3.24335	3.89515				4.0931	4.29441	4.2267	4.63605	4.32299				10.219	4.72634	5.36571	5.42566
2.62966	-0.435961								1.76718	0.61511	1.07011	0.37809					1.88519	3.47282	1.89405	2.02269					2.99263	4.04673	3.42368	3.58699	3.83071				4.37179	4.17849	4.22488	4.51023	4.58199				10.1965	4.60329	5.13958	5.16862
2.63966	-0.267157								1.72775	0.647391	0.802753	0.085081					2.16988	3.50974	2.08744	2.37872					2.40339	4.00304	3.68735	3.16425	3.75191				4.24499	4.00448	4.19747	4.4923	4.54068				10.2777	4.69888	5.17752	5.2218
2.64966	-0.360649								1.53994	0.836795	0.780764	0.275542					2.0978	3.34483	2.42866	2.18769					2.34123	3.529	3.73159	3.78776	3.91123				3.91797	4.29162	4.235	4.57731	4.39009				10.0686	4.54821	5.30757	5.60635
2.65965	-0.386268								1.66392	0.596581	0.9837	0.367756					1.68961	3.3049	2.05228	1.7869					2.63336	3.78826	3.41225	3.15672	3.73218				4.57498	3.81834	4.03688	4.64799	4.06358				10.3262	4.4642	5.4373	5.35991
2.66965	-0.25197								1.4602	0.819312	0.737145	0.377157					1.49802	3.2907	2.21477	2.28467					2.55456	3.80896	3.54826	3.33077	4.16959				4.0442	4.30073	3.99876	4.34005	3.93708				10.2021	4.79909	5.05796	5.08475
2.67965	-0.138522								1.72409	0.695286	0.780335	0.370706					1.86543	3.65596	2.15682	2.08808					2.52672	3.92928	3.98124	3.88976	4.01992				4.37507	4.45741	4.15055	4.69183	4.02856				10.1491	4.97637	5.25164	5.38906
2.68965	-0.213019								1.76391	0.785637	0.883247	0.373041					1.7714	4.05405	1.83169	2.08407					2.42807	3.92675	3.39828	3.52283	3.73963				4.18902	4.06973	4.12218	4.4461	4.19405				10.4734	4.77201	5.24036	5.45461
2.69965	-0.396532								1.80927	0.544347	0.709779	0.331946					2.01528	3.80963	2.21642	2.47895					2.32158	4.01654	3.6802	3.79798	4.2314				4.54263	4.29171	4.13487	4.75208	4.20447				10.2434	4.64212	5.7512	5.55592
2.70965	-0.0593833								1.63327	0.518982	0.965117	0.55347					2.15956	3.6819	2.38032	2.14328					2.43462	3.83965	3.80549	3.52398	3.85948				4.08404	4.18279	3.95472	4.42401	3.97115				10.3726	4.87013	4.92512	5.35014
2.71965	-0.281879								1.62698	0.178747	0.904736	0.279755					2.02155	3.57295	2.11347	2.07131					2.23335	4.08536	3.66755	3.62719	3.73088				4.45544	4.2198	4.30708	4.42209	3.9024				10.1107	4.70978	5.05184	5.52483
2.72964	-0.263937								1.69403	0.728967	0.655239	0.680643					2.03802	3.66961	2.38145	1.93031					2.84364	4.239	3.31408	3.50305	3.96478				4.19479	4.45032	4.3537	4.26231	4.0726				10.3803	4.40632	5.24991	5.53325
2.73964	-0.325724								1.72275	0.537185	0.736021	0.369089					1.84212	3.75055	2.51298	2.28735					2.67159	3.85962	3.33611	3.51138	3.68854				4.36547	4.59152	4.06079	4.53043	4.41628				10.4279	4.76286	5.14003	4.92611
2.74964	-0.278982								1.71746	0.390363	0.931342	0.486453					1.55971	3.54296	2.12666	2.55306					2.45261	3.86785	3.5177	3.42579	4.09899				4.62411	4.13424	3.95468	4.32491	4.15243				10.2275	4.56009	5.17958	5.68289
2.75964	-0.342247								1.73424	0.643936	0.967989	0.438835					1.66626	3.59693	2.04751	2.4023					2.73982	3.69873	3.53926	3.53426	3.99247				3.94075	4.35657	3.9563	4.66741	4.10925				10.5127	4.67947	5.17583	5.70517
2.76964	-0.73595								1.78328	0.765215	0.743335	0.376111					2.05808	3.69717	1.97898	2.34147					2.51439	4.09133	3.86924	3.22417	3.68954				4.23817	4.32605	4.17301	4.61139	4.29346				10.5505	4.68493	5.0968	5.26152
2.77964	-0.533734								1.60806	0.714952	0.893852	0.251795					1.76189	3.66989	2.25925	2.12558					2.8281	4.07939	3.47766	3.65065	4.0002				4.45012	4.50463	4.29431	4.18497	4.13471				10.1897	4.76358	5.38443	5.07377
2.78964	-0.639717								1.31778	1.04941	0.660716	0.67488					2.01631	3.7892	2.01763	1.98402					2.67173	4.07355	3.43906	3.67281	3.85513				4.57945	4.33788	3.96556	4.47131	4.26639				10.3059	4.61381	5.31694	4.91705
2.79964	-0.461369								1.63047	0.846034	0.667932	0.536591					1.64562	3.96393	2.17948	2.32227					2.55601	3.99503	3.42963	3.70279	4.12822				4.21144	4.11651	4.41666	4.35203	4.28041				10.2969	4.5882	5.35631	5.46644
2.80963	-0.227409								1.67684	0.621949	0.986804	0.521863					1.80107	3.3704	1.98739	1.95328					2.78562	3.95329	3.76134	3.83835	4.12303				4.68387	4.5945	4.18519	4.50913	3.95454				10.5456	4.72694	5.24195	5.37588
2.81963	-0.397624								1.77849	0.622941	0.883576	0.25744					1.90382	3.66172	2.35256	1.99216					2.50512	3.70966	3.54659	3.64233	4.05934				4.4869	4.39805	4.16511	4.27743	4.05963				10.2546	4.77979	5.25615	5.35693
2.82963	-0.315627								1.82881	0.472855	0.344555	0.362743					2.31248	3.71438	2.02406	2.11227					2.71641	4.06115	3.47067	3.39298	4.04789				4.52045	4.12812	4.25343	4.42255	4.04607				10.429	4.81057	5.66411	5.6571
2.83963	-0.370261								1.92434	0.578075	0.956449	0.0955685					2.34931	3.94868	2.35394	2.06605					2.31262	4.036	3.66586	3.41783	4.00142				4.2988	4.18306	4.09171	4.53424	4.14121				10.0018	4.48506	5.55275	5.1442
2.84963	-0.297384								2.07509	0.580945	1.06974	0.667352					2.00035	3.45021	2.40628	2.13958					2.47687	3.85819	3.22832	3.079	3.89633				4.42858	4.5204	4.2623	4.55368	3.96742				10.0634	4.52666	5.15743	5.23623
2.85963	-0.46487								1.75181	0.326295	1.07773	0.279261					1.85565	3.76667	2.25673	2.4019					2.47276	4.03861	3.71584	3.44164	4.02963				4.13176	3.90504	3.87315	4.32682	4.4466				10.1601	4.98608	5.28799	5.23725
2.86963	-0.164806								1.66032	0.706826	0.883766	0.578418					2.14114	4.00159	2.26446	2.4042					2.41315	3.99754	3.30194	3.51448	3.9396				4.2881	3.85716	4.26652	4.26617	4.31483				10.2069	4.9066	5.25913	5.34873
2.87963	-0.35894								1.96385	0.687232	1.05944	0.487045					2.02931	3.84834	2.31061	1.98677					2.4951	3.97478	3.4869	3.69999	3.90449				4.13627	4.27566	3.95466	4.10006	4.20906				10.062	4.90321	5.13066	5.17326
2.88962	-0.582668								1.719	0.726772	1.01032	0.188196					2.12184	3.77981	2.28906	2.16165					2.60167	3.87697	3.45304	3.89829	4.16779				4.23173	4.36792	4.40757	4.52433	4.46871				10.1553	4.65633	5.0416	5.37116
2.89962	-0.56519								1.62598	0.720314	0.80866	0.303879					1.66046	3.72243	2.26657	1.79954					2.67957	4.24199	3.34165	3.80684	3.86531				4.45423	4.43311	3.87605	4.55819	4.2641				10.284	5.0148	5.0846	5.19166
2.90962	-0.420471								1.96014	0.831179	0.839805	0.613798					2.22187	3.8502	2.60246	2.09107					2.61774	3.99745	3.41499	3.88667	4.16888				4.62489	4.48876	4.30505	4.17402	4.15837				10.2829	5.08762	5.30855	5.33387
2.91962	-0.407432								1.78876	0.790524	0.821256	0.536763					2.14442	3.99559	2.08809	1.71036					2.50799	4.20282	3.32385	3.5481	4.28673				4.55499	4.30044	3.92186	4.86572	4.00667				10.5227	4.59048	5.15353	5.23263
2.92962	-0.485994								1.69723	0.826518	0.908918	0.24908					1.997	3.39435	2.094	2.22777					2.609	3.83263	3.74213	3.63138	4.46137				4.03667	4.66645	4.43392	4.63254	4.28487				10.2165	4.96445	5.37393	5.1272
2.93962	-0.267655								1.75973	0.968015	1.03033	0.274328					1.88087	3.64225	2.03898	2.48694					2.48449	4.03726	3.53145	3.57128	4.44161				4.72877	4.3815	4.11229	4.33436	4.2968				10.1961	4.67514	5.17565	5.28557
2.94962	-0.414604								1.58673	0.801201	0.719553	0.489494					2.2946	3.90922	1.94167	2.28224					2.60783	4.12074	3.50181	3.64392	4.08174				4.35095	4.55367	4.26882	4.89829	3.98442				10.4223	4.94973	5.41142	5.29986
2.95961	-0.374936								1.66754	0.756847	1.0198	0.512584					2.15927	3.63185	2.43135	2.3075					2.84646	4.2422	3.3258	3.4823	3.9629				4.436	4.06404	4.36194	4.11242	4.25411				10.1381	4.98874	5.29009	5.40572
2.96961	-0.522077								1.43574	0.711281	1.17913	0.277769					1.78806	3.71741	2.50943	2.30374					2.721	3.9514	3.67122	3.34613	3.99919				4.25972	4.1536	4.13767	4.84855	4.26026				10.5425	4.8424	5.07747	5.25015
2.97961	-0.685009								1.8724	0.583146	0.800881	0.492975					1.68372	3.72781	2.45648	2.18695					2.60899	4.0795	3.53649	3.77597	4.03935				3.99188	3.94033	4.06423	4.7015	4.16872				10.1866	4.7335	5.48194	5.57599
2.98961	-0.712069								1.57946	0.526551	1.06392	0.811001					1.76928	3.97834	2.49328	2.32382					2.7009	3.83585	3.84004	3.64602	3.78017				4.38929	4.23884	4.04238	4.48439	4.26418				10.4379	4.80443	5.25731	5.37237
2.99961	-0.189356								1.5291	0.641972	1.06802	0.268834					2.14547	3.89616	2.38502	2.18979					2.54924	4.10651	3.75874	3.71552	4.06692				4.39604	4.26995	4.39577	4.2075	4.07036				10.2544	4.96982	5.14821	5.07034
3.00961	-0.572554								2.02358	0.941695	0.843815	0.473821					2.03176	3.74416	2.32471	2.23449					2.42862	3.85016	3.69591	3.78535	3.90109				4.43333	4.42139	4.23341	4.50476	4.31911				10.4956	4.7433	5.24884	5.34478
3.01961	-0.299683								1.75303	0.785087	1.02574	0.211779					2.33125	3.25662	2.21105	2.1483					2.71385	4.54731	3.45376	3.7994	4.0498				4.31147	3.91966	4.2569	4.63803	4.10538				11.0006	4.97164	5.03304	5.33863
3.02961	-0.008704								1.76644	1.0428	0.861988	0.0249556					2.00935	3.87076	2.43313	2.02231					2.61134	3.86721	3.62	3.91221	4.10712				4.34188	4.10523	3.99353	4.51157	4.17105				10.5191	4.68814	5.18539	5.40183
3.0396	-0.419416								1.73729	0.693773	1.03175	0.46175					2.31917	3.63262	2.53003	2.19488					2.56827	4.20402	3.52507	3.70627	3.98287				3.99795	4.03308	4.29034	4.58864	4.1682				10.5216	4.85899	5.00274	5.57125
3.0496	-0.341937								2.07505	0.911246	0.928644	0.690381					2.20051	3.8284	2.31966	2.20513					2.56078	3.58962	3.34153	3.51436	3.77858				4.6073	4.11896	4.06624	4.76129	4.05278				10.3544	4.82832	5.30215	5.26444
3.0596	-0.264286								1.65832	0.804842	0.951351	0.175177					2.36491	4.02022	2.86043	2.1307					2.34988	3.9386	3.26697	3.75721	3.97938				4.3821	4.33757	4.25718	4.69188	4.32223				10.4851	4.89649	5.3772	5.30751
3.0696	-0.369103								1.42173	0.795108	1.08624	0.467838					2.25804	3.58416	2.41558	2.2282					2.62036	3.92248	3.41911	3.81409	3.73451				4.3141	4.28176	4.60305	4.57739	4.7036				10.0973	4.83613	5.31669	5.43874
3.0796	-0.377275								2.2151	0.53413	1.0375	0.517874					2.04376	3.54366	2.27552	2.26329					2.81381	3.64043	3.50232	3.61687	4.18249				4.08838	4.17338	4.05387	4.6618	4.30983				10.2024	4.80139	5.1658	5.37657
3.0896	-0.508475								1.83492	0.678098	1.08148	0.28764					1.98775	3.78248	2.66169	2.54241					2.58018	4.15916	3.01144	3.6115	4.35024				4.52659	4.14671	4.21616	4.49958	4.2135				10.4077	4.69494	5.09239	5.41277
3.0996	-0.620967								1.69309	1.00813	0.9808	0.651797					2.11291	3.86088	2.2457	2.45971					2.61068	4.41728	3.59196	3.57041	4.02975				4.23561	4.27407	4.09738	4.58268	4.35846				10.3282	4.79288	5.35796	5.54519
3.1096	-0.320031								1.7656	0.653973	0.949385	0.290172					2.34398	3.52703	2.38632	2.42123					2.66995	3.87672	3.50173	4.11547	4.12292				4.36491	4.31285	3.99536	4.68471	4.47961				10.5204	4.78153	5.31837	5.13949
3.11959	-0.311686								2.25931	0.495196	0.989225	0.759139					2.33815	3.71262	2.78856	2.12919					2.46346	4.15838	3.24576	3.42462	4.28482				4.22565	3.99749	4.06252	4.51206	4.27982				10.4194	5.09692	5.16526	5.4593
3.12959	-0.262424								1.68651	0.663219	0.864269	0.450853					2.41778	3.64022	2.3944	2.00055					2.6282	4.18555	3.22177	3.7325	4.18499				4.36908	4.01693	4.22068	4.62844	4.28899				10.2153	4.90518	5.46034	5.52046
3.13959	-0.630641								1.95859	0.967286	0.683563	0.608305					1.85813	3.78087	2.3133	2.1738					2.59852	4.15933	3.5208	3.61952	3.89237				4.41551	4.33981	4.09538	4.71107	4.39862				10.5281	4.80199	5.11166	5.53332
3.14959	0.258361								1.92234	0.88358	0.730454	0.489757					2.21176	3.89196	2.38743	2.39531					2.41747	4.1652	3.46852	3.72291	4.31419				4.81695	4.34716	4.17529	4.31276	4.16921				10.3139	4.99424	5.42456	5.36435
3.15959	-0.386957								2.04082	0.813348	0.714543	0.552195					1.98916	3.76212	2.5152	2.40045					2.45539	3.96528	3.6432	3.94767	3.92889				4.45906	4.44089	4.37249	4.81763	4.48077				10.3413	4.98504	5.61493	5.12017
3.16959	-0.811028								1.81416	0.700105	1.09291	0.295394					1.90352	3.71804	2.46942	2.27608					2.75991	4.29761	3.18893	3.59161	4.00917				4.18793	3.88855	4.53357	4.54329	4.4164				10.5517	4.95109	5.01263	5.69298
3.17959	-0.419936								1.67115	0.705515	0.833568	0.565403					2.19232	3.9037	2.46537	2.21838					2.3272	4.052	3.46882	3.69594	4.19215				4.60772	4.26949	4.12771	4.68461	4.22399				10.361	5.19686	5.42634	5.65491
3.18958	-0.422129								1.66	0.916057	1.07603	0.449476					2.58965	3.677	2.06556	2.25586					2.7302	4.07275	3.58281	3.66341	4.23736				4.61376	4.59972	4.26826	4.80256	4.27579				10.239	5.09017	5.32174	5.52523
3.19958	-0.180299								1.55633	0.398463	0.785846	0.824816					2.1609	3.79644	2.37955	2.18185					2.36684	3.75431	3.19902	3.69869	4.12912				4.41307	4.22797	4.37952	4.75873	4.36346				10.3478	5.11377	5.11184	5.43535
3.20958	-0.360797								1.79925	0.639434	1.09047	0.427507					2.39972	3.66998	2.26952	2.15699					2.87111	4.23134	3.42952	3.87075	4.16626				4.45821	4.33391	4.56186	4.60296	4.31476				10.3213	4.87162	5.04342	5.4657
3.21958	-0.340604								1.64503	0.651398	0.886762	0.380618					2.07826	3.68234	2.38263	2.42702					2.69458	4.20682	3.84631	3.46658	4.30968				4.09366	4.39932	4.17625	4.53748	4.24162				10.7382	4.97488	5.21294	5.53764
3.22958	-0.391994								1.90321	0.775987	1.02244	0.357128					2.2478	3.80287	2.19639	2.3658					2.60673	3.91121	3.70785	3.45816	3.93861				4.35767	4.28872	4.51371	4.52105	4.40529				10.5489	4.72022	5.2024	5.72882
3.23958	-0.22623								1.63179	0.740802	1.28954	0.623558					2.09865	3.92017	2.5662	2.34742					2.77699	4.05425	3.42092	3.66983	4.14645				4.61271	4.29272	4.31824	4.55449	4.31861				10.3387	4.93905	5.19707	5.25005
3.24958	-0.572592								1.64356	0.784478	1.02016	0.610996					1.95497	3.86008	2.21712	2.39286					2.51999	4.15691	3.59913	3.84839	3.97034				4.36914	4.41273	4.11034	4.70549	4.48335				10.6165	5.04432	5.14306	5.84696
3.25958	-0.648								1.70867	0.441045	0.878145	0.224615					2.03438	3.95692	2.42164	2.12358					2.48283	4.15643	3.55419	3.64464	4.24081				4.51628	4.35554	4.18321	4.63609	4.30418				10.0039	5.00138	5.21261	5.42941
3.26957	-0.317882								1.68679	0.871382	0.988839	0.365384					2.09925	4.07965	2.29976	2.32955					2.51009	4.24562	3.67595	3.74984	4.01418				4.80263	4.23391	4.41549	4.63199	4.28895				10.3394	4.98011	5.53745	5.7116
3.27957	-0.250289								1.8163	0.569507	1.20894	0.636548					1.97874	3.53375	2.31698	2.32583					2.39042	4.02889	3.26014	3.59501	4.31424				4.185	4.66165	4.30293	4.57471	4.27345				10.0834	4.71429	5.14588	5.45778
3.28957	-0.512299								1.90347	0.664242	0.50766	0.759468					2.06526	3.78305	2.54403	2.39596					2.73843	3.96101	3.34369	3.65557	4.2741				4.47497	4.21393	4.45116	4.70906	4.33188				10.4147	4.91773	5.42337	5.73432
3.29957	-0.352352								2.04466	0.70119	1.04379	0.793662					2.17075	3.6724	2.63616	2.3658					2.64965	4.03639	3.512	3.92353	4.20644				4.28797	4.32192	4.3305	4.22721	4.32412				10.1979	5.1	5.41303	5.33953
3.30957	-0.23854								1.91795	0.836904	1.16899	0.57223					1.99311	3.73312	2.7152	2.32558					2.69808	3.89729	3.47893	3.34525	3.76861				4.65724	4.51751	4.33072	4.90732	4.43609				10.228	4.63624	5.26126	5.33254
3.31957	-0.306355								1.99989	0.742494	0.924517	0.52606					1.95802	3.9758	2.34598	2.18676					2.49435	3.97456	3.20335	3.70761	4.06514				4.41994	4.46145	4.25664	4.5238	4.20236				10.4475	5.12824	5.52213	4.9437
3.32957	-0.586765								1.68631	0.63824	0.990551	0.665222					2.12014	3.89123	2.43879	2.36391					2.49827	3.86418	3.4605	3.89593	4.3458				4.51922	4.21872	4.3685	4.66323	4.22986				10.2657	5.21275	5.21908	5.55758
3.33957	-0.515915								1.95742	0.762649	0.835918	0.640569					2.22121	3.85535	2.4516	2.3545					2.57629	4.13826	3.75246	3.65492	4.33096				4.15734	4.48275	4.02058	4.61626	4.52245				10.1962	4.74712	4.90454	5.40351
3.34956	-0.614528								1.73942	0.716474	0.70919	0.591823					2.22709	3.85234	2.6893	2.24068					2.53572	4.02945	3.52862	3.73231	3.92942				4.1899	4.58416	4.07683	4.76263	4.34896				10.7488	4.91865	5.35341	5.57253
3.35956	-0.605265								1.90218	0.968403	1.00393	0.581725					2.17303	3.87843	2.50747	2.10007					2.50162	3.84107	4.02041	3.95156	3.98702				4.22289	4.58588	4.26402	4.67492	4.32895				10.6084	4.73881	5.01758	5.74384
3.36956	-0.381842								1.86891	1.01343	0.97052	0.566309					2.39344	3.70354	2.46838	2.27977					2.49493	4.19586	3.56538	3.53274	4.49254				4.31855	4.4282	4.47865	4.7134	4.1385				10.3527	4.88738	5.07856	5.51732
3.37956	-0.346488								2.01554	0.784135	0.791302	0.0565273					2.25138	4.18625	2.29701	2.18255					2.5762	3.97288	3.44494	3.47651	3.90218				4.11765	4.49561	3.932	4.39881	4.20887				10.7609	4.67806	5.29282	5.60042
3.38956	-0.451752								2.25497	0.839504	1.17412	0.408395					1.83937	3.79126	2.59059	1.87075					2.73836	4.15445	3.28702	3.77603	3.8577				4.54201	4.39311	4.05216	4.87833	4.42703				10.3124	4.81168	5.23471	5.63745
3.39956	-0.171389								1.64604	0.749087	0.689147	0.56219					2.39587	3.70163	2.42462	2.28576					2.17495	4.1895	3.63653	3.74433	4.02811				4.54274	4.19	4.0778	4.54039	4.20732				10.4255	4.79789	5.31012	5.2741
3.40956	-0.273494								1.8929	0.968375	0.997238	0.392718					2.21066	3.74388	2.32323	2.26392					2.55401	4.08113	3.25416	3.74166	4.148				4.58446	4.34979	3.99157	4.57981	4.21598				10.9092	4.94838	5.36635	5.73184
3.41956	-0.33724								1.56479	0.865846	0.800908	0.471383					2.29148	3.76346	2.12822	2.43013					2.76686	3.99436	3.442	3.6189	4.2675				4.57798	4.35853	4.18969	4.64805	4.03822				10.3873	4.91764	5.27049	5.65527
3.42955	-0.544551								1.85802	0.637296	1.13493	0.442062					2.15722	3.66754	2.47432	2.33764					2.53058	4.12527	3.9235	3.51214	3.86832				4.50736	4.68903	4.01054	4.84532	4.15941				10.6848	4.95793	5.56208	5.70106
3.43955	-0.592687								1.83137	0.991393	0.905194	0.570871					2.10137	4.14659	2.42595	2.33023					2.71121	4.02879	3.56535	3.8153	4.25485				4.66185	4.4523	4.15487	4.91869	4.30115				10.6189	4.82916	5.30766	5.67517
3.44955	-0.382765								1.84542	0.858379	0.79823	0.682914					2.24899	3.69119	2.46373	2.24404					2.76411	3.7191	3.66629	3.98182	3.78856				4.61521	4.74026	4.40729	4.53211	4.21408				10.5894	4.84253	5.38372	5.56892
3.45955	-0.0583312								1.98239	0.98123	1.24164	0.505887					2.0784	3.55938	2.27229	2.37741					2.33569	3.94037	3.54912	3.89954	4.05825				4.41905	4.34572	4.26315	4.66013	4.0639				10.4695	5.02546	5.16979	5.47096
3.46955	-0.0776372								1.89356	0.881446	1.18002	0.818892					2.37193	3.8448	2.56686	1.96985					2.61221	4.13196	3.54497	3.768	4.13159				4.37958	4.57461	4.06772	4.75987	4.17945				10.2081	4.56792	5.12378	5.36477
3.47955	-0.311594								2.0868	0.874741	1.06704	0.602902					2.04477	4.07014	2.24003	1.88444					2.88244	4.07291	3.74991	3.60915	4.37764				4.20501	4.74482	4.54005	4.68614	4.36161				10.4951	4.50893	5.63526	5.47712
3.48955	-0.235656								1.69122	0.968467	1.10993	0.66102					2.23451	3.97352	2.33667	2.25285					2.39227	3.91887	3.36853	3.75729	4.06046				4.27019	4.41878	4.33561	4.72708	4.27615				10.357	4.9288	5.46694	5.40901
3.49954	-0.141559								1.94947	0.979419	0.799423	0.655865					2.10504	3.88986	2.52136	2.39327					2.65052	3.82351	3.5763	3.5038	3.98014				4.16771	4.82588	4.05783	4.59014	4.17232				10.5194	4.81943	5.38034	5.50079
3.50954	-0.220923								1.93688	0.635108	0.897366	0.412764					2.11721	3.51545	2.30288	2.01812					2.74054	4.20568	3.45055	3.6254	4.02187				4.52264	4.71895	4.58594	4.65778	4.2247				10.5381	5.04034	5.66926	5.53311
3.51954	-0.373382								1.90417	0.738896	1.16403	0.655693					2.08727	3.94709	2.38414	2.52478					2.70921	4.07648	4.09215	3.70885	4.04495				4.69667	4.13432	4.06232	5.063	4.40643				10.72	4.99504	5.34862	5.30325
3.52954	-0.0737901								1.99849	0.637174	1.0974	0.442806					2.26746	3.92061	2.35381	2.13964					3.0388	3.997	3.58785	3.67677	4.12118				4.40639	4.24356	4.16355	4.80672	4.63385				10.7509	4.87927	5.45264	5.27723
3.53954	-0.256158								1.76289	1.04971	1.16619	0.259026					2.29198	3.81964	2.48981	2.18317					2.80199	4.09837	3.60401	3.53092	4.26807				4.57836	4.7866	4.06389	4.82978	4.47748				10.675	5.30577	5.58706	5.49034
3.54954	-0.232245								1.6054	0.979072	1.06994	0.968963					2.05506	4.06136	2.90629	2.15545					2.54754	4.1102	3.53629	3.71563	4.19564				4.66192	4.77797	4.4737	4.671	4.36894				10.3852	4.70551	5.34363	5.38462
3.55954	-0.560794								1.88216	0.919886	1.10022	0.407632					2.28504	4.18849	2.28594	2.42487					3.00557	4.15828	3.66188	3.44223	3.95817				4.87318	4.62496	4.19161	4.61478	4.03778				10.3426	4.89922	5.52854	5.6902
3.56954	-0.633578								1.7211	0.958526	1.04036	0.454171					2.0737	3.64758	2.40533	2.24677					2.45735	4.22885	3.69568	4.08061	3.8774				4.57543	4.33434	4.18742	4.36622	4.11869				10.3645	5.1149	5.40037	5.18142
3.57953	-0.0502879								1.41371	0.973533	1.1512	0.524456					2.43595	3.90821	2.14208	2.48032					2.54666	4.24718	3.72095	4.04885	3.99116				4.58531	4.55371	4.26992	4.9567	4.43177				10.5569	5.06621	5.18554	5.26283
3.58953	-0.27784								1.5552	0.8324	1.0069	0.757744					2.24859	3.92233	2.30589	2.31027					3.00171	4.15548	3.53424	3.97378	3.97588				4.60414	4.42776	4.2186	4.59737	4.0501				10.8309	4.91051	5.31861	5.4946
3.59953	-0.150102								1.95609	0.905991	1.28153	0.870087					1.81558	3.68044	2.40268	2.77762					2.7236	4.19129	3.67223	3.6886	4.33143				4.58679	4.25075	4.21765	4.78322	4.47741				10.4505	5.06801	5.27589	5.61563
3.60953	-0.306586								1.48346	0.930318	1.03747	0.686406					2.09846	4.11816	2.54327	2.33767					2.66495	4.10546	3.74812	3.77753	4.07077				4.51159	4.27226	4.00831	4.74604	4.18011				10.5997	5.0668	5.29796	5.63269
3.61953	-0.297247								1.85965	0.733943	0.985786	0.752618					2.31844	3.99229	2.48389	2.12238					2.40861	4.27014	3.99807	3.67801	4.26208				4.45222	4.03832	4.35289	4.6777	4.41637				10.5267	4.76714	5.58129	5.31265
3.62953	-0.390389								1.66166	0.888205	1.01403	0.670137					2.13696	4.20185	2.61168	2.58807					2.53724	3.84791	3.6542	3.92513	4.23497				4.59606	4.24022	4.59465	4.71144	4.58734				10.7041	4.85832	5.80379	5.38468
3.63953	-0.258449								1.94946	0.629071	1.12451	0.564691					2.33899	3.90374	2.38142	2.36272					2.40255	3.76454	3.81079	3.9798	4.30548				4.44128	4.63113	4.3362	4.48426	4.51244				10.3255	5.10735	5.43259	5.64143
3.64953	-0.409964								1.92055	1.2946	0.955787	0.44498					2.23874	3.81842	2.61506	2.26305					2.64596	4.05068	3.32269	3.88114	4.17308				4.55269	4.43388	4.73836	4.88614	4.38977				10.8231	4.79046	5.56229	5.53686
3.65952	-0.259612								1.66178	0.952682	1.14628	0.749376					2.44987	3.84528	2.49289	2.42764					2.56677	4.51009	3.8019	4.11661	4.13185				4.90561	4.59011	4.15218	4.872	4.39134				10.3738	4.953	5.48036	5.55422
3.66952	-0.452755								1.73957	1.05482	1.28899	0.479114					2.32977	3.76612	2.58438	2.15773					2.35112	4.32332	3.23909	3.88807	4.00955				4.71904	4.59083	4.62743	4.49408	4.54214				10.399	5.01811	5.67788	5.61
3.67952	-0.322707								1.83431	0.909477	0.825321	0.616649					2.08836	3.68938	2.73671	2.45115					2.57876	4.26542	3.75419	3.66615	4.22666				4.46234	4.73925	4.73872	4.53987	4.62246				10.4725	5.13171	5.42895	5.55184
3.68952	-0.509977								2.21899	0.80464	1.24152	0.522643					2.12848	4.32689	2.53675	2.56138					2.41205	4.09635	3.60803	3.84033	4.01434				4.80293	4.33213	4.43692	4.83657	4.49675				10.4037	5.25076	5.58052	5.40928
3.69952	-0.745845								1.78941	0.827191	1.12165	0.590756					2.28175	3.85563	2.38079	2.55936					2.57808	4.06433	3.89841	4.14059	4.27346				4.66371	4.29261	4.28088	4.69665	4.56419				10.6115	4.90246	5.31711	5.68023
3.70952	-0.130276								1.67343	0.779398	1.18787	0.7503					2.20198	3.96642	2.35899	2.33781					2.75327	4.28469	3.82664	3.68968	4.12914				4.55746	4.48301	4.0831	4.87298	4.31557				10.4759	5.38517	5.77433	5.84433
3.71952	-0.178344								1.89436	0.963802	1.12525	0.375708					2.09379	3.91491	2.3174	2.15309					2.40692	4.31143	3.55282	3.64451	4.26603				4.54665	4.88206	4.31638	4.78813	4.22852				10.426	5.30054	5.39665	5.58341
3.72951	-0.357557								2.01776	0.722339	0.988496	0.694397					2.13822	3.78264	2.50817	2.34083					2.57018	4.30936	3.74226	3.79679	4.34684				4.84446	4.42451	4.19507	4.78067	4.53141				10.4141	5.20389	5.49718	5.52291
3.73951	-0.18461								1.79629	0.833056	1.00534	0.688449					2.1175	3.98835	2.68396	2.80298					2.65401	4.07019	3.80666	4.01781	4.49501				4.6646	4.66275	4.52831	4.9927	4.17305				10.5649	5.09058	5.37856	5.38936
3.74951	-0.41695								1.7362	1.11955	1.32579	0.454855					2.19182	4.02543	2.39341	2.24612					2.57098	4.14514	3.80868	3.70048	4.08779				4.59974	4.35185	4.40991	4.62101	4.33694				10.7051	5.18085	5.54063	5.37466
3.75951	-0.273342								1.75767	0.727195	1.04683	0.459311					2.41662	3.668	2.86991	2.19878					2.5608	4.39864	3.66929	3.76946	4.24321				4.51047	4.90013	4.59679	4.91967	4.36469				10.4064	4.74387	5.54146	5.50831
3.76951	-0.342876								1.66739	0.966372	0.912728	0.866486					1.94124	3.98972	2.88254	2.63804					2.90211	4.05939	3.84922	3.92488	4.38842				4.41738	4.38826	4.4925	4.44894	4.63748				10.7231	5.043	5.35911	5.4241
3.77951	-0.306618								1.87959	0.974457	1.26235	0.536917					2.28032	3.95772	2.65263	2.56645					2.74214	4.09262	3.34663	3.81167	4.14802				4.51881	4.60006	4.6545	4.76389	4.48329				10.7099	5.0699	5.84209	5.48891
3.78951	-0.509844								1.73867	0.732789	0.998436	0.724698					2.44738	3.88516	2.54972	2.39696					2.42948	4.05874	3.82022	3.74477	4.2857				4.48675	4.49822	4.34306	4.86915	4.2921				10.4467	4.8992	5.46081	5.3025
3.79951	-0.349345								1.87807	1.19316	1.20379	0.692905					2.09509	4.06541	2.80292	2.36388					2.79333	4.45779	3.81468	3.66419	4.34672				4.83779	4.56921	4.44317	4.57351	4.65108				10.5155	5.22678	5.5131	5.42528
3.8095	-0.470005								1.80303	0.659474	1.31263	0.4477					2.25207	3.98838	2.42261	2.73984					2.61213	4.15033	3.44523	3.45585	4.33903				4.7286	4.92586	4.26173	4.74859	4.62981				10.6844	5.26512	5.66218	5.85912
3.8195	-0.2958								1.84653	0.832745	1.01782	0.519157					2.52202	4.08351	2.47267	2.42915					2.51434	4.24484	3.48515	3.3261	4.21819				4.58749	4.77268	4.3626	5.06117	4.34889				10.7433	5.11633	5.29749	6.15978
3.8295	-0.550681								1.25162	1.05817	0.915949	0.509868					2.44527	4.20775	2.44747	2.56284					2.7491	4.13724	3.86504	3.71965	3.89799				4.78612	4.52557	4.66252	5.12416	4.4369				10.5099	4.89268	5.42262	5.86897
3.8395	-0.290579								1.74599	0.697061	1.15146	0.540849					2.28799	4.04843	2.23263	2.68909					2.48543	3.96021	3.58824	3.33901	4.12861				4.79866	4.82362	4.32538	5.1643	4.4169				10.8564	5.03094	5.67881	5.56069
3.8495	-0.56999								1.62784	0.993569	1.2976	0.619451					2.00266	3.75357	2.59696	2.3039					2.56261	3.75302	3.65154	3.76314	4.29633				4.50583	4.5474	4.43938	4.9605	4.25275				10.5927	5.00373	5.92048	5.52283
3.8595	-0.37752								2.14154	1.1333	1.26693	0.553427					2.21296	4.03182	2.82521	2.09273					2.74283	4.30229	3.888	3.91916	4.51814				4.47475	4.37022	4.26448	5.02162	4.61366				10.723	5.34672	5.18587	5.47378
3.8695	-0.596334								1.67198	0.887887	0.996382	0.783587					2.34439	4.06738	2.53593	2.37335					2.81403	4.14116	3.66983	3.54752	4.03533				4.46982	4.62863	4.45479	4.96929	4.47638				10.7076	5.32242	5.49316	5.54283
3.8795	-0.313498								2.03059	1.02496	1.23188	0.645142					2.2139	3.86943	2.31951	2.37389					2.97901	4.0354	3.66393	3.71557	4.32299				4.62737	4.43026	4.17729	4.84099	4.2491				10.7952	5.37599	5.36839	5.9633
3.88949	-0.104007								1.72131	0.650151	0.902282	0.876572					2.30058	3.94574	2.22565	2.29328					2.56337	4.30233	3.60235	3.86613	4.25167				4.32276	4.5753	4.10629	4.80886	4.51021				10.5519	5.18683	5.51541	5.57361
3.89949	-0.221793								1.72309	0.893155	1.00816	0.56225					2.41433	3.70129	2.32339	2.35327					2.50838	4.26527	3.35934	3.65248	4.19078				4.64379	4.41352	4.55493	4.57963	4.60958				10.6875	5.36468	5.34651	5.51059
3.90949	-0.467683								1.86113	0.837906	1.10706	0.332692					2.38084	4.03253	2.23769	2.6173					2.51372	4.07333	3.73041	3.4195	4.61955				4.21422	4.27752	4.29976	4.79103	4.50744				10.6484	4.88638	5.76501	5.78958
3.91949	-0.553888								1.66374	0.814348	1.1966	0.372804					1.99194	3.66367	2.76069	2.20367					2.77754	4.20081	3.61428	3.74958	4.07795				4.41017	4.4174	4.71193	4.73102	4.42361				10.496	5.20875	5.44905	5.43142
3.92949	-0.288673								2.02217	1.19337	0.910089	0.58863					2.31508	3.99202	2.30031	2.60843					2.73328	4.09279	3.77972	3.79193	4.23463				4.72013	5.02799	4.4723	4.93866	4.7751				10.7671	5.29979	5.8015	5.67554
3.93949	-0.449809								1.92905	0.78172	1.21625	0.560401					2.3002	4.25393	2.98797	2.30742					2.74889	4.12266	3.80928	3.67897	4.50369				4.47293	4.78046	4.48369	4.74307	4.53348				10.7709	5.23852	6.06153	5.55466
3.94949	-0.577511								1.62567	0.62008	1.09997	0.855614					2.27433	3.79341	2.53124	2.29012					2.7327	4.21606	3.9336	3.79098	4.07299				4.63475	4.60017	4.78885	4.82925	4.44333				10.8829	5.18624	5.65825	5.90984
3.95948	-0.218009								1.89849	1.09291	0.961322	0.574036					2.30292	4.09469	2.4818	2.74016					2.58077	4.03631	3.82453	3.82923	4.44668				4.866	4.40254	4.22178	4.98078	4.21972				10.7941	5.19783	5.54634	5.71726
3.96948	-0.594901								1.9756	1.13445	0.479969	0.860851					2.20108	3.90039	2.77349	2.28645					2.82873	4.14161	3.69651	3.78943	4.11354				4.71659	4.60833	4.44769	4.99211	4.43199				10.7828	5.62437	5.5216	5.87823
3.97948	-0.410296								1.95375	0.737765	1.18775	0.753883					2.26332	3.87779	2.76006	2.54613					2.87529	4.21861	3.58278	4.01447	4.16212				4.40479	4.48536	4.27717	4.71056	4.28482				10.9314	5.31703	5.80674	5.70987
3.98948	-0.337645								1.86674	0.908654	1.05381	0.49076					2.29333	4.00292	2.59456	2.57193					2.9393	4.40675	3.81447	3.55953	4.17125				4.41846	4.81671	4.31697	4.85954	4.53159				10.6157	5.04747	5.79865	5.71162
3.99948	-0.276223								1.64244	0.991416	1.28447	0.491783					2.16016	4.19372	2.38177	2.56012					3.03683	4.10694	3.28299	3.7086	4.10209				4.52649	4.67785	4.3849	4.83819	4.44672				10.7435	5.19556	5.5313	5.60776
4.00948	-0.417447								1.94882	0.688286	0.716358	0.67894					2.17654	3.85298	2.34444	2.74954					2.8024	4.10947	3.99255	3.68584	3.99559				4.74579	4.90665	4.7036	4.72819	3.98295				11.0113	4.74862	5.55173	5.57279
4.01948	-0.419295								1.89024	1.02447	0.821959	0.698866					2.20972	3.77483	2.33664	2.3849					2.92557	3.85508	3.87293	3.4303	4.343				4.5254	4.76785	4.32565	4.90207	4.56864				10.8239	4.82146	5.30065	5.53995
4.02948	-0.489763								1.83109	0.67092	1.03108	0.881763					2.42633	3.8727	2.63339	2.48417					2.8213	4.08689	3.80626	3.81202	4.10336				4.724	4.44119	4.23263	5.02744	4.13295				11.085	5.30314	5.34239	5.40941
4.03947	-0.470652								1.81379	1.07799	0.998253	0.702694					2.21329	4.11694	2.61156	2.59835					2.77121	4.49495	3.57201	3.91335	4.34538				4.35616	4.76981	4.61273	4.62202	4.66469				10.6379	5.03659	5.43346	5.48148
4.04947	-0.0378145								1.84947	0.84738	1.46734	0.487638					2.60158	4.01163	2.51514	2.28201					2.79428	4.26814	4.02903	3.73685	4.2819				4.5459	4.79277	4.76173	4.8267	4.56447				10.5935	5.4929	5.47347	5.69843
4.05947	-0.638532								2.25418	0.979516	1.12197	0.533796					2.19539	4.00522	2.57961	2.2704					2.69737	4.37348	3.83086	4.10166	4.27542				4.76183	4.76477	4.30179	4.95502	4.40886				10.7854	5.26351	5.76783	5.53076
4.06947	-0.30939								2.08129	0.865335	1.20604	0.528146					2.47398	4.09311	2.83025	2.34584					2.95967	4.42006	3.73025	3.78113	4.08703				4.26629	4.30942	4.47111	5.01469	4.43684				10.6462	5.45199	5.32546	5.58576
4.07947	-0.563503								1.6541	0.980418	0.963871	0.509805					2.49438	3.87851	2.4103	2.36689					2.86978	4.28947	3.90049	3.82691	4.36931				4.76407	4.51434	4.46388	4.60888	4.48269				10.9348	4.83374	5.30214	5.63409
4.08947	-0.496553								1.9843	0.911409	1.13197	0.599433					2.31385	3.66271	2.78112	2.23809					3.2154	4.13108	3.80692	3.90246	4.08745				4.46361	4.48459	4.34153	4.73362	4.82801				10.6012	5.21742	5.71717	5.62211
4.09947	-0.251582								1.69879	1.0555	1.24885	0.911252					1.9888	3.86919	2.76628	2.16627					2.61646	4.43362	3.99455	3.88108	4.08699				4.49179	4.51996	4.55145	4.8664	4.42143				10.4712	5.1071	5.75923	5.62626
4.10947	-0.442828								2.33737	0.772023	1.0821	0.604203					2.41922	3.77887	2.94759	2.45634					2.85743	3.9895	3.84863	3.78842	4.08322				4.59653	4.7064	4.17871	5.02819	4.28448				10.7479	4.89095	5.50238	5.54804
4.11946	-0.504374								1.84807	0.831516	0.887585	0.780112					2.20023	4.2381	2.60458	2.50492					2.55215	3.9902	3.67977	3.75832	3.99248				4.26276	4.38689	4.87071	4.95676	4.60744				10.5441	5.05507	5.37938	5.65346
4.12946	-0.466082								1.96406	1.00611	1.05977	0.75855					1.94923	3.85489	2.71748	2.49538					2.63436	4.12131	4.02974	3.83865	4.45562				4.61952	4.47891	4.31216	4.79508	4.61903				10.6449	5.12435	5.93139	5.765
4.13946	-0.325415								1.81693	0.773356	1.3615	0.623047					2.19838	3.97036	2.63616	2.67605					2.87565	3.87853	3.75418	3.77497	4.29144				4.17291	4.72817	4.21254	5.08825	4.3171				10.6745	5.21478	5.51901	5.38142
4.14946	-0.189319								1.8568	0.909838	1.19739	0.740713					2.54758	3.83627	2.75483	2.80182					2.89977	3.85346	4.10096	3.90353	4.14105				4.51944	4.55703	4.5929	4.89638	4.45721				10.9996	5.00229	5.78136	5.57132
4.15946	-0.328136								1.72014	0.830272	1.10452	0.715155					2.25785	3.99146	2.60306	2.30154					2.80396	4.08276	3.52849	3.99515	4.10057				4.7973	4.55538	4.27496	4.28577	4.30468				10.5933	5.27915	5.80329	5.36458
4.16946	-0.487694								1.75748	0.709142	1.15514	0.477205					2.29607	3.97361	2.36339	2.53901					2.86474	4.05826	4.00968	3.68324	4.04821				4.43448	4.6732	4.55614	4.96801	4.46662				10.997	5.1133	5.72074	5.69743
4.17946	-0.367437								1.71197	0.596844	1.1623	0.69035					2.53377	3.73766	2.74595	2.32972					2.91194	4.4011	3.59995	4.06339	4.12184				4.49471	4.67808	4.1783	4.80324	4.36418				10.5274	4.8364	5.61164	5.89911
4.18945	-0.480217								1.60909	1.01216	1.09466	0.583076					2.52249	3.78238	2.56234	2.40348					2.91937	4.34737	3.73818	3.59822	4.23627				4.60299	4.50847	4.31366	4.57325	4.1292				10.9736	5.09537	5.48514	5.84721
4.19945	-0.700905								2.08826	1.09519	1.04546	0.368797					2.37829	3.93204	2.92432	2.40696					3.02449	4.08335	3.52336	3.72339	4.28077				4.37762	4.45166	4.18254	4.98006	4.60457				11.0229	4.98832	5.65532	5.81037
4.20945	-0.417726								2.11698	0.98162	0.856618	0.620983					2.22237	3.93818	2.76237	2.19358					2.74647	4.31662	3.81866	3.89488	4.21599				4.69711	4.64519	4.38416	4.95976	4.40121				10.6131	5.01422	5.84861	5.75142
4.21945	-0.252454								1.74206	1.15925	1.61989	0.809589					2.14578	3.93885	2.69072	2.02682					2.86272	4.1675	3.47114	4.16569	4.00716				4.62099	4.55598	4.19371	5.04943	4.32329				10.6853	5.2506	5.56236	5.69952
4.22945	-0.577731								2.06294	1.06684	1.09017	0.465323					2.24624	3.94617	2.77434	2.74865					2.85993	4.24277	3.7586	3.99783	4.2195				4.40514	4.49557	4.33483	4.8354	4.67587				11.0588	4.90922	5.41531	5.69395
4.23945	-0.362518								1.94254	0.890694	1.4103	0.648043					2.28383	3.5565	2.60177	2.8552					2.71776	4.40579	4.03706	3.77024	4.22346				4.21946	4.89988	4.33398	5.06962	4.85988				11.1236	5.2384	5.63514	5.58122
4.24945	-0.394334								1.89485	0.999873	0.949422	0.846492					2.32644	4.07585	2.93561	2.58291					2.6863	4.14301	3.91747	4.02694	4.25751				4.8017	4.7128	4.45309	4.80926	4.6237				11.0471	4.95954	5.45736	5.46896
4.25945	-0.0252182								1.73784	0.93084	1.19771	0.43821					2.42547	3.8707	2.59161	2.42937					3.15154	4.34624	3.56216	4.05465	4.27266				4.60084	4.45292	4.43788	4.70973	4.5016				10.7653	5.04115	5.87576	5.72191
4.26944	-0.208526								2.26037	1.16876	1.15443	0.657865					2.43879	3.90493	3.06037	2.58073					2.9351	4.15534	3.84826	3.86724	4.19822				4.56538	4.96184	4.55335	5.11557	4.27441				11.017	5.28269	5.68329	5.31906
4.27944	-0.235629								1.81179	0.694048	1.03465	0.680472					2.32463	3.71184	3.07937	3.01333					2.87945	3.86223	3.7251	3.90943	4.28825				4.45957	4.67704	4.52024	5.19276	4.57309				10.8949	4.97743	5.59827	5.83862
4.28944	-0.414577								2.17135	0.810636	1.27513	0.790114					2.47241	4.17856	2.52986	2.48203					2.81331	4.12802	3.75368	3.72997	4.46719				4.90743	4.89809	4.34184	5.22201	4.62127				11.0696	5.04124	5.68021	5.78917
4.29944	-0.256358								2.06439	0.808524	1.22957	0.940483					2.39766	4.16492	2.49862	2.33534					2.92994	4.28525	3.7983	3.8583	4.2579				4.1894	4.63125	4.38199	5.07199	4.39057				11.247	4.96677	5.41557	5.87495
4.30944	-0.669735								1.6909	1.01589	1.18304	0.657516					2.51947	3.90709	2.60403	2.57193					2.94387	4.53805	4.00712	3.81765	4.32048				4.87857	4.53303	4.83033	5.08696	4.46984				10.9362	5.19398	5.57115	5.74297
4.31944	-0.298002								1.81421	1.21269	1.06533	0.516693					2.35906	4.10628	2.54431	2.60625					3.27555	3.84929	4.00384	3.80445	4.21457				4.49928	4.5176	4.2127	5.05455	4.47932				11.0619	5.23939	5.40942	5.51986
4.32944	-0.397544								2.15715	0.651735	1.17462	0.836937					2.50647	4.01907	2.6335	2.52098					2.83938	4.18604	3.88525	4.12604	4.19749				4.55029	4.2251	4.6818	5.12991	4.61974				11.0597	5.25551	5.61793	5.19481
4.33944	-0.227286								1.58895	1.04322	1.23044	0.602639					2.51304	3.77566	2.74527	2.33089					2.98345	3.98516	3.5058	4.00191	4.29982				4.68904	4.5737	4.65532	4.80325	4.87804				11.078	4.86792	5.34399	5.79035
4.34943	-0.512702								1.7595	0.84895	1.13432	0.415216					2.34182	4.07421	2.63008	2.50289					2.92286	4.19219	3.94956	3.95695	4.36647				4.54317	4.73484	4.77907	4.98429	4.41482				10.9763	5.04304	5.76615	5.50273
4.35943	-0.416067								1.8503	0.887207	1.0972	0.758059					2.74631	3.955	2.49013	2.53647					2.9725	3.89938	4.21335	3.89311	4.46334				4.55783	4.66481	4.40537	4.85653	4.52944				11.0656	5.19579	5.16341	5.29529
4.36943	-0.327987								2.08262	1.12517	0.818338	1.04397					2.41019	3.98295	2.71065	2.59973					3.1945	4.21851	3.90347	4.12112	4.25034				4.55628	4.72921	4.46115	4.74017	4.32877				11.0317	5.01628	5.332	5.25804
4.37943	-0.276857								1.97873	0.939754	1.318	0.687692					2.40864	3.85033	2.65463	2.42775					2.95505	4.02775	3.75356	3.99708	4.22724				4.61377	4.62657	4.32944	4.8919	4.7635				10.7837	5.10363	5.67105	5.89524
4.38943	-0.100453								1.79189	0.98614	1.47119	0.698449					2.22245	3.95352	2.99716	2.6851					3.30341	3.94987	3.66018	3.68907	4.28411				4.80981	4.36933	4.31651	4.74792	4.20947				11.079	5.12504	5.67182	5.63868
4.39943	-0.682717								1.66464	1.05127	1.04289	0.892051					2.6753	4.09268	2.55279	2.67172					2.95604	4.15917	3.84758	3.92956	4.41377				4.46637	4.52363	4.78997	5.1774	4.6215				11.2487	5.04856	5.13094	5.5722
4.40943	-0.561746								2.12848	1.07628	1.41501	0.559619					2.45297	4.06308	2.98671	2.21555					2.69093	4.30082	3.82684	3.90909	4.20353				4.70145	4.72441	4.54038	4.95356	4.53671				10.9565	5.23892	5.7808	5.67369
4.41942	-0.520673								1.9165	0.947638	1.25403	0.781797					2.42251	3.83571	3.0012	2.48661					3.09738	4.30247	3.92327	3.98674	4.52042				4.64755	4.79677	4.39292	5.07003	4.5414				11.2219	5.11284	5.96365	5.65082
4.42942	-0.442668								1.98458	1.1291	1.0208	0.756078					2.45804	4.06327	2.9777	2.46203					3.0813	4.01347	3.64212	3.63137	4.45339				4.5595	4.63755	4.69085	4.84398	4.32111				10.9924	5.4901	5.49386	5.73507
4.43942	-0.417361								1.97079	0.849442	0.825718	0.883489					2.56145	3.95784	2.90425	2.84921					2.8493	4.47403	4.04857	3.98557	4.21975				4.54876	4.64344	4.89784	5.03563	4.25151				10.9725	5.14951	5.90435	5.6782
4.44942	-0.309656								1.90712	1.07972	1.37439	0.446674					2.6079	3.69711	2.86959	2.35392					2.62175	4.31805	3.67535	3.99594	4.39197				5.04523	4.82808	4.19932	4.84162	4.40397				11.0749	5.27885	6.00104	5.48268
4.45942	-0.735639								1.84056	1.28482	1.20911	0.471143					2.47648	3.81042	2.70917	2.59014					2.90949	4.15143	4.07885	3.82554	4.54307				4.75276	4.95057	4.48734	4.90837	4.38264				11.1357	5.35874	5.50337	5.85692
4.46942	0.0982429								2.01494	0.782672	1.01252	0.668534					2.34011	3.80166	2.73949	2.8469					3.01471	4.21346	3.85926	3.69971	4.31848				4.79868	4.48067	4.73624	4.92874	4.45403				10.7414	5.21576	5.60086	5.76126
4.47942	-0.503101								1.83479	0.983294	1.22606	0.742685					2.75899	3.88983	3.00951	2.53923					2.85741	4.27084	3.77369	3.89656	4.20806				4.46116	4.69802	4.65965	5.15178	4.62325				11.1866	5.03795	5.38705	5.3909
4.48942	-0.299963								1.85179	0.782649	1.32321	0.920884					2.5658	4.10929	2.87374	2.78113					3.24747	4.07801	3.87177	4.01578	4.52662				4.83029	4.71024	4.69077	4.80959	4.5988				11.178	4.99951	5.73866	5.48998
4.49941	-0.467651								1.9932	0.833836	1.65139	0.81012					2.40912	3.86447	2.65831	2.4552					3.0517	4.23752	3.61659	3.78919	4.46126				4.98392	4.62511	4.79986	4.9223	4.28218				10.9738	5.39848	5.85375	5.7196
4.50941	-0.11628								2.01545	1.12101	1.2711	0.871005					2.33941	3.91732	2.66509	2.14253					2.67315	4.25094	3.66009	3.84732	4.00592				4.91498	4.73847	4.36035	4.90344	4.62055				10.9926	5.24551	5.52674	5.58179
4.51941	-0.139488								1.91318	0.898585	1.42228	0.647011					2.23305	3.97548	2.50203	2.48753					2.89648	3.84678	3.6151	3.74368	4.23863				4.43212	4.62087	4.6245	4.96736	4.72762				11.125	5.17698	5.43015	5.58416
4.52941	-0.161374								2.18031	1.19484	1.38107	0.462751					2.58621	4.26131	2.64019	2.44153					2.94011	4.29939	3.73008	4.02449	4.34191				4.78663	4.22733	4.63202	4.45702	4.38611				11.0688	5.2682	5.67106	5.59456
4.53941	-0.190271								1.74059	0.940555	1.04163	0.656519					2.59675	3.69111	2.92443	2.45414					3.03937	4.15805	3.54612	3.9177	4.61109				4.85091	4.4631	4.4422	4.89382	4.44387				10.9144	5.2439	5.69365	5.90477
4.54941	-0.0532166								1.98784	1.04467	1.4773	0.752031					2.41858	3.85158	2.70842	2.36864					2.77402	4.1966	3.70386	4.01551	4.55878				4.72126	4.40931	4.63722	4.61594	4.35519				10.9247	4.97895	5.54292	5.64331
4.55941	-0.518389								1.8236	0.819092	1.30335	0.471812					2.47553	3.63262	2.98528	2.45032					2.90434	4.37451	3.6475	3.79277	4.25087				4.69901	4.57254	4.62586	4.94985	4.56342				11.1709	5.29224	5.51448	5.36831
4.56941	-0.494541								2.1535	0.754538	0.96777	0.560664					2.77493	4.15799	2.58282	2.55824					2.80191	4.17433	3.68329	3.96007	4.2804				4.5148	4.51983	4.78107	4.70772	4.32305				11.032	5.36597	5.45361	5.94208
4.5794	-0.264577								2.06477	0.894463	1.15291	0.709639					2.11336	3.78245	2.69643	2.33683					2.99116	4.02152	3.78332	4.00712	4.74242				4.88692	4.75546	4.5625	4.70103	4.61075				11.301	5.39322	5.56536	5.74261
4.5894	-0.345193								1.94392	1.30899	1.17507	0.551204					2.53928	3.62644	2.55079	2.48662					2.82107	4.28096	3.81013	3.78391	4.07209				4.22352	4.2238	4.38078	4.74936	4.5439				10.8871	5.46459	5.96078	5.73163
4.5994	-0.332375								1.74656	0.993603	1.15905	0.678794					2.4232	4.12947	2.72826	2.41237					2.71701	3.93803	4.17493	3.61605	4.46362				4.95169	4.56007	4.36032	4.81328	4.42679				11.2349	5.22152	5.47294	5.53397
4.6094	-0.162679								1.85356	0.86533	1.23627	0.84654					2.14881	4.25663	3.06246	2.72824					2.85048	4.32847	3.56234	4.18623	4.31908				4.74709	4.50652	4.66019	4.79481	4.51412				11.3249	5.35245	5.68611	5.57986
4.6194	-0.394506								1.92042	0.913083	1.30836	0.774053					2.72662	3.90614	2.85514	2.6443					2.93302	4.11312	3.50588	4.1145	4.58543				4.41523	4.65507	4.51818	4.98696	4.76798				11.2309	5.2216	5.79756	5.64418
4.6294	-0.398801								2.00241	1.04174	1.45367	0.474823					2.35894	3.71821	2.46992	2.61517					2.94483	4.22644	3.53586	3.82055	4.21525				4.81313	4.88747	4.44905	4.81455	4.25846				11.3246	5.36728	5.81004	5.58783
4.6394	-0.347963								1.93984	0.947486	1.46396	0.632841					2.72456	3.72562	2.92148	2.43235					2.87375	3.84118	3.73198	4.30436	4.53518				4.80772	4.64595	4.57214	4.96924	4.59123				11.1646	5.31218	5.43552	6.05436
4.6494	-0.621967								1.80615	0.983971	1.13231	0.882448					2.46736	3.98418	2.44684	2.61582					3.09895	4.46946	3.64467	3.77929	4.10063				4.73278	4.5337	4.50735	4.76552	4.5346				11.3285	5.15406	5.84277	5.78535
4.65939	-0.214325								1.7769	1.04072	1.2731	1.04217					2.54552	3.86661	2.47142	2.2629					2.50392	4.62453	3.83102	3.71811	4.51122				4.78347	4.97585	4.84531	5.00978	4.39838				11.1148	5.35943	5.75741	5.51949
4.66939	-0.180735								2.04718	1.08419	1.09965	0.798672					2.2815	4.15522	2.77032	2.8401					2.84455	4.27588	3.63425	3.86861	4.75687				4.6446	4.77339	4.77413	4.8022	4.5725				11.1267	5.34575	5.88131	5.47781
4.67939	-0.344022								1.8862	0.832194	1.27448	0.719176					2.55033	4.08403	2.70383	2.78353					2.91799	4.05264	3.70494	3.92794	4.23571				4.84244	4.53768	4.83073	4.99572	4.39316				11.3437	5.26033	5.56426	5.77505
4.68939	-0.5067								2.02141	0.548686	1.25077	0.235335					2.55826	4.23189	2.75133	2.41666					2.9193	4.31175	3.9973	4.12543	4.36789				4.89502	4.79934	4.67422	4.90628	4.29263				11.0424	5.13767	5.62954	5.93457
4.69939	-0.278215								2.12708	0.975268	1.43934	0.554957					2.3775	3.90565	3.05632	2.56991					2.75125	4.21028	4.10792	3.97227	4.37554				4.94385	4.93603	4.48034	4.80613	4.68716				10.7989	5.41077	5.85078	5.69962
4.70939	-0.534074								1.72255	0.760942	1.30715	0.673484					2.57055	4.0781	2.66491	2.75522					3.10963	4.25968	3.92885	3.69497	4.49784				4.68913	4.5367	4.38743	4.74788	4.49205				11.2834	5.09088	5.4562	5.78697
4.71939	-0.308348								2.07525	0.82101	1.25479	0.599481					2.09435	4.13342	2.54009	2.27272					3.13814	4.47562	3.80953	3.98029	4.3032				4.91721	4.52422	4.2469	5.32673	4.66281				11.0207	5.1615	5.96481	5.62967
4.72938	-0.313234								1.67388	0.657716	1.1096	0.906994					2.34546	4.18064	2.54758	2.72897					2.9492	4.46921	3.49174	4.01097	4.531				4.89796	4.81161	4.74265	5.04705	4.38489				11.0532	5.55336	5.50013	5.5749
4.73938	-0.432975								2.03893	1.09201	1.42676	0.848798					2.43168	4.05397	2.68667	2.46945					2.9622	4.47235	3.83551	3.85901	4.24575				4.7655	4.86397	4.64197	4.74481	4.66222				11.2062	5.48868	5.74485	5.62927
4.74938	-0.593289								1.96936	0.867864	1.02733	0.570564					2.60538	3.75865	3.02366	2.72585					2.77525	3.95507	3.90232	3.97423	4.08729				4.59534	5.01199	4.54881	5.09672	4.55047				10.7634	5.51801	5.48609	5.82678
4.75938	-0.355685								2.06499	0.816102	1.25127	0.975006					2.13778	4.1847	3.10873	2.10829					2.76748	3.93471	3.36192	4.06053	4.31531				4.99096	4.56468	4.55944	4.64049	4.27261				11.2278	5.22816	5.84073	5.86128
4.76938	-0.454878								1.95775	0.985434	1.25506	0.563851					2.63459	3.84313	3.02124	2.68428					3.27758	4.09936	3.73052	3.79917	4.31802				5.16027	4.4564	4.49162	4.97249	4.23506				11.3406	5.44085	5.87335	5.75298
4.77938	-0.4766								2.10724	0.78687	1.36574	0.622618					2.30845	3.98559	2.70682	2.37126					3.12184	4.10412	3.99067	3.7788	4.12098				4.63364	4.63049	4.35657	4.96473	4.61329				11.2954	5.37849	5.82649	5.65812
4.78938	-0.344802								1.88383	1.08663	1.30511	0.917462					2.02268	4.32054	2.49138	2.54385					2.9331	3.95548	3.84885	3.70966	4.6175				4.71104	4.73419	4.64824	4.81444	4.57562				11.3325	5.52686	5.68773	5.61132
4.79938	-0.145601								1.89835	1.11198	1.08269	0.657429					2.16502	4.27106	2.94873	2.67561					3.12994	4.19943	3.53636	4.03172	4.01874				4.72343	4.49465	4.50359	5.2221	4.85309				11.1283	5.42053	5.41328	5.72223
4.80937	-0.445307								1.75358	1.20649	1.2432	0.73037					2.50732	4.30194	3.09526	2.69846					2.86713	4.31705	3.88053	3.89204	4.15471				4.75743	4.89629	4.74885	4.95372	4.79208				11.1184	5.32996	5.43636	5.66967
4.81937	-0.222684								2.15937	0.995969	1.52192	0.807994					2.71221	4.1039	2.77228	2.6425					2.82553	4.07094	3.71359	3.72183	4.20453				4.83707	4.38051	4.81481	5.01702	4.99091				11.0437	5.24388	5.90067	5.61642
4.82937	-0.304967								1.90026	1.18504	1.30651	0.611128					2.43602	4.35539	3.00194	2.64566					2.88391	4.36064	3.69294	3.66527	4.05633				4.78301	4.48013	4.42415	5.18774	4.55569				11.0093	5.42403	5.65399	5.64841
4.83937	-0.362461								1.78494	1.07657	1.14089	0.875915					2.34708	4.07373	2.60941	2.45621					2.80324	4.1544	3.7218	4.14703	4.18492				4.8829	4.50161	4.74041	5.28095	4.67661				11.2542	5.0228	5.47554	5.80492
4.84937	-0.407687								1.85838	0.914647	1.44707	1.10701					2.55612	4.38984	2.80339	2.71466					2.93169	4.59984	3.70285	4.06392	4.43786				4.91171	4.96702	4.46992	4.90975	4.40554				11.0634	5.29171	5.90747	5.85296
4.85937	-0.897554								1.70346	0.952055	1.21117	0.729184					2.31807	3.93193	2.63127	2.71395					3.10455	4.43553	3.71586	3.97133	4.51333				5.03827	4.55185	4.51102	5.0212	4.62088				10.9317	5.14643	5.46941	5.88288
4.86937	-0.452804								1.88421	0.938531	0.995687	0.495758					2.35524	3.85493	2.88195	2.77908					2.81046	4.15261	3.48266	4.05059	4.23089				4.93109	4.66596	4.64959	4.84381	4.5109				11.0687	5.52669	5.86446	5.77756
4.87937	-0.169779								1.57831	0.538449	1.36848	1.0666					2.59169	4.35224	2.6506	2.5517					2.85553	4.05997	3.60287	4.23205	4.39599				4.54059	4.96135	4.51714	5.00366	4.52146				11.4038	5.46543	5.74224	5.85462
4.88936	-0.267104								2.11188	0.977723	1.25979	0.778609					2.26928	3.82186	3.30847	2.74567					3.07935	4.17361	3.44968	4.02796	4.49631				5.06294	4.69573	4.60874	5.05085	4.48211				10.9804	5.42375	5.92251	5.79701
4.89936	-0.421788								1.95702	0.886332	1.37702	0.672785					2.32741	4.39344	2.72299	2.48362					2.98238	4.44168	3.92031	4.10765	4.64618				4.92447	4.8219	4.77414	4.84944	4.49998				11.3283	5.25167	5.54827	5.82181
4.90936	-0.565223								1.74533	1.11107	1.40248	0.961913					2.49517	3.996	2.52691	2.85195					2.86983	4.05242	3.80692	3.98451	4.32825				5.07453	4.7752	4.66846	5.20502	4.63293				11.1439	5.54968	5.65116	5.71824
4.91936	-0.225148								2.3447	1.11078	1.4421	0.69498					2.63364	4.02581	2.68088	2.51633					2.86307	4.21798	3.67771	4.26447	4.53666				4.77614	4.73018	4.58578	4.96284	4.82437				10.9943	5.47353	5.67538	5.7323
4.92936	-0.366739								2.10009	1.04715	1.26715	0.711327					2.27446	4.00893	3.02931	2.5624					3.02301	4.69187	3.46246	3.85824	4.46117				4.86882	4.96935	4.73308	4.8781	4.58064				11.1779	5.52667	5.85538	5.79557
4.93936	-0.418818								2.00041	0.876409	1.09121	0.427224					2.4961	4.16955	3.00384	2.51531					2.86761	4.53269	3.67683	3.89519	4.20868				4.79875	4.55012	4.40452	5.02861	4.40243				11.0565	5.58645	5.82006	5.94048
4.94936	-0.256214								2.09732	0.62228	1.27159	0.870599					2.46857	3.85533	2.70498	2.73821					2.9865	4.15701	3.69777	3.80554	4.30856				4.84124	4.86268	4.53638	5.21775	4.79823				11.0461	5.85759	5.65897	5.94494
4.95935	-0.183813								1.94232	1.17676	1.26676	0.76393					2.49774	4.09845	2.73142	2.72588					2.8499	4.70948	3.57706	4.13618	4.01255				4.86798	5.01295	4.92518	5.39417	4.74154				11.1698	5.25475	5.39693	5.91413
4.96935	-0.385388								1.95588	1.19481	1.27012	0.902606					2.31824	4.13631	2.91111	2.60929					2.91302	4.45637	3.60989	3.80351	4.36453				4.64486	4.70159	4.7195	5.05462	4.50673				11.0742	5.33528	6.03993	6.00186
4.97935	-0.0552147								1.73964	0.638813	1.36401	0.669926					2.3118	3.92365	2.96227	2.94633					2.99489	4.3974	3.70756	3.86111	4.58705				4.47163	4.98487	4.53961	5.14927	4.60235				11.1061	5.3986	5.64768	5.99209
4.98935	-0.216933								2.16281	0.714943	1.31371	0.379857					2.23746	3.81686	2.45556	2.85647					2.75025	4.38636	3.61494	3.91595	4.53033				4.64847	4.68936	4.91479	5.41645	4.45055				11.2716	5.44195	6.10989	5.62852
4.99935	-0.292442								1.71776	1.03856	1.43446	0.558941					2.5153	3.94769	2.49395	2.61835					2.89619	4.30092	3.90507	4.20005	4.44752				4.62875	4.54759	4.5497	4.99492	4.72629				11.0307	5.12331	5.5163	5.71109
5.00935	-0.409585								1.99238	1.04599	1.14289	0.817851					2.07526	3.58745	2.68669	2.47685					2.79478	4.51993	3.67031	4.29368	4.33072				4.76886	4.45814	4.67427	5.11557	4.65411				11.2484	5.39799	5.78402	5.78447
5.01935	-0.538579								2.1271	0.985597	1.13806	0.894041					2.27931	3.9834	2.44915	2.81541					2.9604	4.23873	3.87543	4.0485	4.51756				4.80643	4.50813	4.4992	5.0847	4.48501				10.8955	5.36035	5.43468	5.92116
5.02935	-0.259918								1.85909	0.943784	1.56802	0.752812					2.36449	4.01315	2.58981	2.31353					2.78091	4.04289	3.83375	3.57749	4.54696				4.95968	4.46635	4.32586	4.92404	4.6088				11.186	5.651	5.31929	5.64579
5.03934	-0.101993								1.87049	1.09662	1.0175	0.644699					2.50567	4.11884	2.66206	2.61729					2.70848	4.04174	3.49002	3.93002	4.2525				5.23329	4.43309	4.47012	5.07425	4.46697				10.9938	4.91662	5.62899	5.71009
5.04934	-0.130335								1.85036	0.761414	1.05531	0.901343					2.62193	3.92075	2.81819	2.68614					3.00287	4.24468	3.77655	4.01052	4.28239				4.71808	4.44288	4.49605	5.30231	4.50734				11.0046	5.15641	5.78623	6.27616
5.05934	-0.341032								1.77599	1.18547	1.24464	0.763112					2.40616	3.86968	2.71999	2.74707					2.78213	4.24478	3.91064	4.465	4.17401				4.66685	4.77697	4.69755	4.89751	4.56754				11.1102	5.45186	5.68833	6.0636
5.06934	-0.578828								1.98909	1.0838	0.999588	0.404034					2.51571	4.05843	2.5694	2.20401					3.07836	4.3298	3.5838	3.75309	4.1389				4.81656	4.52398	4.97219	5.11021	4.74667				10.8306	5.49957	5.93721	5.45396
5.07934	-0.414571								2.02933	0.721131	1.2689	0.646399					2.38989	4.11327	2.68112	2.42269					2.52273	4.18913	3.97584	4.17036	4.32717				4.74588	4.94698	4.77926	5.09472	4.37293				11.1919	5.35064	5.56715	5.81849
5.08934	-0.50015								1.99412	1.0752	1.40194	0.808766					2.54391	3.94217	2.79902	2.54416					3.05314	4.69466	4.09014	4.12825	4.32586				4.56019	4.94832	4.73134	5.10193	4.5856				11.1369	5.73743	5.43252	5.76613
5.09934	-0.401331								1.76593	1.0423	1.28626	0.782787					2.41613	3.92556	2.84054	2.54255					2.90361	4.29911	4.01989	3.93384	4.21368				4.97022	4.74362	4.48194	5.14321	4.67713				11.1687	5.3253	5.8093	5.87029
5.10934	-0.30262								2.09329	1.16839	1.24673	0.711887					2.51529	4.1299	2.90956	2.59326					2.96398	4.59077	3.96192	4.01546	4.48815				4.62366	4.70227	4.47383	5.3304	4.27717				11.0168	5.10451	5.67447	5.52097
5.11933	-0.335478								1.89358	0.774155	1.18756	0.566637					2.6542	4.0683	2.68563	2.68969					3.08196	4.21799	3.73196	4.24054	4.21946				4.92823	4.83316	4.53279	5.12159	4.66119				11.4812	5.44409	5.81276	5.62784
5.12933	-0.435958								1.8189	0.771869	1.48227	0.727192					2.37917	3.98039	2.59973	2.83498					2.98617	4.21861	3.99193	4.09038	4.42225				4.64502	5.01614	4.76936	4.93639	4.4132				11.2518	5.51216	5.60919	5.45167
5.13933	-0.523983								2.22908	1.00214	1.19544	0.479937					2.63698	4.02505	2.67288	2.70773					2.90824	4.33898	3.7387	4.07376	4.65068				4.66679	5.11685	4.58617	5.07989	4.53528				11.4801	5.06714	5.99595	5.94506
5.14933	-0.245349								2.13854	0.848822	1.24852	0.93102					2.41961	4.02331	2.51511	2.68744					2.94155	4.56483	3.81858	4.18582	4.59538				4.89216	4.43663	4.55875	5.00434	4.42743				11.3105	5.49417	5.90015	5.47313
5.15933	-0.11604								2.06953	1.19462	1.25678	0.652458					2.40013	4.11398	2.82471	2.74759					3.07924	3.89838	3.76667	3.88426	4.51884				4.96963	5.11093	4.56132	4.94883	4.3285				11.5282	5.74839	5.59643	5.78568
5.16933	-0.451235								1.9842	0.801707	1.47755	0.823748					2.41628	4.00139	3.03002	2.74					2.8619	4.26786	3.64785	4.02586	4.40962				4.93776	4.79819	4.44	5.12413	4.484				11.3266	5.78107	5.51991	5.99761
5.17933	-0.518866								1.93514	1.16695	1.03457	0.762331					2.16927	4.37005	2.94061	2.54103					2.99307	4.16081	3.68038	4.33724	4.47439				4.81986	4.54672	4.4298	4.97032	4.39976				11.6741	5.39081	5.79131	5.85185
5.18932	-0.440802								1.71099	0.799841	1.31893	0.680056					2.32567	4.0855	2.8179	2.31916					2.88466	4.32587	3.61851	3.78131	4.69524				4.96097	4.68078	5.05345	5.27491	4.54724				11.2955	5.49049	5.53748	5.82948
5.19932	-0.451522								1.71772	0.979781	1.33542	0.68377					2.26322	4.38718	2.86911	2.33155					2.71331	4.07149	3.88381	4.47935	4.3512				4.62874	4.86191	4.77221	5.23442	4.76639				11.3727	5.30258	5.9174	5.69087
5.20932	-0.291222								1.96293	1.14068	0.998387	0.844419					2.34677	3.99032	2.85702	2.78118					2.662	4.45624	4.08576	4.1005	4.3246				4.92706	4.47174	4.70624	5.03137	4.84284				11.3738	5.36515	5.74821	5.4577
5.21932	-0.443704								1.91494	0.829847	1.54288	0.775516					2.48867	4.0237	2.75727	2.69645					2.83209	3.91042	3.78189	4.1735	4.27784				4.93806	4.80985	4.69148	4.77946	4.72107				11.0184	5.40728	5.58252	5.98477
5.22932	-0.577541								1.7043	1.38232	1.59973	0.654245					2.47475	4.03929	3.12789	2.45878					3.1228	3.85699	3.83068	4.38171	4.36125				4.71256	4.66279	4.68567	5.04398	4.73757				11.2127	5.35137	5.60205	5.57222
5.23932	-0.19429								2.09964	1.28818	1.63277	0.890925					2.34098	3.89496	2.92211	2.95521					2.99863	4.1408	3.6694	4.13968	4.12706				4.85731	4.44822	4.61389	4.88399	4.41913				11.5419	5.36094	5.65162	6.11334
5.24932	-0.227915								1.86425	1.16357	1.09529	0.623734					2.309	4.07919	2.93321	2.69279					2.87638	4.17361	3.82651	4.24046	4.30562				4.73223	4.3573	4.87868	5.22007	4.45954				11.5788	5.55926	5.80153	5.77961
5.25932	-0.471201								1.556	1.03284	0.829914	0.64717					2.31362	3.98677	2.95526	2.84771					2.85889	4.36957	3.97516	4.39389	4.46264				5.00841	4.84376	4.76034	4.81252	4.512				11.6175	5.03924	5.85675	5.97947
5.26931	-0.364353								1.79225	0.890712	1.24955	1.072					2.53804	3.80038	2.92835	2.69299					2.63235	4.06314	3.98627	3.77838	4.51583				4.87847	4.67005	4.76055	5.16022	4.57009				11.7336	5.61677	5.70253	5.6911
5.27931	-0.507271								1.83749	1.35652	1.2434	0.751174					2.15961	4.20659	2.93049	2.43561					3.02766	4.52295	3.79453	4.00897	4.32661				4.80171	5.0103	4.8825	5.02401	4.64105				11.6915	5.13543	6.06213	5.91094
5.28931	-0.229841								1.94867	0.950233	1.41727	1.04503					2.3638	3.70731	2.69242	2.62891					2.72449	4.15392	4.00052	3.94343	4.55076				5.00777	4.75266	4.43189	4.78609	4.29476				11.5337	5.52866	5.55364	5.74688
5.29931	-0.317502								2.02835	1.32847	1.43606	0.843079					2.42988	3.99702	2.60988	2.76941					3.08197	4.17128	3.87669	3.93294	4.42331				4.81599	4.87453	4.44928	5.02625	4.34774				11.7418	5.27174	5.66608	5.94707
5.30931	-0.499375								2.21733	1.18224	1.30128	0.812172					2.20522	4.09003	2.8891	2.56889					2.90273	4.33138	3.83254	3.94454	4.44695				4.92641	4.71033	4.54399	5.19733	4.61522				11.3431	5.36421	6.04508	5.96586
5.31931	-0.238912								2.24987	1.06614	1.25545	0.637384					2.40145	4.49246	2.65184	2.6212					2.86476	4.34147	4.1495	3.95563	4.48648				5.15306	4.93855	4.84069	5.08317	4.47078				11.6106	5.46117	6.01422	5.7492
5.32931	-0.322591								2.19964	0.96203	1.1989	0.791089					2.22934	3.92398	2.67628	2.84705					2.79772	4.27477	4.42379	4.2697	4.35714				4.9332	4.97913	4.61413	4.99649	4.4872				11.6291	5.3588	6.01563	5.62038
5.33931	-0.426573								2.09168	1.13097	1.09389	0.658445					2.47349	3.90242	2.91403	2.63362					2.84391	4.45209	3.94327	4.31716	4.35239				4.89049	4.81316	4.98944	4.97879	4.47887				11.4954	5.49686	5.73055	5.60287
5.3493	0.0508046								2.00291	1.29826	1.15952	0.785238					2.46784	4.39041	2.91654	2.56424					2.76187	4.07568	3.88494	4.42962	4.53238				4.9411	4.48007	4.36058	4.79986	4.63823				11.4962	5.37875	5.88117	5.92444
5.3593	-0.204496								1.87798	1.37634	1.11804	0.51533					2.17672	4.02428	2.73674	3.09124					3.09727	3.97356	3.62819	4.07391	4.36633				4.65657	4.96776	4.94187	5.03828	4.69392				11.4509	5.59784	5.44707	5.98547
5.3693	-0.292016								2.17782	1.01017	1.12593	1.00292					2.34332	4.00103	3.34178	2.73543					2.78084	4.17684	3.92494	4.16178	4.53234				4.86661	4.65623	4.63989	5.09645	4.43427				11.4636	5.84663	5.89586	5.74911
5.3793	-0.323939								2.33652	0.929572	1.43135	0.853532					2.23309	4.19984	3.19951	2.56386					2.6623	4.46773	4.14583	4.16648	4.37074				4.75623	5.02722	5.02468	4.88169	4.52686				11.6264	5.51286	5.59886	6.01699
5.3893	-0.242139								1.91982	0.983615	1.1042	0.985337					2.01389	4.22537	3.00236	2.72583					2.89079	4.2565	3.68521	4.01402	4.08047				4.82534	4.78653	4.58709	5.23734	4.59193				11.8366	5.45114	5.69116	5.77477
5.3993	-0.724756								2.11708	1.30486	1.22843	0.86098					2.24743	4.31912	3.10883	2.55219					2.98557	4.25844	4.15979	3.86794	4.55132				4.81433	5.18772	4.36056	4.94776	4.42111				11.3824	5.31549	6.30348	5.84225
5.4093	-0.135628								1.82506	0.984002	1.33685	0.720937					2.11812	3.94176	2.71696	2.44782					2.94269	4.26086	3.53174	4.07369	4.13942				4.80777	4.87125	4.41182	5.16912	4.48226				11.4422	5.25717	5.78218	5.50722
5.41929	-0.208902								2.27986	0.890543	1.50693	0.611129					2.40802	4.29137	2.87559	2.87709					3.10574	4.07305	3.87073	4.12701	4.32481				4.88911	4.80736	4.67662	4.99943	4.54894				11.4188	5.53679	5.92595	5.84521
5.42929	-0.160659								1.84721	1.1533	1.28792	0.792446					2.29578	4.01497	2.95887	2.9098					2.97103	4.40512	4.3219	4.21393	4.02423				5.19297	4.71651	4.72433	5.15115	4.44701				11.7961	5.29348	5.78454	6.05676
5.43929	-0.399495								1.98651	0.897404	1.13861	1.11297					2.43767	4.17013	2.83531	2.76019					2.9548	4.26352	3.57047	4.11301	4.18994				4.8192	4.78901	4.76501	5.20636	4.90046				11.7183	5.49723	5.85864	5.57887
5.44929	-0.412605								2.20932	1.14109	1.38495	0.871785					2.75602	4.19074	2.91317	2.98557					2.9542	4.73982	3.60788	3.79092	4.68068				5.11841	4.83932	4.74427	5.33588	4.43581				11.4142	5.52153	5.84383	5.40879
5.45929	-0.220937								1.7095	1.13925	1.06377	0.925393					2.09364	4.08621	2.84149	2.9307					3.1155	4.66033	4.16356	4.46609	4.4094				4.91763	4.71793	4.67417	4.98884	4.78771				11.7706	5.37549	5.61601	5.85536
5.46929	-0.599169								2.11548	1.05844	1.19691	1.03809					2.36227	4.02821	2.63627	2.33693					3.17297	4.66608	4.02147	3.98933	4.5939				5.20049	4.84752	4.74051	5.09349	4.64484				11.603	5.46784	5.93493	5.43869
5.47929	-0.263314								1.75867	1.22916	1.32188	0.860684					2.39555	4.07636	2.76642	2.88283					2.98007	4.23111	3.622	4.06056	4.3879				4.58742	4.63185	4.69415	4.85229	4.48625				11.5212	5.66124	5.89937	5.92306
5.48929	-0.198559								2.04155	1.4059	1.40271	1.10134					2.7632	4.06979	3.02494	2.56675					3.06795	4.18577	3.78921	3.81206	4.40954				4.86332	5.04025	4.64194	5.0592	4.51343				11.5468	5.6655	5.95828	5.88135
5.49928	-0.700753								1.89056	0.968381	1.218	0.76936					2.51608	3.81816	2.83591	2.94555					2.95348	4.63573	4.03663	4.01218	4.36424				5.10237	5.02776	4.64431	4.96692	4.73905				11.7191	5.26495	5.75747	5.89379
5.50928	-0.0133078								1.62379	1.46499	1.52614	0.733497					2.23558	4.47168	2.66944	2.55194					2.64032	3.91893	3.79076	3.92215	4.2226				5.24523	4.77922	4.61652	4.86904	4.33542				11.5462	5.3132	6.06609	5.74699
5.51928	-0.53308								2.22339	0.911787	1.56058	0.784408					2.38195	4.28396	2.75378	2.50171					2.96709	4.14099	3.86977	4.15679	4.49977				4.89453	5.17439	4.49239	5.14526	4.53812				11.7636	5.8241	5.61025	6.02418
5.52928	-0.39081								1.79055	1.08084	1.02673	0.759582					2.459	4.30667	2.95444	2.55736					3.11275	4.29447	4.00561	4.20862	4.36928				5.11992	5.10133	4.96354	5.07894	4.48677				11.7022	5.10887	5.63004	6.02448
5.53928	-0.294061								2.01221	1.49833	1.01454	0.846961					2.31632	4.32732	3.16881	2.783					3.06726	4.10633	3.9427	4.1335	4.33803				4.89283	4.90066	4.52805	5.07101	4.74184				11.7403	5.49927	5.54854	5.65962
5.54928	-0.170691								1.99045	1.25147	1.53159	0.754033					2.5691	4.01342	2.75856	3.02271					3.02873	3.98498	3.75816	4.15753	4.45277				4.90632	4.967	4.64477	5.14245	4.63302				11.4578	5.51553	5.54157	6.19618
5.55928	-0.332689								2.15814	1.21593	1.48027	0.804742					2.1638	4.22995	3.23493	2.79607					2.77686	4.26887	4.12357	3.81288	4.44376				5.01331	5.21639	4.43427	5.11859	4.72671				11.7193	5.56604	5.42237	5.63472
5.56928	-0.0867511								2.31448	1.43025	1.36149	0.792289					2.30409	3.80048	2.87755	2.53272					2.85213	4.50437	3.92178	3.82917	4.57134				5.1087	4.93463	4.88567	5.18052	4.66775				11.7281	5.33152	6.13987	5.98332
5.57927	-0.388636								2.28425	1.21971	1.55043	0.868233					2.17991	3.91729	2.98225	2.86129					2.89903	4.52294	3.82043	3.71719	4.40849				5.17304	4.81376	4.56147	5.18913	4.83909				12.1081	5.56391	5.72697	5.95307
5.58927	-0.294723								2.09956	1.25305	1.73816	1.04613					2.44945	3.82615	3.08911	2.5231					2.7903	4.15604	3.85152	4.13689	4.34606				5.09025	4.88567	4.765	5.1846	4.50675				11.8456	5.36189	5.56943	5.816
5.59927	-0.0526798								1.94585	0.940137	1.25983	0.894596					2.35283	3.94856	2.76952	2.51528					2.70629	4.31597	3.53585	4.16083	4.52835				5.03379	5.11564	4.66707	4.8487	4.74148				11.7199	5.80599	5.96983	5.73904
5.60927	-0.246414								1.88512	1.10011	1.25193	0.680241					2.64058	4.11089	3.11735	2.67534					3.31439	4.22085	3.65208	4.23048	4.37859				5.04954	4.75085	4.58144	5.0173	4.9225				11.8045	5.60733	5.86031	5.97695
5.61927	-0.15015								1.95242	1.2852	1.33945	0.698183					2.27922	4.10389	2.99264	2.77327					3.02383	4.32161	3.47485	3.96588	4.66859				5.17787	4.98309	4.4872	5.4222	4.67437				11.789	5.66885	6.08103	5.84341
5.62927	-0.204842								2.15571	1.1847	1.38226	1.08113					2.29053	4.06923	2.91683	2.56272					3.27567	4.15208	4.0621	3.76897	4.56824				5.20559	4.88843	4.42933	5.37253	4.46318				11.8423	5.67612	5.79307	5.74922
5.63927	-0.629012								2.10992	1.39106	1.18057	0.788874					2.40658	3.74403	3.06349	2.80648					2.83834	4.34513	3.94516	4.07498	4.27581				4.78368	4.95038	4.56799	5.43243	4.67804				11.5311	5.36425	5.76513	6.07034
5.64926	-0.0485159								1.84657	1.33561	1.65049	0.702913					2.61702	4.29359	2.97921	2.94774					2.80909	4.06668	3.59901	4.10795	4.54984				5.02916	5.11865	4.6229	5.01411	4.55751				11.7968	6.06508	5.73729	5.85961
5.65926	-0.406021								1.96612	1.02604	1.44059	0.408301					2.23684	4.06851	2.95595	2.72887					3.08776	4.17138	3.66105	4.11802	4.6049				5.25302	4.934	4.63846	4.94711	4.79867				11.9307	5.23653	5.82674	5.63366
5.66926	-0.217283								2.32127	1.15906	1.29903	1.0167					2.78322	4.08851	3.15589	2.90967					3.24801	4.2503	3.59105	4.09868	4.98065				5.07262	4.65301	4.67237	4.99448	4.3768				11.8727	5.29389	5.92674	5.73582
5.67926	-0.0485036								2.01768	1.55309	1.14486	0.825895					2.32842	4.04999	2.7294	2.84991					3.01172	4.59293	3.82647	4.00092	4.6371				5.0482	4.94798	4.69963	5.17943	4.57936				11.7505	5.44384	5.74544	6.05179
5.68926	-0.590143								2.00376	1.39103	1.56934	0.669295					2.3994	4.19293	2.81664	2.58076					3.19496	4.21329	4.03685	3.89236	4.30415				5.06439	4.85806	4.38025	5.2653	4.58804				12.0694	5.30032	5.98764	5.84753
5.69926	-0.340474								1.98547	1.12228	1.32359	0.911384					2.42102	4.18324	2.84535	2.64353					3.06793	4.27716	3.6174	3.98761	4.46956				4.84068	4.93046	4.86002	5.23665	4.783				12.0565	5.57118	5.8974	5.51483
5.70926	-0.28179								2.37661	1.21408	1.46621	0.617427					2.71277	4.05345	3.09548	2.5044					3.08783	4.46308	3.69476	4.15516	4.519				5.13642	4.78843	4.66214	5.11832	4.51608				12.0028	5.55809	5.92872	5.99221
5.71926	-0.255297								2.02574	1.34458	1.21532	0.702491					2.16495	3.88695	3.13356	2.85136					2.81582	4.25914	3.58019	3.7255	4.00349				4.75114	4.66834	4.51416	5.22942	4.3209				11.7609	5.76854	5.88178	5.68402
5.72925	-0.396577								2.18073	1.31426	1.16898	0.651381					2.59691	4.35167	2.77919	3.02346					3.03853	4.25888	3.86886	3.99524	4.15069				5.10358	4.52702	4.7243	4.94546	4.5435				11.729	5.68163	5.98617	5.85452
5.73925	-0.131033								1.99828	1.22094	1.41389	0.458345					2.3564	4.0183	2.98166	2.32315					3.04993	4.21988	3.7108	4.12951	4.74598				4.9745	4.73899	4.60139	5.01579	4.70061				11.9334	5.72946	5.88178	6.03328
5.74925	-0.425655								1.89212	1.177	1.24305	0.784827					2.63588	4.18644	2.93881	2.53533					2.8112	4.41933	3.70737	4.08926	4.36245				4.85801	4.74052	4.75585	5.2877	4.29386				11.7968	5.66248	6.1209	5.63006
5.75925	-0.387309								2.06184	1.05585	1.29183	0.935179					2.3813	4.17244	2.65239	2.53014					3.05878	4.35509	4.05687	4.14598	4.18566				4.56289	4.83899	4.80345	5.21175	4.77326				11.7731	5.64822	6.01419	6.01821
5.76925	-0.683917								2.35781	0.948275	1.03807	0.640757					2.21217	4.02439	2.81418	2.81273					3.60417	4.34733	3.97939	4.12858	4.65952				5.02805	4.90544	4.85156	5.07992	4.45534				11.6746	5.6677	5.76022	5.7387
5.77925	-0.435052								1.94542	0.888371	1.18974	1.08985					2.40537	3.75402	2.80766	2.74044					3.12258	4.37981	4.07966	4.26589	4.59885				4.87698	4.78504	4.71646	4.92565	4.47651				11.9093	5.74069	5.89142	5.84509
5.78925	-0.391084								2.25936	0.84484	1.42822	0.945771					2.45444	4.02456	2.62212	2.77848					2.97042	4.71683	3.59889	4.15288	4.41142				4.67104	4.83983	4.86083	5.19184	4.66024				11.875	5.29048	5.8903	6.0086
5.79925	-0.53165								2.30695	0.997322	1.27158	0.802161					2.41974	4.03357	2.91585	2.77583					3.10864	4.27984	3.76353	4.11214	4.3146				5.13492	5.19531	4.86432	5.11637	4.62477				12.006	5.21617	5.88143	5.84316
5.80924	-0.634181								2.11282	0.97317	1.17079	0.654842					2.28052	3.80828	3.32408	3.094					3.27519	4.53815	3.91178	4.36636	4.55293				5.06922	4.5784	4.80428	5.06228	4.89176				11.8465	5.49622	5.72666	5.3968
5.81924	-0.261848								1.71486	0.944579	1.45617	0.869253					2.18633	4.09291	2.79631	2.75539					2.95304	4.51205	3.94088	3.85502	4.63254				5.31514	4.75244	4.55877	5.33246	4.562				11.5197	5.38396	5.71074	5.80919
5.82924	-0.0889153								2.09151	0.804067	1.37543	0.511531					2.48502	3.87444	2.92523	2.71461					3.20699	4.18562	3.94977	3.70403	4.60859				5.07571	4.56018	4.95779	4.85029	4.82036				11.8507	5.73774	5.83782	5.59099
5.83924	-0.207411								2.09425	1.23725	1.56347	0.97702					2.36673	3.96601	2.99512	2.80301					3.19796	4.48869	4.02073	4.14236	4.41527				5.07148	4.94924	4.64861	5.01881	4.42986				11.8616	5.8354	5.68672	5.73588
5.84924	-0.320911								1.93976	1.34428	1.36242	0.74176					2.10815	4.02113	3.25626	2.73523					2.98557	4.1476	4.15476	4.31933	4.06642				5.17812	4.68012	4.78209	5.10056	4.4183				12.0105	5.60722	5.71659	5.56391
5.85924	-0.562008								2.00224	1.28428	1.36161	0.708281					2.54557	4.10135	2.95697	2.47308					2.75272	4.5812	3.79011	3.99964	4.54649				5.36554	4.65856	4.78562	5.15094	4.5211				11.9393	5.61886	5.73351	5.60712
5.86924	-0.428305								1.76883	1.24356	1.52154	0.885633					2.26391	4.34942	3.05026	3.16019					3.0751	4.669	3.90687	4.10737	4.53628				5.00046	4.49455	4.73808	4.68836	4.51238				11.78	5.85461	5.8411	5.65719
5.87923	-0.649564								1.98163	1.13684	1.24926	0.878322					2.25893	4.16161	2.9746	2.84007					2.89997	4.14108	3.97401	4.11684	4.45692				4.93295	4.70485	5.00998	4.90037	4.62029				11.8654	5.46903	5.95814	5.76546
5.88923	-0.342984								1.99795	1.43897	1.38889	1.17685					2.34865	4.04113	2.88789	2.81997					2.91486	4.54026	4.08928	4.18921	4.28359				5.03092	4.8915	4.93663	4.9262	4.85858				11.933	5.48882	5.68933	5.8182
5.89923	-0.388481								1.80697	1.02202	1.59303	0.995464					2.58541	4.20124	3.09308	2.89919					3.27478	4.35766	3.75857	4.28377	4.33253				4.98501	4.88282	4.42757	5.05044	4.43906				11.9717	5.45753	5.91974	5.73542
5.90923	-0.268016								2.15618	1.30051	1.37206	0.772198					2.51328	4.46696	3.07285	2.80541					3.28593	4.36959	3.97241	3.92517	4.49894				5.00166	5.01443	4.51229	4.84434	4.60559				11.6743	5.24083	6.00923	5.97661
5.91923	-0.234242								2.49011	1.08156	1.33206	0.99088					2.62842	4.0981	2.91826	2.90051					2.75436	4.33939	3.96669	4.01059	4.58811				4.99443	4.9882	4.78984	4.88117	4.39783				11.9079	5.58048	5.74317	5.83009
5.92923	-0.824658								2.1155	0.828233	1.26642	0.920838					2.27774	4.48418	2.89161	2.71362					3.14128	4.3795	3.9562	4.15306	4.70849				5.31721	4.83746	4.5589	5.40317	4.31015				11.7541	5.38075	5.7334	5.68177
5.93923	-0.12344								1.85773	1.08752	1.3593	0.610762					2.72255	4.12991	3.04749	3.13053					3.01489	4.35825	3.88433	4.07131	4.55708				5.11449	4.89901	4.74357	5.47004	4.62153				12.0387	5.61514	5.88287	5.61202
5.94923	-0.575387								2.12457	0.994569	1.40135	0.498731					2.71393	3.94531	2.60669	2.85573					3.26328	4.13653	3.96745	4.26852	4.32188				4.70465	5.03923	4.51694	4.99041	4.88233				11.7609	5.4805	5.8126	5.74743
5.95922	-0.305446								2.15636	1.21309	1.38869	0.877833					2.49278	3.83508	2.89502	2.57618					2.91872	4.26753	3.89942	3.96592	4.54749				5.29921	4.97732	4.6403	5.04475	4.58097				11.8375	5.44503	5.86268	5.59119
5.96922	-0.557072								2.23762	1.02705	1.33774	1.10931					2.37693	4.36105	3.02649	2.79527					3.18448	4.29141	3.66092	4.11837	4.57416				5.02424	4.98099	4.6517	5.10237	4.70351				11.8711	5.37415	5.7247	5.61262
5.97922	-0.196841								2.1447	1.10533	1.51898	0.805559					2.35826	4.08858	2.85808	2.76183					2.79623	4.28973	4.08237	4.33494	4.22415				4.9633	5.05362	4.76256	5.25064	4.8343				12.016	5.71097	5.74004	5.82515
5.98922	-0.215087								1.88958	1.12951	1.58299	0.848349					2.24907	4.15791	3.01993	2.75075					2.99587	4.40709	3.95612	4.18333	4.57896				5.1444	5.22014	4.69486	5.0896	4.53282				11.781	5.84183	5.8427	5.56729
5.99922	-0.397795								1.64824	1.29245	1.2053	0.924367					2.50493	3.83227	2.57238	2.88321					3.03895	4.45084	3.92681	3.75879	4.58598				4.9103	4.93283	4.33644	5.35471	4.5721				12.1381	5.78179	5.95453	6.11744
6.00922	-0.457264								2.26995	1.31505	1.63785	0.936929					2.21522	4.19828	2.82998	2.49938					2.63006	4.37344	3.89211	4.11676	4.54119				5.01604	5.01378	4.7109	5.14762	4.53911				12.0753	5.673	5.81777	6.04685
6.01922	-0.343226								1.88814	0.888317	1.42212	0.673401					2.47195	3.81388	2.82742	2.73769					2.82494	4.49297	3.98387	3.90387	4.54983				5.07111	4.88148	4.5366	4.87871	4.71135				12.118	5.62758	5.90134	5.84036
6.02922	-0.418064								2.12915	0.957261	1.65335	0.82943					2.8087	4.10267	2.74137	2.59325					3.2363	4.56028	3.86921	3.92107	4.37244				5.22253	4.84278	4.47839	5.09563	4.48014				11.9546	5.60446	5.93016	6.06396
6.03921	-0.163921								2.45199	0.967755	1.53431	0.97728					2.36915	4.19693	2.82388	2.72573					3.25228	4.22822	3.85949	4.08873	4.43107				4.96423	4.89322	4.93128	5.11274	4.74172				12.2535	5.51576	5.71866	6.09006
6.04921	-0.533557								2.13763	1.26386	1.27714	0.990931					2.4751	3.84966	2.97217	2.60352					3.07225	4.30322	3.89698	3.96386	4.50994				4.97208	4.75511	4.77999	5.10903	4.45338				11.8314	5.63682	5.98966	6.01881
6.05921	-0.0932761								2.3505	1.09627	1.68231	0.834652					2.54632	3.94873	2.90652	2.4708					3.05745	4.29338	3.91255	4.30033	4.57113				4.8922	4.96909	5.06196	5.00244	4.72092				12.047	5.32891	6.07226	5.90422
6.06921	-0.215033								1.89421	0.862236	1.79068	0.777751					2.65452	4.3323	2.90754	2.84234					3.31505	3.93644	4.04791	4.11178	4.59475				5.08147	4.69841	4.7366	5.15859	4.65588				11.7666	5.56087	5.77958	5.94294
6.07921	-0.185873								2.15631	0.997605	1.78548	0.955011					2.7822	4.03653	2.75263	3.27239					3.28613	4.60704	3.72265	4.03212	4.45132				5.03217	5.01362	4.97698	5.26362	4.83077				12.0312	5.56129	5.66888	6.2221
6.08921	-0.417412								2.24469	1.56255	1.41476	0.748959					2.26065	4.06712	3.13128	3.08454					3.23623	4.40747	3.96767	4.11394	4.78108				4.69712	5.09996	4.80904	4.90152	4.58486				12.0253	5.77239	5.97433	6.05895
6.09921	-0.254071								2.19223	1.35365	1.39338	1.08409					2.27114	4.17678	3.23383	2.91557					3.02836	4.12436	3.82365	4.18471	4.70824				5.22885	4.72373	4.86379	4.80171	4.70027				11.5534	5.41021	5.92823	5.94966
6.10921	-0.520339								2.36109	1.11598	1.43575	1.29111					2.52761	4.37996	2.78477	2.81438					3.23444	4.43176	4.21824	4.15068	4.23927				5.31812	4.94227	4.70662	5.08814	4.75207				11.9417	5.25707	5.6116	6.08335
6.1192	-0.373416								2.42541	1.15324	1.64375	0.856993					2.1072	4.15456	2.88118	2.94503					3.31743	4.61749	4.09414	4.00437	4.65878				5.24975	4.5084	4.76837	4.88473	4.73989				12.0821	5.42774	6.11423	6.11911
6.1292	-0.38279								2.19762	1.21446	1.59101	0.893973					2.44923	4.28097	2.75549	2.89292					3.05022	4.27228	3.80044	4.27927	4.49996				5.01613	5.21646	4.56445	5.02848	4.6753				11.9885	5.60788	5.74474	6.24581
6.1392	-0.461948								2.11701	1.13122	1.28647	0.894135					2.57972	4.39292	2.82792	2.86302					2.88046	4.24999	4.09822	4.22802	4.7498				4.99726	4.51645	4.96342	5.03328	4.82475				12.0505	5.48846	6.05569	6.0581
6.1492	-0.491789								1.98192	0.920397	1.57399	1.0847					2.3247	3.82317	2.72284	2.80843					2.85658	4.30908	4.00072	4.23312	4.41764				4.90268	5.01951	4.76588	5.3714	4.46007				11.8793	5.62401	5.71982	5.98363
6.1592	0.0269363								1.85496	1.08486	1.54318	0.617719					2.57438	4.23642	2.74412	2.68787					3.18209	4.30368	3.63694	4.14342	4.45702				5.02689	4.82312	4.45216	5.05337	4.13302				12.1289	5.27916	5.89243	6.20112
6.1692	-0.539738								1.98163	1.18036	1.52093	0.910075					2.42454	4.12079	2.60125	2.70615					2.92717	4.32436	3.63044	4.14219	4.48056				4.86622	4.93041	4.83906	4.9856	4.83107				11.7007	5.90936	5.96798	6.20914
6.1792	-0.765436								2.18463	1.24834	1.32138	0.618708					2.18132	4.10166	2.78042	2.71935					3.33695	4.29834	3.78948	3.94031	4.45165				5.11198	4.75927	5.14925	5.00598	5.31629				11.9126	5.65838	5.90335	6.01428
6.18919	-0.65967								2.04452	1.16772	1.52102	0.884987					2.50061	3.92802	2.67722	2.5394					2.99729	4.43154	3.85833	4.28201	4.63739				5.07684	4.89537	4.79846	5.4347	4.7497				12.1751	5.27285	6.13015	5.91399
6.19919	-0.381955								2.01131	1.35289	1.42503	0.921853					2.26551	4.30487	2.81986	2.70118					3.03347	4.06915	3.82219	4.34974	4.28753				5.00725	4.97818	4.98073	4.99158	5.12128				12.1491	5.83526	5.96511	5.6247
6.20919	-0.380693								1.96962	1.23015	1.75209	0.673731					2.56803	4.24283	3.18421	2.76185					2.93569	4.28502	3.9692	4.04317	4.46029				4.9063	4.82629	4.96361	5.04	4.89131				11.8312	5.77971	5.97091	6.1247
6.21919	-0.364282								2.13494	1.19224	1.27752	1.02283					2.23103	4.50405	3.1339	2.83795					3.37129	4.18206	3.83372	3.78213	4.23882				4.97411	4.77529	5.03093	5.11597	4.79945				12.1285	5.26071	6.01664	5.79089
6.22919	-0.159201								2.2771	1.07922	1.3687	0.880105					2.74495	4.34934	2.91954	2.89657					3.38646	4.13802	4.01072	3.9387	4.65467				5.11737	5.05968	4.79667	5.41937	4.51841				12.2133	5.78804	5.86272	6.09121
6.23919	-0.405635								1.84337	1.18813	1.43495	0.766667					2.13857	4.05324	2.78153	2.69955					3.1843	4.41626	3.89989	4.10324	4.30676				5.05933	4.94484	4.89037	5.3479	5.00855				12.1045	5.60801	5.88621	6.12469
6.24919	-0.391322								2.13165	0.89402	1.50085	0.828043					2.36595	4.1889	2.39587	2.68887					2.94805	4.34042	3.94437	4.05434	4.2265				4.87584	4.99025	4.70225	5.40857	4.54587				12.1551	5.39631	5.94547	5.88649
6.25919	-0.452635								2.27868	1.55946	1.4669	0.914324					2.2653	4.15202	2.9194	2.64683					3.19651	4.48521	4.23389	3.99083	4.25561				5.27096	4.90231	4.9997	4.82214	4.50753				12.3071	5.59074	6.20227	6.01588
6.26918	-0.435619								1.8304	0.994984	1.44257	0.528903					2.35761	4.36895	2.94112	2.89323					3.01791	4.33957	3.94692	4.11864	4.36226				5.04762	4.61805	4.83212	5.20419	4.43983				12.4526	5.91995	5.94251	5.59773
6.27918	-0.423079								1.85536	1.02536	1.45916	0.864266					2.59501	4.4316	2.82024	2.68394					2.59867	4.25569	3.77257	4.34426	4.55732				5.14657	4.92881	4.93819	5.38131	4.59556				12.3238	5.65232	6.04765	6.06936
6.28918	-0.150279								2.18763	1.38544	2.01923	0.701974					2.18611	3.86425	2.93652	2.91424					2.79686	4.21092	3.82353	3.96817	4.31449				4.97865	4.96456	5.00124	5.23304	4.6985				12.2896	5.81932	6.11553	5.98033
6.29918	-0.0737286								2.17735	1.00138	1.55413	1.15153					2.15281	4.05648	2.4784	2.88524					3.24939	4.1643	3.93113	4.12425	4.78001				4.7448	4.76424	5.11838	5.20361	4.53135				12.1276	5.54073	5.80559	6.12708
6.30918	-0.145706								2.20094	1.51739	1.56541	0.784911					2.44028	4.15646	2.8119	2.79135					3.2328	4.53023	3.72866	4.07905	4.38063				4.97228	4.73753	4.93713	4.93231	4.51182				12.303	5.56035	6.03149	6.04962
6.31918	-0.313446								2.42086	0.990259	1.75332	1.00648					2.5752	3.9869	2.94459	2.82962					3.28787	4.10635	3.66562	3.98536	4.64677				4.85061	4.64417	4.78105	5.44719	4.53525				12.3904	5.40417	5.9801	5.71567
6.32918	0.0619382								2.46184	1.26471	1.53784	0.483317					2.53862	4.15837	2.68504	3.04888					2.97893	4.49893	4.1938	4.25713	4.74201				4.62781	5.04372	4.73543	5.18667	4.40644				12.0832	5.5161	6.22389	5.64626
6.33918	-0.0548487								2.43049	1.04565	1.18205	0.790178					2.25143	4.2321	3.23253	2.63767					3.17808	4.39469	3.75447	4.00694	4.17622				4.92489	4.89266	4.6299	5.13491	4.59372				12.1407	5.4981	5.88143	5.85767
6.34917	-0.391473								2.4407	1.24207	1.64516	1.12191					2.36821	4.11433	3.17495	2.6241					3.09763	4.24859	3.67657	4.50763	4.66703				4.86262	4.91417	4.86447	4.76795	4.67657				12.324	5.56731	5.80749	5.81935
6.35917	-0.484087								2.23078	1.16044	1.40714	0.757521					2.35592	4.59909	3.05106	2.61029					3.19004	4.4716	3.64902	3.872	4.49096				5.23483	4.72345	4.84386	5.19284	4.32617				12.1619	5.72094	6.15078	6.04795
6.36917	-0.265654								2.01473	0.932187	1.73446	1.17595					2.48679	4.37044	2.6856	2.81756					3.01661	4.32852	3.81716	4.32764	4.26699				5.40152	5.11908	4.87177	5.06608	4.50577				12.3016	5.34903	6.21446	6.02327
6.37917	-0.66308								2.18093	1.12104	1.50244	0.952213					2.62242	4.06785	2.94725	2.83812					3.01311	4.43838	3.94334	4.1541	4.21526				5.33712	5.01091	4.79102	4.88862	4.73155				12.0525	5.38649	5.85244	5.96635
6.38917	-0.468473								2.29437	1.16626	1.54581	0.805243					2.50771	4.06417	3.04515	2.73168					2.91073	4.24975	3.95216	4.19652	4.42562				5.22593	4.91613	4.78047	5.19728	4.68541				12.2863	5.39629	6.23006	5.78866
6.39917	-0.325679								2.03449	1.29527	1.5744	0.842085					2.33676	4.46953	2.85051	2.95498					3.07706	4.22905	3.74885	4.3294	4.67961				4.9544	5.01609	4.91122	4.99096	4.82048				12.1556	5.62099	6.16776	5.84728
6.40917	-0.2289								2.00037	1.06589	1.45308	0.721627					2.32255	3.99943	3.05541	2.99684					3.14649	4.21624	3.86714	4.10577	4.4732				5.13613	5.27696	4.66285	5.14757	4.77477				12.0987	5.76907	6.02957	6.07609
6.41916	-0.200325								1.94838	1.21978	1.33352	0.859941					2.46185	3.88017	2.97092	2.60407					3.21458	4.32625	3.74377	4.45726	4.67291				4.72692	4.89965	4.74866	4.98677	4.57306				12.0014	6.02185	5.8095	5.66532
6.42916	-0.264306								2.0792	0.961619	1.28703	1.00259					2.87809	4.04189	3.1966	2.69753					3.40893	4.11243	3.77797	4.16537	4.66071				4.80606	5.11819	4.63095	4.88576	4.65832				12.1964	5.56929	5.88858	5.44786
6.43916	-0.295536								2.34735	1.10605	1.57847	0.875615					2.4132	4.01405	2.85486	2.62262					2.93696	4.2076	3.7352	4.27434	4.61408				5.04802	5.18123	4.68808	5.34723	4.93507				12.2201	5.57903	5.89337	5.82181
6.44916	-0.122779								2.25802	1.26524	1.43609	0.91329					2.6071	4.18481	2.62352	2.70766					2.89813	4.12423	3.93832	4.303	4.53566				5.20847	4.92372	4.82103	4.76952	4.89651				12.296	5.77852	5.77233	5.93254
6.45916	-0.434346								2.043	1.3997	1.34734	0.618174					2.19486	3.92388	2.94891	2.66572					3.08413	4.28451	3.66166	4.25347	4.66751				5.17327	4.88941	4.58177	5.06664	4.54468				12.0169	5.61509	6.07188	5.76062
6.46916	-0.366835								2.2271	1.33142	1.43567	0.986281					2.66461	3.98437	3.20384	2.84479					3.11335	4.47686	3.94766	3.99657	4.41359				5.01446	4.91042	5.09398	5.02542	4.86584				11.9396	5.59965	5.85805	5.94209
6.47916	-0.567922								2.02341	0.920452	1.86374	1.06897					2.60079	3.92267	3.03325	2.92055					2.89924	4.69442	3.65352	4.27076	4.5249				4.87198	4.84454	4.74003	5.09187	4.91702				12.1619	5.58033	5.88317	5.94308
6.48916	-0.258947								1.7804	1.26687	1.38323	1.2732					2.46179	3.86616	3.02773	2.86732					2.91406	4.31538	3.8462	4.0071	4.3987				5.03254	5.06717	4.70205	5.43487	4.73642				12.129	5.47759	5.77873	6.13287
6.49915	-0.33779								2.09396	1.32326	1.77761	0.885489					2.4745	3.88995	3.2045	2.93016					2.90731	4.47068	3.8328	4.1301	4.62136				5.19306	4.88222	4.68506	5.13041	4.70405				11.9824	5.7171	6.00638	5.47685
6.50915	-0.267441								1.96015	1.20273	1.65204	0.984845					2.54688	4.11697	3.03183	2.89884					3.04375	4.34592	3.81151	4.14637	4.57281				5.00989	5.23506	4.84866	5.03132	4.59965				12.251	5.6373	6.16033	5.75267
6.51915	-0.48764								2.14657	1.14886	1.4913	0.960252					2.62015	4.25102	3.05153	2.67758					3.13538	4.47554	3.98697	4.31426	4.32143				5.0466	5.02502	4.814	5.1953	4.8351				12.0269	5.56574	5.99348	5.81263
6.52915	-0.469583								2.19706	1.14193	1.10495	0.874195					2.62246	4.15929	2.76331	2.67472					3.3131	4.6499	3.74034	4.45027	4.22424				4.82844	4.83344	4.89926	5.35949	4.57059				12.2054	5.34491	5.97758	6.0997
6.53915	-0.175206								2.25545	0.942099	1.6147	0.847204					2.13632	4.06318	3.42288	3.07176					2.86675	4.61249	3.96839	4.24913	4.93155				5.10221	4.66744	4.71858	5.1142	4.86447				12.0444	5.30497	5.82077	5.98132
6.54915	-0.40959								2.1592	1.19942	1.58546	1.0304					2.53336	3.98987	3.06292	2.80367					3.47187	4.40715	4.01267	4.36939	4.71388				5.1251	5.13039	4.8635	5.53226	4.66381				11.9013	5.68795	6.23613	5.78866
6.55915	-0.549508								2.23613	1.27663	1.32843	1.0127					2.52774	4.09904	3.11989	2.57416					3.0028	4.31569	4.03133	4.05704	4.66358				5.22159	5.03405	4.69951	5.23548	4.4382				11.9297	5.84693	6.208	5.98806
6.56915	-0.351815								2.01908	1.18476	1.4	1.24614					2.76417	4.33286	3.4107	2.85653					3.13633	4.62952	3.82162	4.3071	4.7267				5.22147	4.96869	4.66928	5.69088	5.04881				12.2219	5.67933	6.1703	5.65653
6.57914	-0.250778								2.33715	0.944087	1.78069	0.851531					2.65732	3.89844	3.11036	2.92586					3.04501	4.48364	3.87787	3.95139	4.39103				5.25799	4.78	4.9027	4.91696	4.60027				12.1278	5.71342	5.93665	6.01828
6.58914	-0.24438								2.24128	1.04564	1.53505	0.93469					2.54052	3.85202	2.94912	2.82053					3.06115	4.36391	4.0356	4.20317	4.52935				5.23326	4.89392	4.74362	5.02558	4.83568				11.7897	5.4221	6.00189	5.83662
6.59914	-0.173709								2.43439	1.31049	1.57276	0.808209					2.64551	3.89919	2.81001	2.74908					2.92473	4.39859	3.84789	4.32325	4.40422				5.14272	4.64528	4.68405	5.26066	4.69287				12.4274	5.65931	5.99925	5.65365
6.60914	-0.430457								2.42873	1.14327	1.40333	1.18968					2.23773	3.89379	3.04174	2.848					2.81879	4.40222	3.71932	3.96357	4.94293				5.05505	4.82034	5.17183	5.09175	5.02117				12.1652	5.24346	6.18016	5.80798
6.61914	-0.27358								2.52675	1.0472	1.75403	0.85989					3.10427	4.02013	2.41464	2.88409					3.01069	4.60589	3.73989	4.34057	4.7666				5.25763	4.72799	4.99642	5.4116	4.73053				12.1638	5.56732	5.86796	6.00053
6.62914	-0.350689								2.25854	1.08955	1.40086	0.984434					2.522	4.14332	2.90846	2.82187					3.03325	4.57527	3.89004	4.1521	4.54602				5.1704	4.91852	4.96848	5.12911	4.39717				11.8357	5.64272	5.83746	6.46445
6.63914	-0.656671								2.28139	1.24769	1.59628	0.930077					2.32788	3.85394	3.11044	3.15676					3.017	4.5245	3.90806	4.28208	4.6407				4.9568	5.01603	4.63387	5.21614	4.7834				11.8788	5.56423	5.62108	5.87891
6.64913	-0.218315								2.31926	1.40002	1.60983	0.772012					2.3469	3.79531	2.81655	2.9312					2.97544	4.28124	4.02326	3.91562	4.49727				5.56348	4.93771	4.85256	5.35204	4.66318				12.1299	5.49619	6.00439	5.81527
6.65913	-0.393703								2.3625	1.13638	1.80191	0.806296					2.52199	4.26617	2.92514	3.05471					3.20543	4.41328	4.10032	4.24632	4.67944				5.26155	5.07875	4.69427	5.22787	4.73685				11.9592	5.63997	5.96203	6.15713
6.66913	-0.186129								2.04803	1.27925	1.6059	1.07018					2.54563	4.11525	2.87989	3.0352					3.0309	4.05307	3.86592	4.67588	4.81756				5.45214	4.95663	4.8792	5.52207	4.43851				12.1978	5.7839	6.0155	5.97979
6.67913	-0.331846								1.80699	1.05065	1.35766	1.22132					2.77865	4.24688	2.97669	2.39009					2.81205	4.57372	3.57727	3.99343	4.57957				5.01409	4.82639	5.05875	5.14094	4.82034				12.223	5.34134	6.09439	5.87161
6.68913	-0.405188								1.97201	1.44593	1.20601	1.38325					2.43001	4.2258	2.9045	2.81472					2.80098	4.39096	3.98853	4.20278	4.47827				5.2892	5.04473	5.13254	5.19191	5.03314				12.1164	5.6147	5.93087	5.70903
6.69913	-0.36093								1.93837	0.992368	1.4161	0.851451					2.5757	4.40566	2.82861	2.63703					3.12135	4.64651	3.8095	4.01286	4.65788				5.26872	4.94402	4.60434	5.36977	4.79959				12.1147	5.4795	6.21233	5.86897
6.70913	-0.553423								1.93987	0.991445	1.41172	1.25263					2.63568	4.06779	3.31266	2.28644					3.14509	4.57469	4.20494	4.58071	4.81301				4.95616	4.99829	4.82025	4.94398	4.87325				12.2458	5.62428	5.94815	6.17732
6.71913	-0.361838								2.02864	1.40607	1.76165	1.16985					2.22931	3.82234	2.93515	2.63145					3.13451	4.67246	4.2377	4.16992	4.63398				4.90427	4.83945	4.75183	5.47256	4.61887				12.1654	5.50596	6.021	5.98878
6.72912	-0.459882								1.91626	1.35112	1.33165	0.83017					2.4438	4.34428	3.24102	2.82293					3.371	4.51587	3.85783	4.07286	4.32672				5.13101	5.18437	4.98987	5.26885	4.67433				12.2408	5.91512	6.49635	5.84044
6.73912	-0.348795								2.12243	1.00798	1.31445	0.869456					2.41125	4.24904	3.33267	2.87884					3.1204	4.30962	4.07932	4.19808	4.57981				4.7366	5.29838	4.81128	5.19969	4.70589				12.2945	5.60294	6.25239	5.73706
6.74912	-0.423079								1.93506	1.01385	1.3587	0.752371					2.64905	4.30985	3.11948	2.79579					3.16781	4.19732	4.1023	4.02251	4.38907				5.18976	5.12968	4.81201	5.40453	4.7786				12.1985	5.88741	6.30306	5.8447
6.75912	-0.493495								2.1719	1.12174	1.5355	0.836028					2.52474	3.97735	3.16503	2.67622					2.83484	4.09313	3.67534	4.3112	4.84501				4.86427	4.82709	4.94458	5.08006	4.50751				12.5251	5.77666	6.15634	6.05392
6.76912	-0.592972								2.45729	0.961072	1.53517	0.789314					2.96466	3.94749	3.342	2.92577					3.18655	4.48796	3.98302	4.60018	4.62848				5.34451	4.77771	5.02523	5.19873	4.75265				12.3529	5.81174	6.10676	5.71645
6.77912	-0.0786739								2.26043	1.34931	1.61707	0.695791					2.22053	4.13406	2.94778	2.91991					2.96065	4.40859	4.08946	4.16996	4.4468				5.31792	4.89487	4.98964	5.16066	4.99363				12.3923	5.52593	5.95509	6.15667
6.78912	0.0512999								2.18508	1.2192	1.33906	0.674411					2.31574	4.37568	2.99401	3.0545					3.0224	4.36245	3.99979	4.21931	4.39791				4.74521	5.0017	5.03554	5.42887	5.03541				12.3267	5.80714	6.01315	5.95661
6.79912	-0.195629								2.19122	1.17492	1.60326	0.915636					2.67619	4.17683	3.27215	3.09332					3.43594	4.13159	4.2472	4.19294	4.71531				4.89177	4.68218	4.84342	5.15101	4.94181				12.2791	5.60417	6.09464	5.93473
6.80911	-0.454319								2.36489	1.16069	1.83459	0.91096					2.26226	4.19954	2.79506	2.80074					2.94162	4.47394	3.83113	4.05472	4.46221				5.16512	4.73352	4.96218	5.45549	4.58047				12.4162	5.61834	5.95057	5.69091
6.81911	-0.113082								1.57989	1.0987	1.35572	1.05334					2.62737	4.66441	3.0576	2.86009					2.95516	4.41885	3.9892	4.22109	4.58959				4.88537	4.92817	4.5984	5.02916	4.78919				12.4177	5.72308	5.84801	5.66549
6.82911	-0.32469								2.31972	1.27741	1.26177	0.730157					2.43549	4.3722	3.15157	2.76174					2.84515	4.01993	3.94928	4.01637	4.70374				5.37149	4.9946	4.85101	5.24805	4.8107				12.4976	5.64651	6.44233	5.83178
6.83911	-0.109258								2.08128	1.13395	1.12688	1.07572					2.19323	4.33508	2.87563	2.71651					2.78826	4.55852	3.93392	4.14709	4.17047				5.23704	5.06329	4.96982	5.35658	4.61104				12.3645	5.64698	6.40763	5.74767
6.84911	-0.131516								2.26187	0.887107	1.36631	0.839361					2.29402	4.46017	2.72827	2.55182					2.92015	4.17966	3.52869	4.44898	4.42227				5.16613	5.00342	4.97283	5.13689	4.87482				12.471	5.44821	5.49539	6.0068
6.85911	-0.261719								2.36975	0.963908	1.5883	0.815671					2.17526	4.22756	3.62277	2.85095					2.9824	4.24471	3.75223	4.53881	5.13467				4.99485	5.0638	4.83304	5.19921	4.8278				12.4744	5.50197	5.88963	5.65041
6.86911	-0.296017								2.19615	1.30603	1.57152	1.14508					2.46586	4.26167	2.79368	2.64321					3.13777	4.61876	3.75494	4.3151	4.5055				5.52618	5.01144	4.9508	5.4027	4.87616				12.4607	5.83845	5.9213	6.21212
6.8791	-0.071612								1.91387	1.24629	1.65619	1.1081					2.36772	4.39788	3.38411	2.70483					3.25013	4.42306	4.07345	4.08711	4.55147				5.11353	4.97991	4.76412	5.09237	4.87315				12.4406	5.48309	5.88291	5.82181
6.8891	-0.366317								2.27466	1.1039	1.44035	0.770952					2.22316	4.27323	3.22473	3.04863					2.93041	4.38008	3.82988	4.36532	4.53228				5.47461	4.71771	4.89539	5.23287	4.93448				12.4113	5.71007	6.05713	5.8899
6.8991	-0.210698								2.33356	1.10264	1.58477	0.904589					2.43393	4.1376	3.34288	2.68742					2.83214	4.41348	3.94291	4.17408	4.31776				4.98147	4.74924	5.10367	5.29245	4.98134				12.3242	5.62515	5.67736	6.00621
6.9091	-0.208408								2.23854	1.17153	1.14321	1.07662					2.70345	4.24849	3.07283	3.07287					2.89672	4.40302	3.95782	4.01123	4.48873				5.24989	4.73871	5.23278	5.22622	4.73444				12.7791	5.67596	5.94786	5.75342
6.9191	-0.117312								1.9643	1.16758	1.35052	0.969284					2.57193	4.05624	3.075	2.64919					3.42031	4.76731	4.17681	4.05959	4.35594				4.97037	4.9698	4.68737	5.02209	4.7066				12.2669	5.70046	5.67448	5.60621
6.9291	-0.440482								2.20728	1.18162	1.33458	0.869857					2.72499	4.16221	3.21507	2.87735					3.07215	4.77662	4.17058	4.31069	4.52342				4.7654	5.00328	4.58866	5.19645	4.76328				12.2722	5.70025	6.19692	5.86388
6.9391	-0.240901								2.14061	1.43083	1.5903	0.82408					2.62296	4.1761	2.95834	3.16611					3.0884	4.53154	4.09068	4.64267	4.71189				5.05102	4.636	4.5888	5.08967	4.86012				12.4108	5.51327	6.22912	5.85879
6.9491	-0.510076								2.56904	1.09476	1.66846	0.727361					2.53677	3.95397	2.75155	2.91463					3.26262	4.64511	4.01921	4.53363	4.91502				5.00794	5.14186	5.12653	4.80046	4.47039				12.8831	6.10959	6.06199	5.69285
6.95909	-0.450099								2.27793	0.907234	1.59038	1.16559					2.45158	4.15887	2.99604	2.85767					3.3056	4.59483	3.88564	4.54083	4.7096				5.06732	4.85196	4.99247	5.05693	4.72023				12.2349	5.75882	5.87805	5.89193
6.96909	-0.387769								2.15211	1.29467	1.30832	0.670198					2.26945	4.03021	3.35454	3.02106					3.18773	4.48441	4.05814	4.17549	4.68903				5.31984	4.6309	4.76433	5.30544	4.79229				12.3304	5.81019	6.09764	5.92173
6.97909	-0.26309								2.28233	1.29473	1.30108	1.03352					2.52628	4.07929	3.16739	2.79882					3.20616	4.34433	3.92205	4.38166	4.47096				5.30721	5.12958	4.85567	5.24186	5.09319				12.4144	5.88916	6.33676	5.76284
6.98909	-0.0666282								2.0408	1.08599	1.5786	1.49639					2.3778	4.31913	3.08911	2.93587					3.52605	4.60981	4.13277	4.4218	4.34009				5.18131	4.86829	4.94305	4.73925	4.75017				12.3984	5.57002	5.94836	5.78862
6.99909	-0.446819								2.01565	1.14598	1.51096	1.32579					2.43884	4.18661	2.99452	2.73335					2.78755	4.58015	4.28098	4.34308	4.69698				5.19855	5.04842	4.79628	5.1102	4.83165				12.4579	5.74008	5.91752	5.77957
7.00909	-0.172238								2.3444	1.22272	1.44993	1.04383					2.37174	4.12695	3.14617	2.97932					2.80642	4.23372	3.76966	4.26745	4.29127				5.17259	4.73666	4.76992	5.26883	4.63141				12.2622	5.90465	6.16121	5.77449
7.01909	-0.390369								2.08452	1.48706	1.77728	0.6871					2.32397	4.1643	3.35959	2.79361					3.16556	4.53595	3.79989	4.31361	4.74016				5.25127	4.60676	4.649	5.42413	4.65549				12.5089	5.8649	6.30143	5.90137
7.02909	-0.455932								2.18459	1.32502	1.43341	0.958024					2.7475	3.88626	2.93032	3.01635					3.01875	4.65749	4.14588	4.09736	4.43612				4.84795	4.88259	4.75651	5.41289	4.80731				12.4606	5.70558	6.16191	6.01296
7.03908	-0.381764								1.90164	1.23851	1.50867	0.851047					2.58696	4.43532	3.37319	3.05143					3.10716	4.43706	3.93992	3.91697	4.71125				5.17047	4.98751	4.79358	5.26994	4.87039				12.312	5.54172	6.21732	5.9901
7.04908	-0.195429								2.18901	1.34402	1.19062	1.21179					2.61526	4.01906	3.2463	2.69304					3.29459	4.84488	3.79557	3.75422	4.35545				5.40453	4.83459	4.93765	5.3196	4.65863				12.4516	5.57848	6.32748	6.22753
7.05908	-0.110401								1.95813	0.724554	1.57524	1.06922					2.7179	4.24054	3.17206	3.12884					2.87738	4.93378	4.06079	4.25098	4.4144				4.97134	4.73082	4.60651	5.11822	4.5683				12.4133	5.50692	5.93999	6.02858
7.06908	-0.15951								2.32019	1.13566	1.57383	0.910917					2.40854	4.18111	2.91311	2.96095					2.9683	4.52526	3.91354	4.21983	4.52269				4.97565	4.74089	4.87007	5.24303	4.78914				12.6049	5.64148	6.1284	5.87775
7.07908	-0.393111								2.20271	1.0739	1.62278	0.914425					2.47759	4.34964	3.3905	3.17673					2.88996	4.69535	3.73703	4.21795	4.14598				5.41618	5.24441	5.06303	5.36491	4.80807				12.8694	5.42238	6.09845	5.94581
7.08908	-0.17439								2.40873	1.2402	1.30623	1.12541					2.61366	4.06185	3.15327	3.05165					3.20949	4.60435	3.87324	4.18412	4.36935				5.26542	5.11171	4.82683	5.10599	5.05367				12.383	6.21586	6.05407	6.29345
7.09908	-0.457659								2.31444	1.30576	1.62199	1.11428					2.86942	4.32109	3.22085	3.01644					3.18408	4.72588	3.93801	4.14141	4.496				5.18066	4.71477	5.17979	5.37217	4.92746				12.4892	5.89102	5.92742	6.0847
7.10907	-0.483499								2.04415	0.979659	1.55048	1.11548					2.54776	4.3779	3.24785	3.13295					2.76976	4.53021	3.98524	4.28264	4.35945				5.11457	4.86454	5.15182	5.18376	4.86027				12.2895	5.57287	6.33178	5.78917
7.11907	-0.247435								2.23477	1.40129	1.38745	0.991067					2.58075	4.12235	3.0269	3.12954					3.23154	4.34407	3.7879	4.24365	4.40488				5.52801	4.93178	4.99025	4.96289	4.99388				12.3847	5.78416	5.73709	5.96345
7.12907	-0.596431								2.377	1.13823	1.43692	1.04779					2.54758	3.9979	3.19502	2.86725					2.9192	4.34738	3.8653	4.07413	4.44032				5.14079	4.99035	5.05048	5.20048	4.96843				12.4034	5.85691	5.93912	5.89014
7.13907	-0.337826								2.27449	1.19048	1.6513	0.713366					2.73112	4.2262	3.09023	3.08506					3.3362	4.0823	3.78982	4.34052	4.3756				5.2029	4.77388	4.77833	5.5498	4.814				12.6971	5.8705	6.15136	5.62433
7.14907	-0.172871								2.22198	1.32064	1.28515	1.12141					2.49322	4.20663	3.18407	2.9601					3.00119	4.53255	3.70981	4.74214	4.43464				5.16818	5.18005	4.9451	5.65766	4.6215				12.6134	5.4646	6.18114	5.70504
7.15907	-0.212869								2.26277	1.14504	1.66337	0.98737					2.42786	4.26588	3.08357	3.06018					3.04865	4.7015	4.06134	4.39652	4.30372				5.13376	4.92846	5.00758	5.21262	4.67386				12.3426	5.69861	5.62417	6.04947
7.16907	-0.252311								2.43975	1.26606	1.23043	0.806123					2.43188	4.00548	3.22336	2.65955					2.91601	4.7002	3.83161	4.51407	4.84716				4.86895	4.7707	4.9965	5.34722	4.84417				12.7502	5.84763	5.74639	5.76361
7.17907	-0.326482								2.36746	1.16964	1.93436	0.982263					2.5387	4.25076	3.071	3.02451					3.25593	4.9452	3.95156	4.43076	4.47528				5.27685	5.07463	4.70464	5.50209	4.98182				12.4638	5.87918	6.34206	6.12678
7.18906	-0.2119								2.14177	1.06738	1.41349	1.12874					2.56141	4.254	3.2266	2.97132					3.1396	4.35322	4.13221	4.2877	4.3367				5.40803	4.62248	4.71349	5.28108	5.01011				12.3718	5.60685	6.33187	6.20475
7.19906	-0.322263								2.09776	1.31976	1.80223	1.0371					2.53076	4.31701	2.99798	2.86047					2.89488	4.94859	4.00314	4.27748	4.2984				4.96127	5.10622	4.73891	4.89509	4.93311				12.2215	5.29385	6.16007	5.74438
7.20906	-0.190354								2.3266	1.40728	1.52172	1.01787					2.35546	4.33355	2.90875	2.86493					3.1542	4.60585	3.91408	4.61061	4.5247				5.35725	5.16594	4.65492	5.30181	4.67173				12.2886	5.87847	6.19876	6.34632
7.21906	-0.356723								2.02646	1.26886	1.71726	0.976647					2.47183	4.19562	3.35866	3.09381					3.11592	4.19394	3.88484	4.31439	4.38125				5.1278	4.76624	4.82768	5.68285	4.98805				12.3161	5.95034	5.84004	6.31268
7.22906	-0.251699								2.48564	0.879136	1.37436	1.06763					2.60508	4.43026	3.65661	2.98685					2.97685	4.47088	3.90802	4.16234	4.41214				5.27348	4.88462	4.9214	5.21713	4.54603				12.2593	5.50984	5.91485	5.79776
7.23906	-0.745341								2.11858	1.21206	1.72573	1.34599					2.31173	4.57472	2.97181	2.87656					2.88385	4.48492	4.3594	4.33768	4.87025				5.39072	4.69898	4.97247	5.11982	4.54481				12.0829	5.89428	5.76305	5.80977
7.24906	-0.652793								2.21262	1.10083	1.64437	1.0097					2.42292	4.17872	3.07359	2.85482					3.18482	4.53809	3.93577	4.52947	4.55788				5.53222	4.90296	4.80597	5.15463	4.53068				12.3833	6.02691	6.00865	6.01825
7.25906	-0.369549								2.24975	1.43251	1.75602	1.35628					2.46785	4.60311	3.30406	2.8507					3.15651	4.63474	4.30692	4.24768	4.12098				5.05826	4.99366	4.76173	5.24643	4.81249				12.6304	6.13263	6.08837	6.06439
7.26905	-0.182863								2.51635	1.52568	1.72657	1.17987					2.71644	4.33616	3.12286	2.55806					2.86873	4.5899	4.02791	4.1181	4.2895				5.14604	4.60349	4.92669	5.17366	4.82229				12.1064	5.53373	6.14583	6.13068
7.27905	-0.515928								2.2842	0.986709	1.56899	1.02084					2.49318	4.30597	3.39695	2.85503					3.17362	4.52496	3.9861	4.15984	4.56858				5.17103	4.80923	4.857	5.57824	5.12548				12.4644	5.82818	6.11055	5.90522
7.28905	-0.349088								2.73238	1.24333	1.4983	0.716667					2.62864	4.20894	3.09457	2.76907					3.21369	4.45394	3.84215	4.26664	4.28723				5.32742	5.04222	4.63103	5.38643	4.85456				12.4342	5.90663	6.3059	6.1284
7.29905	-0.5937								2.23653	0.970172	1.43377	1.18811					2.80521	4.30315	3.0389	2.98317					3.32487	4.77628	3.95292	4.40011	4.16587				5.15143	4.75834	4.65814	5.13179	4.66661				12.1627	5.99629	6.15963	6.09016
7.30905	-0.26701								2.09649	1.39368	1.50741	1.33241					2.3832	4.16452	3.02656	2.68835					3.62294	4.77387	3.79205	4.5245	4.37999				5.48748	4.75642	5.02042	5.36639	4.67798				12.0935	5.82876	6.01964	5.96909
7.31905	-0.243499								2.11291	1.18749	1.62867	0.939757					2.39458	4.09007	3.30015	2.88578					3.16343	4.28024	4.01659	4.43528	4.4246				5.37055	4.8632	4.9675	5.11228	4.92353				12.5467	6.04047	5.98605	6.20474
7.32905	-0.283377								2.43075	1.37071	1.45042	0.866641					2.32797	4.41005	3.23578	2.91526					3.29217	4.836	3.81565	4.08865	4.38461				5.34456	5.01939	5.08507	5.25879	4.70125				12.4234	5.76482	6.01948	6.20712
7.33905	-0.923906								2.49926	0.940836	1.3364	0.989779					2.40852	4.43975	3.05295	3.01231					3.21418	4.77687	3.86492	4.1524	4.40394				5.4161	4.99983	5.04907	5.04705	4.76301				12.3194	5.57882	6.31104	6.0363
7.34904	-0.301669								2.0747	1.44653	1.49393	1.02058					2.60816	4.1911	3.3499	2.88295					2.98274	4.60294	4.14434	4.2268	4.47098				5.35328	5.12286	4.90981	5.12485	4.57509				12.3516	5.76878	6.01312	6.22302
7.35904	-0.111553								2.26271	1.23308	1.84704	1.10102					2.17026	4.70181	2.94003	3.1101					3.49695	4.62154	4.22583	4.46013	4.58332				5.27446	4.87639	4.97002	4.95274	4.81281				12.7084	5.69889	6.04037	6.1636
7.36904	-0.544395								2.15451	1.13184	1.77425	1.09827					2.35543	4.26061	3.10432	3.21272					2.99378	4.642	4.19263	4.0636	4.29769				5.31589	4.88156	4.89196	5.47221	5.10089				12.5106	5.77217	6.27281	5.95735
7.37904	-0.203158								2.32157	0.914162	1.45026	1.24017					2.82806	4.39711	3.21753	2.9421					3.17951	4.66297	3.89067	4.258	4.50851				5.36128	4.8441	4.71282	5.25945	4.81671				12.416	5.74513	5.97677	6.14419
7.38904	-0.193292								1.9529	1.43424	1.7995	1.15002					2.04442	3.90778	3.07458	3.07157					3.32798	4.58881	4.15728	4.60808	4.63152				5.11589	4.95931	5.08511	5.1814	4.83571				12.2259	5.7843	5.90614	5.81279
7.39904	-0.391299								2.37674	1.16886	1.67588	1.17053					2.27185	4.06315	3.38647	3.32916					3.33877	4.33791	3.85635	4.53765	4.63381				5.30178	5.4314	4.99888	5.28845	4.67529				12.1769	5.59374	6.10494	6.11103
7.40904	-0.349572								2.17037	1.09583	1.22318	1.05611					2.41196	4.05826	2.8818	2.85414					3.12972	4.54715	4.071	4.3408	4.38427				4.85262	5.13006	5.1045	5.35371	5.09482				12.2329	5.91533	6.04038	5.96499
7.41903	-0.309494								1.99346	1.06719	1.74916	0.819001					2.65805	4.09278	3.0055	2.99176					3.33958	4.5529	4.13925	4.49523	4.7496				5.16627	4.92018	5.00588	4.92476	4.88638				12.0927	5.79436	6.50528	6.10364
7.42903	-0.396937								2.26411	1.23171	1.74869	0.913713					2.3473	4.39109	3.38638	3.11496					3.24935	4.63587	3.78798	4.17	4.7121				5.38575	5.30339	5.05233	5.16854	4.7702				12.254	5.4639	6.09531	6.04052
7.43903	-0.451412								2.14164	1.24503	1.46472	0.815852					2.76168	4.353	3.08581	2.89242					3.1229	4.45848	4.13206	4.45919	4.42418				5.81425	4.86792	5.18811	5.43502	4.82742				12.2654	5.64071	6.15284	6.23078
7.44903	-0.416906								2.36924	1.46933	1.4849	0.705709					2.33173	3.91473	2.94207	2.76811					3.15403	4.57178	3.92132	4.48792	4.42548				5.23687	4.97747	5.27468	4.99556	4.96819				12.5134	5.52976	6.27026	6.0701
7.45903	-0.411824								1.84577	1.04633	1.37825	0.915295					2.42047	4.40281	3.03104	3.10569					3.18527	4.73322	4.05858	4.61759	4.68896				5.51141	4.72356	4.87347	5.41687	4.53689				12.5578	5.57163	5.91687	6.21736
7.46903	-0.216485								2.26153	1.2857	1.45816	1.21501					2.41095	4.16689	2.83187	2.81376					3.09699	4.52762	3.60799	4.52245	4.55621				5.45061	4.97848	4.84588	5.37473	4.67693				12.3736	5.88265	6.51799	6.07893
7.47903	-0.352898								2.38328	1.13745	1.58616	0.961582					2.39353	4.42963	3.12916	3.01566					3.39455	4.50134	4.02054	4.34056	4.5885				5.32166	4.9328	4.68742	5.18117	4.72984				12.5633	6.01221	6.22852	6.2228
7.48903	-0.432308								2.28614	1.25418	1.63942	1.08472					2.66479	4.28746	3.34017	2.85668					3.40059	4.479	4.01685	4.66533	4.69394				5.6041	4.81015	5.05965	5.3297	4.63602				12.1093	5.84202	5.97481	5.96866
7.49902	-0.503939								2.15378	1.2763	1.51906	1.46739					2.42502	4.44167	3.11853	2.91093					3.1195	4.55802	3.8369	4.60839	4.91304				5.35631	4.7258	5.09592	5.25255	5.04091				12.284	5.73777	6.22395	5.97969
7.50902	-0.300413								2.3639	1.28837	1.86851	1.06486					2.41444	4.32988	3.12787	3.05975					3.15089	4.7668	3.89369	4.05001	4.75574				4.98506	4.94602	5.06875	5.23037	4.95673				12.2426	5.86443	5.9596	6.11841
7.51902	-0.117208								2.16229	1.46555	1.29756	1.04919					2.54119	4.50314	3.14712	2.97197					3.22491	4.62825	4.0236	4.2543	4.58786				5.50919	5.55575	5.06305	5.07716	4.58034				12.1366	5.69715	6.22829	6.10639
7.52902	-0.269559								2.02592	1.26525	1.93528	1.13764					2.13194	4.20022	3.44184	2.90757					3.25012	4.4248	3.76191	4.47949	4.57919				5.25844	4.79643	4.42223	4.79377	4.91709				12.5084	5.68164	6.06993	5.97311
7.53902	-0.426667								2.18255	1.46629	1.45572	1.22908					2.46164	4.43552	3.25659	2.62081					3.39236	4.78143	3.78459	4.42397	4.38204				5.49168	4.92249	5.09326	5.13562	4.78916				12.6593	5.78673	5.94592	5.72859
7.54902	-0.596242								2.17598	1.13553	1.60412	1.25915					2.58453	4.62562	3.17704	2.78417					3.40997	4.83781	4.5107	4.05297	4.65834				5.28504	5.21571	4.94768	5.38976	4.74304				12.5995	6.26549	6.18728	6.01258
7.55902	-0.314701								2.35572	1.59652	1.72147	1.17608					2.37516	4.35364	2.93372	3.05043					2.89941	4.31937	4.18643	4.4393	4.47187				5.41593	5.00411	4.65776	5.74204	4.99915				12.1765	6.11682	6.08662	5.93977
7.56902	-0.218608								2.25141	1.29422	1.74496	1.36815					2.55511	4.45231	3.21115	2.95752					3.08099	4.89941	3.94641	4.199	4.6654				5.2195	4.92041	4.98265	5.55896	4.9681				12.4234	5.81294	6.36688	6.11618
7.57901	-0.496811								2.03094	1.40562	1.71696	1.18503					2.40092	4.44698	3.01836	2.70827					3.4681	4.75762	3.96889	4.47642	4.74082				4.91773	4.77075	5.15018	5.22366	4.87292				12.3953	5.7114	6.1093	6.31822
7.58901	-0.682985								2.30549	1.37399	1.80789	0.979599					2.41642	4.48657	3.19192	2.91217					3.06676	4.72846	4.13584	4.35245	4.89125				5.04765	4.8334	4.80871	5.41192	5.00029				12.6589	5.94027	6.17644	6.17666
7.59901	-0.573266								2.27289	1.38796	1.54341	0.973669					2.41822	3.85054	3.21688	3.08106					3.0732	4.76834	3.87577	4.17527	4.39528				5.00612	4.87388	4.66106	5.38834	5.19787				12.5954	5.93708	5.91217	5.91299
7.60901	-0.304272								2.24379	1.14603	1.37912	1.16587					2.92503	4.23159	3.44179	2.75523					3.20316	4.68995	3.93559	4.67512	4.33937				5.2451	4.74345	4.83342	5.16954	4.8144				12.47	6.03211	5.87184	5.99093
7.61901	-0.176836								2.12776	1.40074	1.69914	1.05419					2.64071	4.34922	3.20041	2.87563					3.40917	5.03369	4.05924	4.42136	4.94135				5.48142	5.01655	4.80685	5.42157	4.45525				12.3331	5.54747	6.20549	5.8942
7.62901	-0.283297								2.21606	1.1719	1.73514	1.19316					2.32305	4.71232	2.90879	2.77272					3.16831	4.75082	3.99219	4.81046	4.25062				5.36187	5.09322	5.03844	5.19514	4.74767				12.3375	5.6705	6.13209	5.79651
7.63901	-0.413445								2.07831	1.28781	1.51753	0.935428					2.5281	4.32932	2.69769	2.74721					3.34401	4.30167	4.18662	4.36043	4.58398				5.21381	5.34004	5.0138	5.46286	4.77483				12.4929	5.88403	6.20034	5.91491
7.649	-0.319357								2.20427	1.22769	1.76707	1.22371					2.51083	4.23292	3.45529	2.55952					3.36764	4.63144	4.18789	4.31941	4.67806				5.39438	4.87728	4.905	5.37344	5.01709				12.2818	5.8964	6.26826	5.93792
7.659	-0.102879								2.39529	1.3619	1.70037	0.914782					2.55451	4.02848	3.29225	2.73407					3.3451	4.67691	4.42094	4.4107	4.31542				5.03393	4.85145	5.11013	4.99403	4.77618				12.3764	5.55914	6.44797	6.18395
7.669	-0.0439289								2.30112	1.27533	1.85463	1.02725					2.45553	4.12615	3.32659	2.7193					3.21899	4.68105	3.76043	3.99964	4.77103				5.26154	4.958	4.67855	5.43188	4.98673				12.6114	5.94333	6.17535	6.08848
7.679	-0.834974								1.92448	1.02024	1.47638	0.888328					2.33696	4.41555	3.68278	2.85001					3.09281	4.75307	4.30382	4.17609	4.79926				5.27047	4.81476	4.88772	5.38912	4.93134				12.1449	5.24859	6.1594	6.18811
7.689	-0.548635								2.04142	1.16222	1.41102	1.3505					2.48191	4.42825	3.23656	2.73435					3.03587	4.95955	3.88429	4.20656	4.40556				5.41783	4.89648	4.95148	5.45061	4.75699				12.7542	5.77485	6.00681	5.85888
7.699	-0.362115								2.34671	1.25786	1.7313	1.26031					2.20099	4.23655	3.1677	2.90978					3.3793	4.86768	4.32309	4.35648	4.71732				5.46908	5.30795	4.71742	5.4894	4.85082				12.7602	5.74088	5.82104	6.16924
7.709	-0.63211								2.14573	1.33511	1.62675	1.30951					2.63084	4.28899	3.22243	3.08005					3.33984	4.44118	4.34692	4.558	4.19408				5.16098	4.68201	4.75745	5.06833	5.01064				12.6293	6.02341	5.89586	5.99268
7.719	-0.0970586								2.15433	1.40618	1.4955	0.955571					2.46924	4.18883	3.08492	3.10329					3.21286	4.43977	3.91538	4.57699	4.53059				5.17366	5.17903	4.8501	5.57605	5.0486				12.5454	5.70865	5.87437	5.97077
7.72899	-0.58741								2.08963	1.06005	1.50819	1.05639					2.65178	4.14677	3.12666	2.82454					3.48563	4.64314	4.38188	4.78259	4.71637				5.13811	5.00833	5.07916	5.33225	4.79735				12.9682	5.45898	6.14433	6.38176
7.73899	-0.529007								1.96068	1.28568	1.56203	0.960593					2.02328	4.0887	3.04722	3.04228					3.20003	4.47573	3.9762	3.9726	4.44429				5.15719	5.1415	4.94984	5.00122	4.94066				12.827	6.00623	6.16546	5.68012
7.74899	-0.823771								2.30693	1.06792	1.39674	0.968947					2.48286	4.15425	3.26362	2.76356					3.21743	4.73233	3.85029	4.4521	4.5182				5.33673	5.01657	5.01245	5.14629	4.84293				12.6868	5.76583	6.2052	6.16414
7.75899	-0.228864								2.22529	1.20092	1.60627	1.08609					2.66579	4.24293	3.61996	2.92204					3.47031	4.84513	4.3578	4.20329	4.78888				5.62774	4.99906	4.92481	5.47932	4.6505				12.7013	5.90625	5.99358	6.10227
7.76899	-0.45719								2.01084	1.02661	1.56165	1.03875					2.49472	4.23484	3.30539	2.71562					3.07194	4.71574	4.20777	4.34499	4.46041				5.51277	4.77827	4.99401	5.1706	4.88849				12.4963	5.59841	6.18619	6.03721
7.77899	-0.297495								2.13075	1.20812	1.44508	1.29466					2.36996	4.27468	3.22642	3.14051					3.02563	4.78929	4.07441	4.16985	4.75897				5.23445	4.86286	5.17267	5.32263	4.89578				12.6512	5.59542	6.07448	6.28464
7.78899	-0.521956								2.07419	1.48883	1.28513	1.22443					2.39455	4.4703	3.38805	3.30195					3.29466	4.49475	4.02693	4.66567	4.50548				5.05255	4.92889	4.92658	5.44129	4.68072				12.6579	5.82678	6.14882	5.93167
7.79899	-0.426489								2.20304	0.949646	2.06168	1.06483					2.57045	4.08281	2.88238	2.5444					3.43893	4.73283	3.79469	4.4507	4.54867				5.45136	5.07595	5.14408	4.82222	4.7643				12.8314	5.60824	5.84664	6.27217
7.80898	-0.0852636								2.40596	1.16085	1.81141	1.28309					2.27541	4.35387	3.42702	2.81211					3.01753	4.42304	3.92139	4.13989	4.65536				5.07407	5.17819	5.23219	5.38704	4.61765				12.5388	5.64745	6.33408	6.13984
7.81898	-0.218726								2.21602	1.23215	1.72988	1.19468					2.5058	4.32763	3.06997	3.01069					3.3178	4.29428	4.07696	4.40037	4.69758				5.09814	4.46394	5.03469	5.12728	5.00036				12.892	6.1923	5.86463	6.12587
7.82898	-0.305001								2.34411	1.19247	1.81283	1.21173					2.34791	4.21553	3.28426	2.60142					3.03161	4.7212	3.95785	4.39056	4.6591				5.24153	4.93182	5.0035	5.34261	4.71369				12.7652	6.03354	6.29337	5.95289
7.83898	-0.70599								2.34412	1.17417	1.48773	1.28116					2.62038	4.49159	2.91468	2.79777					3.22618	4.56086	4.32248	4.35372	4.37369				5.31862	4.82609	5.06336	5.26485	5.06897				12.6817	5.50123	6.16621	6.0485
7.84898	-0.462767								2.16251	1.12354	1.55481	1.23559					2.53851	4.05884	3.22017	2.76634					3.28275	4.56917	3.99456	4.19106	4.48899				5.48286	5.00395	4.73569	4.94962	4.73312				12.9084	5.91387	6.41218	6.02503
7.85898	-0.0606785								2.54611	1.53731	1.60314	1.49197					2.31206	3.9852	3.53256	2.84325					3.09707	4.66055	4.02585	4.81972	4.47069				5.12315	5.13313	4.95463	5.11623	4.98783				12.3117	5.88414	6.28696	5.90347
7.86898	-0.401454								2.08348	1.32345	1.64813	1.16742					2.79491	4.04629	3.2407	2.82969					3.00944	4.61895	3.71462	4.34709	4.6717				5.29678	4.93426	5.41444	5.46266	4.65596				12.8451	5.86896	6.08428	6.24203
7.87897	-0.507051								2.42978	1.22576	1.61728	1.08439					2.49749	4.19401	3.46524	2.99937					3.61334	4.44663	4.02875	4.03269	4.74005				5.04116	4.85655	4.74584	5.0333	5.06462				12.4946	5.98741	5.87851	6.23709
7.88897	-0.425384								2.39637	1.29303	1.63879	1.34512					2.65752	3.79158	3.28086	2.83795					3.11676	4.37663	3.99011	4.05389	4.53842				5.2887	5.04835	4.86208	5.09205	5.05777				12.7323	5.52653	6.39066	6.15776
7.89897	-0.406564								2.30707	1.28277	1.90995	0.849696					2.61184	4.10273	3.30834	2.78583					3.30638	4.32752	4.12779	3.90161	4.51591				5.27069	5.13713	5.2098	5.35399	4.94255				13.0008	5.85433	6.17638	6.23709
7.90897	-0.500864								2.41542	1.14038	1.72495	0.988366					2.30137	4.18383	3.45231	2.66174					3.31214	4.78044	4.13578	4.30567	4.51425				5.26186	5.21335	4.88411	5.15391	5.03685				12.581	5.97377	6.03851	6.2011
7.91897	-0.300213								2.07381	1.26514	1.63567	1.19297					2.06463	4.2002	3.0344	3.03335					3.28946	4.50213	4.07062	4.24119	4.7103				5.12661	5.32379	4.74487	5.45718	4.76264				12.632	5.93864	6.52224	5.90868
7.92897	-0.483486								2.19154	1.0742	1.44742	0.952187					2.44584	4.02647	2.91568	2.85749					3.14596	4.80202	4.1888	4.3855	4.7211				5.15473	5.0579	5.088	5.14956	4.54638				12.3388	6.02641	6.00831	6.04233
7.93897	-0.289227								2.36093	1.18403	1.69655	1.31492					2.28384	4.26036	3.25801	3.01204					3.24612	4.59876	3.98442	4.65446	4.70242				5.09556	5.1665	5.25147	5.39253	4.70817				12.3975	5.92581	6.48487	6.18774
7.94897	-0.194078								2.06222	1.25119	1.54728	1.4857					2.33314	4.38364	3.28156	2.7544					3.52344	4.62476	3.80173	4.22289	4.64101				5.55866	5.26926	5.0458	5.21595	4.80487				12.8129	5.39635	6.35864	6.16955
7.95896	-0.330151								2.49941	1.15659	1.72819	1.10355					2.31938	4.3596	2.98184	2.60436					3.11607	4.84856	3.9383	4.69812	4.77088				5.08284	5.20597	5.23617	5.41536	4.81703				12.911	5.70843	6.02075	5.9898
7.96896	-0.281602								1.96861	1.54965	1.67394	1.01213					2.59988	4.4045	3.10082	2.7118					3.02551	4.53044	4.10515	4.35415	4.68097				5.32528	4.87838	5.03912	5.60919	4.7981				12.4037	6.22404	6.22989	6.0515
7.97896	-0.222415								2.13473	1.16452	1.87519	1.15136					2.65763	4.35023	3.6774	2.93166					3.30912	4.62546	4.13199	4.68258	4.77871				5.07581	5.01251	5.3041	5.31554	4.835				12.6465	5.46245	6.25374	6.07005
7.98896	-0.204636								2.40604	0.960365	1.45778	1.15909					2.63607	4.43828	3.42668	2.8006					3.24296	4.30274	3.8266	4.32308	4.38832				5.1502	4.81864	4.90227	5.36074	5.11877				12.883	5.66587	6.39306	6.22835
7.99896	-0.253871								2.34744	1.35636	2.082	1.03025					2.25938	3.96442	3.21277	2.92361					3.17348	4.68977	4.0804	4.46712	4.96987				5.24275	4.81299	5.25737	5.58071	4.81876				12.5812	5.41345	6.32166	5.87232
8.00896	-0.20295								2.56081	1.41251	1.55911	0.99205					1.98573	4.1676	3.3566	3.0146					3.4288	4.23169	3.78787	4.31687	4.48925				4.91898	5.09191	4.69873	5.19983	4.6604				12.3886	5.64783	6.02092	6.29327
8.01896	-0.295329								2.141	1.47404	1.87744	1.05089					2.61782	4.30399	3.1689	2.98532					3.48364	4.47191	3.79163	4.38217	4.81458				5.23839	4.91123	5.06639	5.53049	4.74393				12.7274	5.7038	6.1829	6.08409
8.02896	-0.429082								2.16084	1.35401	1.87803	1.24547					2.58137	4.07947	3.15728	3.04052					3.54463	4.72189	4.12642	4.44635	4.48868				5.29683	4.99021	5.04712	5.59083	4.82953				12.6605	5.82835	6.50689	6.22383
8.03895	-0.215747								2.43384	1.68213	1.80362	0.710807					2.51102	4.45222	3.51868	3.01866					3.40423	4.46948	4.04348	4.43404	4.72275				4.98668	5.08938	4.99793	5.35207	4.93804				12.5296	5.62996	6.18799	6.28729
8.04895	-0.567901								2.29121	1.45995	1.54224	0.71452					2.53768	4.35915	3.32529	2.9403					3.20666	4.60922	4.16404	4.01747	4.41015				5.43304	4.88973	5.03698	5.56515	4.93305				13.0489	5.68812	5.84123	6.30792
8.05895	-0.439031								2.37749	1.51577	1.5044	1.06226					2.6113	4.18818	3.10074	2.89953					3.28925	4.46249	4.19542	4.49467	4.53168				5.36654	4.83513	5.10662	5.28047	4.91494				12.6063	5.76185	5.90494	6.00424
8.06895	-0.18833								2.26797	1.10229	1.77693	1.32329					2.60478	4.24829	3.26996	2.86999					3.51215	4.75738	4.1515	3.9818	4.57408				4.89125	4.87387	5.00768	5.11433	4.81005				12.9495	5.67724	6.17213	6.05656
8.07895	-0.500392								2.12044	1.22619	1.59452	1.22338					2.72374	4.27086	3.02406	3.00988					3.46955	4.74485	3.93745	3.9928	4.66005				5.4744	4.9825	4.92006	5.59824	5.31335				12.9232	5.79296	6.12258	6.36582
8.08895	-0.729909								2.11472	1.42647	1.77145	0.931792					2.70839	4.42842	3.0454	3.02078					3.08113	4.68439	4.07049	4.28362	4.75293				5.10578	5.07405	5.30093	4.98663	4.99058				12.7907	6.12663	5.80426	5.94495
8.09895	-0.637054								2.54417	1.54138	2.03449	1.22657					2.40988	4.83091	2.82523	2.95535					3.22883	5.11722	3.97676	4.27202	4.32485				5.40277	5.08542	4.78341	5.3082	4.83666				12.2963	5.61859	6.49159	6.28734
8.10894	-0.243416								2.37643	1.33791	1.86834	1.35111					2.54082	4.1688	3.16861	3.03509					3.40541	4.68138	3.90598	4.27164	4.63101				5.10775	4.78677	5.16913	5.40868	4.86409				12.5904	5.91713	6.1874	5.89675
8.11894	-0.540085								2.27139	1.29539	1.65382	0.950327					2.42978	4.18168	3.44877	2.80704					3.59666	4.18183	4.01327	4.11664	4.66822				5.16389	4.67056	4.93682	5.11784	4.79191				13.0509	5.45338	5.94236	5.78462
8.12894	-0.473222								2.14538	1.23141	1.82265	0.876824					2.8461	4.34686	3.29013	2.92799					3.14297	4.69077	4.11459	3.93679	4.55425				5.36211	5.21434	4.94775	5.39983	4.85525				12.4625	5.62889	6.17755	6.31769
8.13894	-0.13704								2.09918	1.02479	1.5349	1.03739					2.47682	4.43972	3.42895	2.87039					3.32146	4.8708	4.00512	4.30613	4.81604				5.48751	4.99154	4.89436	5.09874	5.25838				12.9543	5.8265	6.24756	6.15056
8.14894	-0.232372								2.29614	0.980747	1.68955	0.925127					2.78564	4.24563	2.83706	2.85508					3.28745	4.80235	4.01117	4.49741	4.55741				4.92794	5.04155	5.10202	5.43094	4.62851				12.6157	5.79405	6.48861	6.36665
8.15894	-0.310153								2.28865	1.40507	1.57849	1.07377					2.54335	4.46203	3.31214	2.89721					3.06585	4.51021	3.9679	4.33908	4.47889				4.95734	4.71746	4.95946	5.58385	4.82196				12.5231	5.7801	6.11267	6.28813
8.16894	-0.474664								2.32675	1.45577	1.82883	1.42193					2.71419	4.20059	3.19639	2.98819					3.39213	4.82353	3.80526	4.26748	4.66165				5.4744	4.83392	5.00948	5.46065	4.83149				12.6858	5.71062	6.02011	6.00659
8.17894	-0.641533								2.19388	1.29355	1.8578	1.13218					2.54106	4.17277	3.17032	2.72066					3.32636	4.59739	4.23462	4.02183	4.64898				5.18721	5.33437	5.09795	5.44063	4.69946				12.6582	5.84228	6.14194	6.4101
8.18893	-0.502384								2.73203	1.42461	1.93205	1.30325					2.46411	4.44611	2.95742	2.57488					3.30254	4.45703	4.04627	4.44872	4.5581				5.18884	5.53983	5.05265	5.16105	4.62557				12.6795	5.8732	5.96444	6.17716
8.19893	-0.517349								2.55383	1.70409	1.53413	1.09105					2.28738	4.35163	2.98503	2.83765					3.11281	4.65526	4.33627	4.15665	4.55036				5.55996	5.03393	4.92873	5.40971	4.8528				12.5963	6.0467	5.8981	6.31207
8.20893	-0.41141								2.43337	1.4948	1.73045	1.14829					2.84412	4.28743	3.22791	2.93065					2.92498	4.92991	4.23155	4.08462	4.47381				5.23623	5.1284	5.03207	5.09985	4.80531				13.0089	5.97508	6.20271	6.5215
8.21893	-0.457797								2.40292	1.5996	1.37478	1.21627					2.62135	4.44736	2.96511	2.82091					3.18054	4.41494	3.91604	4.20267	4.67061				5.47418	4.91082	5.04592	5.33557	4.85952				12.8453	6.02163	6.30505	6.42303
8.22893	-0.648158								2.09081	1.73042	1.88124	1.52954					2.52352	4.39248	3.05301	2.92529					3.59747	4.6919	4.04151	4.37949	4.5511				5.20036	5.10575	5.39127	5.38629	4.54627				12.8197	5.92868	6.0089	6.04103
8.23893	-0.483645								2.33156	1.61466	1.44368	1.28598					2.7365	4.59682	3.00878	2.84458					3.04303	4.58382	4.05853	3.97695	4.50192				5.27097	5.00078	4.90393	5.56599	4.70053				12.782	5.80369	6.17441	6.14467
8.24893	-0.388432								2.31163	1.45135	1.65478	1.25678					2.29697	4.30758	3.03199	3.07657					3.25428	4.42262	4.22801	4.46048	4.64899				5.16336	4.96771	5.11506	5.31421	4.68793				12.6459	5.67404	6.40694	6.37017
8.25893	-0.089606								2.2457	1.41146	2.04901	1.21648					2.44517	4.58094	3.27408	2.82227					3.51636	4.47725	3.97356	4.26595	4.72747				5.18327	4.9945	5.15154	5.2221	5.08914				12.8398	5.92531	6.1565	6.35127
8.26892	-0.387249								2.4417	1.52692	1.43505	1.07546					2.78924	4.46094	3.33373	2.57408					3.17722	4.42275	4.23204	4.59995	4.44814				5.49313	4.95031	5.0508	5.50627	4.80739				12.6117	5.97549	6.39705	6.06728
8.27892	-0.313269								2.182	1.11986	1.84361	1.33909					2.56101	4.63297	3.03845	3.07731					3.24467	4.61534	4.3084	4.21937	4.83614				5.11552	4.70398	4.8222	5.32676	4.96201				12.8268	5.79445	5.96289	6.47602
8.28892	-0.573646								2.13379	1.18738	1.92576	1.29655					2.33757	4.21921	3.40983	2.73531					3.56452	4.58652	4.39428	4.23556	4.67892				5.42411	4.92066	5.02614	5.59285	4.76029				12.7693	5.53469	5.94663	6.22599
8.29892	-0.407647								2.27302	1.17574	1.72674	1.38405					2.60414	4.29786	3.15998	3.06238					3.16723	4.30501	4.12774	4.18623	4.77768				5.22274	4.95388	4.87868	5.22455	4.62296				12.6042	5.56008	6.26639	6.23077
8.30892	-0.270721								2.45836	1.23908	1.64752	1.15689					2.67987	4.45645	3.5392	3.18282					3.60622	4.16735	4.27073	4.50052	4.67645				5.27703	5.3031	5.17406	5.58232	4.53579				12.9615	5.79883	6.10067	6.37726
8.31892	0.0445672								2.0946	1.53956	1.50319	0.925734					2.54018	4.69237	3.1234	3.17841					3.39578	5.02707	4.18114	4.31992	4.8785				5.26394	4.95607	5.05477	5.19418	4.88578				13.1115	5.73979	6.20575	6.0155
8.32892	-0.466288								2.52327	1.48136	1.55585	1.54123					2.28705	4.23116	3.16767	3.13718					3.17824	4.36991	4.39779	4.05505	4.63358				5.62668	5.11429	5.1702	5.082	4.7929				12.9128	6.04612	6.09019	6.10756
8.33891	-0.231219								2.00048	1.20572	1.56601	0.995164					2.60929	4.26747	3.04065	3.25818					3.12744	4.66765	4.28426	4.41404	4.73123				5.08838	5.04936	4.82032	5.29051	4.7859				12.5838	5.69095	6.29346	6.14866
8.34891	-0.558095								2.07028	0.906371	1.90354	0.679474					2.42266	4.18332	3.01839	3.03764					3.18433	4.54669	4.11617	4.50912	4.52483				5.31084	4.80737	5.1005	5.14754	4.8256				12.5727	5.78595	6.37115	5.89156
8.35891	-0.396198								2.42836	1.29814	1.3536	1.03695					2.28777	4.38843	3.27889	3.19397					3.49825	4.65399	4.10679	4.24025	4.48857				5.3261	4.61596	4.62921	5.46679	4.91377				12.853	5.8724	6.5954	6.0504
8.36891	-0.305567								2.26644	1.17925	1.71777	1.41363					2.53443	4.08045	3.2337	3.04735					3.08705	4.55295	4.13542	4.29553	4.36953				5.11475	5.06233	4.95657	5.2852	4.7144				12.5831	5.88731	6.37753	6.30396
8.37891	-0.640016								2.27198	0.969847	1.6435	1.03373					2.64956	4.37552	3.29212	3.04229					3.16836	4.83127	4.26172	4.38703	4.70156				5.20562	4.91441	4.777	5.39588	5.14412				12.9884	5.70502	6.30796	6.12981
8.38891	-0.508897								2.49454	1.29922	1.65963	1.01955					2.24083	4.04017	3.35967	3.02706					2.94934	4.47856	4.16023	4.38294	4.60686				4.96891	4.98112	5.03215	5.61385	4.61456				12.569	5.81344	6.49673	6.52954
8.39891	-0.476777								2.24395	1.65345	1.77137	1.25452					2.32751	4.16267	3.26555	3.29349					3.1419	4.65397	4.42724	4.32504	4.5275				4.88674	5.14573	5.12917	5.10825	4.40738				12.8093	5.88505	6.14649	6.27961
8.40891	-0.668856								2.37876	1.36533	1.84657	1.38266					2.54642	4.14436	3.02965	2.87774					3.59766	4.83295	4.01907	4.23916	4.77988				4.94713	5.00881	5.24534	5.63033	4.62319				12.9968	5.80239	6.76116	6.19843
8.4189	-0.362441								1.97634	1.30337	1.82596	0.893269					2.60162	4.31838	3.01492	2.84553					3.25947	4.62419	3.91869	4.25491	4.70388				5.57604	4.98828	5.3296	5.30388	4.86169				12.5984	5.75561	6.49216	6.29522
8.4289	-0.386998								2.24718	1.12319	1.65046	1.0991					2.31838	4.10145	3.23574	2.88885					3.47379	4.54213	4.03939	4.20231	4.80634				5.16216	5.20709	5.19841	5.41035	4.79824				13.0382	5.66937	5.97223	6.28393
8.4389	-0.436447								1.92973	1.20538	1.88424	1.15647					2.36677	4.5148	3.26813	2.79638					3.36586	4.6779	3.93898	4.29386	4.4203				5.30107	5.09744	4.91447	5.49284	4.61897				12.5047	5.75262	6.28241	6.09052
8.4489	-0.597748								1.93178	1.23863	1.4572	1.26662					2.50479	4.43569	3.08159	2.8493					3.32449	4.4932	4.32725	4.19222	4.89698				4.91035	4.92755	5.04349	5.21733	4.85721				12.5785	5.78459	6.34539	5.82599
8.4589	-0.503748								2.22778	1.32443	1.96914	1.10643					2.46231	4.13774	3.10604	2.76636					3.12434	4.52487	4.02573	4.43997	4.83273				5.60724	5.04918	5.18123	5.54888	4.86033				12.5234	5.98611	6.03224	6.26696
8.4689	-0.163926								2.39769	1.33016	1.72285	1.067					2.56609	4.62246	3.06408	2.94727					3.38885	4.5299	3.78717	4.55078	4.53647				5.38446	5.18317	4.97495	5.29525	4.8466				12.6969	5.60154	6.19596	6.1904
8.4789	-0.240635								2.0545	1.40053	1.24769	1.57199					2.47241	4.18545	3.3536	2.84335					3.47351	4.69564	4.28063	4.21338	4.69658				5.22622	4.80834	4.97551	5.28069	4.69507				12.7614	6.18364	6.35241	6.21021
8.4889	-0.448324								2.47789	1.42206	1.42343	0.959158					2.64014	4.12779	3.09923	2.86257					3.18724	4.70651	3.93993	4.44749	5.06557				5.40029	5.07573	4.88002	5.7807	4.40202				12.5535	5.93539	6.17759	6.28803
8.49889	-0.546697								2.36425	1.40938	1.37325	1.03692					2.43604	4.28527	2.95041	3.23662					3.49416	4.40333	4.20798	4.49582	4.80587				5.25906	4.99615	4.90179	5.50786	4.43527				12.9342	6.00307	6.34302	6.04816
8.50889	-0.277192								1.86338	0.994368	2.0823	1.41099					2.6784	4.2328	3.23129	2.79812					2.87245	4.4298	4.35151	4.3519	4.52414				5.37772	5.1689	5.01371	5.29528	4.80233				12.6673	5.70824	6.1294	6.35026
8.51889	-0.575959								2.36575	1.59931	1.8151	1.39307					2.57114	4.47364	3.15662	2.92281					3.19469	4.35245	3.99142	4.26257	4.60256				5.52627	5.21892	5.3288	5.26509	4.935				12.622	6.2156	6.29317	6.01358
8.52889	-0.21411								2.14691	1.05947	1.62052	1.44234					2.58747	4.06582	3.06274	2.98565					3.28186	4.66325	4.15541	4.5658	4.78264				5.45035	5.12425	4.90386	5.54734	5.11424				12.9209	5.86045	6.16983	6.5038
8.53889	-0.507586								2.12058	1.1379	1.97649	1.33558					2.41351	4.25148	2.9739	3.41819					3.4739	4.68429	4.17691	4.68661	4.61306				5.45414	5.25383	4.91765	5.45588	4.89908				12.8817	6.06841	6.03925	6.5746
8.54889	-0.483419								2.1688	1.28159	1.87137	1.12923					2.41503	4.4514	2.98324	3.06234					3.48245	4.79586	4.05041	4.58675	4.65755				5.52531	5.06204	5.13194	5.49242	5.08428				12.8441	6.2983	6.14689	6.11877
8.55889	-0.222898								2.1483	1.71136	1.82289	0.960032					2.55137	4.14827	3.20083	2.90883					3.27279	4.4471	4.074	4.54012	4.75751				4.98809	5.28661	4.93178	5.23471	4.92293				12.7091	5.83978	6.235	6.14901
8.56889	-0.206848								2.42685	1.32258	1.84261	0.919668					2.42133	4.05619	3.46296	2.99674					3.42624	4.85089	4.06238	4.5428	4.96406				5.08026	5.01215	5.1071	5.51879	4.69052				13.0201	5.83161	6.13751	6.12187
8.57888	-0.17328								2.19886	1.15942	1.80141	1.16142					2.11902	4.30887	3.72751	2.97556					3.29661	4.68005	3.82588	4.40673	4.96735				5.12694	5.3276	5.09233	5.41425	4.83309				12.7916	5.79463	6.53928	6.1568
8.58888	-0.675523								2.21185	1.05836	1.79313	1.05542					2.57499	4.30027	3.51353	2.7775					3.44135	4.46448	4.33301	4.53286	4.61936				5.2408	5.23784	4.84125	5.6069	4.63697				13.2641	5.77295	6.21535	6.19502
8.59888	-0.393422								2.1846	1.40944	1.67078	1.00488					2.63969	4.45877	3.59806	3.03893					3.61584	4.85944	4.0101	4.33602	4.69243				5.48763	5.19155	5.19499	5.20901	5.09902				12.6517	5.67945	6.27874	6.51826
8.60888	-0.478883								2.45786	1.36344	1.90107	1.08056					2.74029	4.51438	3.37554	2.98376					3.42058	4.26491	3.80044	4.30714	5.04152				4.96166	4.83035	5.28879	5.36857	4.51172				12.8243	5.72372	6.34006	6.06461
8.61888	-0.327305								2.33377	1.55793	1.83288	1.15179					2.33268	4.13069	2.90808	2.9391					3.5246	4.5713	4.08564	4.45847	4.82161				5.31384	5.29264	4.96233	5.5022	4.84599				12.8658	5.83138	6.27483	6.41395
8.62888	-0.429551								2.23458	1.21191	1.51392	1.18493					2.64693	4.31373	3.28401	2.7655					3.27763	4.36097	4.05537	4.20108	4.88235				5.06206	4.97253	5.18345	5.20389	5.05206				12.773	5.85116	6.28199	6.50903
8.63888	-0.503178								2.31464	1.36522	1.56333	1.04316					2.41569	4.34302	3.26344	2.96086					3.06668	4.67288	4.08081	4.44434	4.30362				5.17124	4.98517	5.05729	5.58375	4.63828				13.0663	5.68894	6.11349	6.26012
8.64887	-0.508334								2.0235	1.36295	1.42141	1.14853					2.52346	4.18726	3.3823	2.88585					3.49356	4.82539	4.14961	4.63569	4.58569				5.22173	4.70225	5.04813	5.15682	4.86195				12.7564	5.92704	6.29844	6.40629
8.65887	-0.453261								2.41437	1.21759	1.55474	0.948455					2.2434	4.50093	3.34379	3.1087					3.52867	4.56979	4.08938	4.30329	4.83406				5.32655	5.15165	5.1644	5.30016	4.86698				13.0538	5.83613	6.28352	6.44989
8.66887	-0.304172								2.50683	1.19445	1.61218	1.36023					2.24002	4.38584	3.13275	3.08959					3.41312	4.52942	4.50968	4.40016	4.89667				5.1664	5.36462	5.3239	5.34894	4.75134				12.758	5.98216	6.49014	6.22133
8.67887	-0.493827								2.39423	1.43411	1.65345	0.967257					2.32248	4.35051	3.44488	3.00919					3.16523	4.67404	4.00637	4.07692	4.52151				5.13457	4.99161	4.9367	5.38465	4.67955				12.8791	5.83733	6.37033	6.0731
8.68887	-0.471617								2.44625	1.37698	1.4197	1.22275					2.38345	4.60529	3.59206	3.07046					3.23311	4.97964	4.21535	4.78175	4.8411				5.08458	5.20096	5.08454	5.39203	4.61721				12.8553	5.69475	6.11949	5.96223
8.69887	-0.23083								2.36987	1.37184	1.62291	1.17585					2.29033	4.5529	3.24721	2.98163					3.22458	4.43947	4.32117	4.77544	4.3673				5.31162	5.13051	4.97829	5.54817	5.20613				12.8949	6.10382	6.31057	6.49003
8.70887	-0.441345								2.48372	1.11929	1.75727	1.34719					2.44094	4.2842	3.26992	2.76856					3.2948	4.73364	3.97395	4.2975	4.58341				5.1131	4.88985	4.98133	5.09191	4.75262				12.5349	5.67354	6.48458	6.39514
8.71887	-0.135212								2.26674	1.40734	1.2889	1.21983					2.50123	4.41457	2.90136	2.97281					3.35214	4.67241	4.26604	4.30289	4.95765				5.10349	5.11794	4.94213	5.86315	4.89512				12.5456	5.95386	6.54639	6.29899
8.72886	-0.271159								2.3673	1.16828	1.59135	0.901411					2.07881	4.59827	3.18836	2.89967					3.39491	4.12481	4.49271	4.10937	4.65537				5.05879	4.94568	4.93264	5.44457	4.83476				12.9256	5.88525	6.1902	6.34115
8.73886	-0.266478								2.49877	1.2534	1.49675	1.29724					2.31144	4.58268	3.38578	2.74109					3.31804	4.5526	4.41881	4.62635	4.54399				5.33918	5.25245	5.30954	5.3637	4.79207				12.9306	5.96476	6.12919	6.26855
8.74886	-0.0849252								2.33921	1.32896	1.63007	0.788179					2.32579	4.533	3.44691	2.91108					3.16184	4.72614	4.49382	4.39311	4.93434				5.29335	5.10634	4.94406	5.60213	4.6567				12.9392	5.97211	6.45328	6.10697
8.75886	-0.30557								2.42912	1.40956	1.75105	1.39163					2.47698	4.69154	3.04916	2.6015					3.11145	4.41184	3.91828	4.58184	4.88115				5.50047	5.1347	5.34402	5.22959	4.69443				12.7891	6.21579	6.49465	6.0539
8.76886	-0.629581								2.59859	1.27627	1.61774	1.10111					2.46159	4.36123	3.21844	2.91271					3.51388	4.3684	4.15993	3.8301	4.30152				5.43702	4.99628	5.16504	5.60209	4.78881				12.9191	6.0334	6.51223	6.45151
8.77886	-0.0037186								2.23454	1.01258	1.91424	0.839084					2.75154	4.31013	3.22065	2.96299					3.58021	4.39573	4.11884	4.39603	4.41473				4.96877	4.9021	4.94381	5.67173	4.75773				12.4892	6.17097	6.25084	6.27633
8.78886	0.0103652								2.12702	1.34374	1.91129	1.10938					2.76715	4.46989	3.43104	2.91174					3.461	4.75165	3.82382	4.10992	4.73727				5.17374	5.19728	5.16575	5.33367	5.06653				12.6225	6.34282	6.16541	6.25329
8.79886	-0.459026								2.25214	1.19763	1.8115	1.10041					2.49639	4.19284	3.41324	3.28667					3.44871	4.41993	4.20524	4.57719	4.53427				5.39721	5.13734	5.24626	5.39126	4.82696				12.7503	5.62771	6.61106	6.17531
8.80885	-0.627605								2.30876	1.35353	2.05399	1.15132					2.60814	4.11038	3.29425	2.95101					3.58356	5.05149	4.04861	4.49371	4.91014				5.01132	5.14508	4.78971	5.43612	4.74838				12.9101	6.01665	6.23989	6.02792
8.81885	-0.617108								2.28301	1.29481	1.67653	1.41706					2.36894	4.65907	3.09322	3.00807					3.12058	4.48392	4.42773	4.40915	4.92915				5.24246	5.07816	5.02094	5.04645	4.61153				13.1156	5.69169	6.25982	6.15123
8.82885	-0.296841								2.53224	1.17968	1.47602	1.2055					2.45646	4.47796	3.2356	2.93843					3.48502	4.90874	4.23305	4.39204	4.60013				5.15697	5.15388	4.8404	5.23145	4.87328				13.0692	5.92724	6.25692	6.36119
8.83885	-0.267686								2.37405	1.28604	1.69196	1.12077					2.35296	4.42758	3.34935	2.96883					3.17782	4.80629	4.20965	4.69964	4.85518				5.50225	4.92328	5.25593	5.24603	4.83247				12.5961	5.89318	6.37092	6.32776
8.84885	-0.166242								2.42972	1.56953	1.94621	0.929901					2.51567	4.41938	3.04934	2.79459					3.43192	4.63553	4.01826	4.3834	4.68229				5.3039	4.65435	5.28916	5.46122	5.06572				12.5637	5.76214	6.27574	6.28193
8.85885	-0.429433								2.50154	1.34725	1.33999	1.22095					2.53068	4.55916	3.21616	2.80721					2.80515	4.42471	4.43397	4.41096	4.53918				5.32092	5.14258	4.99234	5.38012	4.83504				12.69	6.12631	6.28367	6.28955
8.86885	-0.344099								2.24348	1.23124	1.7735	0.929924					2.81448	4.32118	3.50155	2.40738					3.04573	4.45084	4.15723	4.26129	4.75574				5.00514	5.34055	5.31064	5.61579	4.87454				12.6451	5.74722	6.51657	6.2537
8.87884	-0.471278								2.2233	0.988533	1.5316	0.898263					2.1509	4.50455	3.16234	2.72781					3.43999	4.53437	3.91177	4.30802	4.7459				5.32588	5.22861	4.99276	5.5252	4.91986				12.8718	5.78538	6.42573	6.4356
8.88884	-0.362645								1.96018	1.03995	1.69234	1.01218					2.20807	4.55952	3.00903	3.1355					2.9133	4.69044	4.04992	4.43947	4.74369				5.60418	5.33205	5.329	5.20802	4.73942				12.7	5.7251	5.78241	6.27532
8.89884	-0.586838								2.39165	1.25422	1.76572	1.16301					2.42363	4.75829	3.22542	3.08617					3.64974	4.70138	4.07105	4.36269	4.66105				5.10398	5.22242	5.22429	5.3971	4.81941				12.8192	5.92256	6.24894	6.05248
8.90884	-0.286524								2.38477	1.19191	1.70143	1.31341					2.28007	4.48543	3.00327	2.79922					3.61209	4.86618	4.04626	4.38437	4.7059				5.2808	4.95417	5.04743	5.24555	5.0581				13.1583	5.95666	6.37411	6.19391
8.91884	-0.225251								2.51668	1.35569	1.19943	1.04445					2.60688	4.45563	3.21569	3.13798					3.28275	4.46897	4.27711	4.65794	4.69874				5.19696	5.12884	4.86002	5.78384	4.91792				12.9522	5.93551	6.13232	6.17388
8.92884	-0.410776								2.58766	1.34163	1.55554	0.895367					2.77477	4.34681	3.18711	2.68407					3.27252	4.50313	4.06401	4.58278	4.45616				5.52831	5.28388	5.32791	5.44589	4.59349				12.576	5.54787	6.25841	6.06625
8.93884	-0.308647								2.50407	1.25754	1.75557	1.31781					2.35634	3.93972	3.31536	3.14747					3.39415	4.57952	3.80862	4.55954	4.74362				5.15374	4.88855	4.8168	5.30419	5.05492				12.5775	5.78733	6.65546	6.07049
8.94884	-0.688362								2.54065	1.18656	1.64246	1.25899					2.16068	4.35348	3.38412	2.87976					3.2032	4.55792	4.15283	4.41353	4.88916				5.2106	5.20234	4.79326	5.46249	4.83323				12.9924	6.07394	6.29557	6.14466
8.95883	-0.467666								2.20521	1.19328	1.8614	1.04796					2.32531	4.25509	3.07995	3.11881					3.37578	4.7151	3.72885	4.38853	4.67155				5.31739	5.04832	5.22035	5.20921	4.97157				12.8587	5.77212	6.20049	6.251
8.96883	-0.310505								2.65311	1.2038	1.42953	1.12602					2.29027	4.31131	3.17823	3.2266					3.40302	4.56809	4.40779	4.438	4.73136				5.26607	5.10672	4.88488	5.36271	5.0071				12.7102	5.90501	6.01816	5.86659
8.97883	-0.279008								2.18185	1.26258	1.82157	1.16369					2.43548	4.5377	3.22554	3.06241					3.30626	4.76684	4.22442	4.54352	4.59294				5.30802	5.00055	5.22311	5.22333	4.93492				12.9461	6.22947	6.2602	6.24689
8.98883	-0.514628								2.04632	0.959123	1.58896	1.33031					2.31715	4.84374	2.99484	3.15737					3.3471	4.66669	3.96914	4.51217	4.6206				5.30185	5.44814	5.02332	5.30389	5.06297				12.8533	5.83481	6.01127	6.17609
8.99883	-0.233358								2.03665	1.37112	1.73996	0.944488					2.6272	4.30229	3.15267	3.22935					3.27755	4.75248	4.11195	4.44109	4.59263				4.90415	4.88157	5.33517	5.64904	4.712				13.0624	5.86702	6.46182	6.28259
9.00883	-0.507981								2.46121	1.37666	1.59394	1.2354					2.53599	4.85964	3.20134	3.00653					3.22923	4.70441	4.05363	4.66911	4.59584				5.25048	4.76299	5.0997	5.381	4.87986				12.7503	6.14364	6.19743	6.47201
9.01883	-0.309059								2.37731	1.05064	1.75655	1.04391					2.47012	4.52141	3.04796	3.02968					3.43685	4.60787	3.97265	4.62501	4.86026				5.32771	5.16821	5.0494	5.44729	4.91352				12.6361	5.99584	6.44395	6.16929
9.02883	-0.25311								2.22262	1.13877	1.71283	1.09686					2.47346	4.57799	2.90721	2.95912					3.43156	4.4172	4.01901	4.34633	4.56587				5.33888	4.83298	5.33448	5.49579	4.94164				12.9985	6.14346	6.0932	6.0697
9.03882	-0.088177								2.41762	1.72189	1.41564	1.02625					2.36921	4.33194	3.29404	2.52034					3.08814	4.8559	4.08348	4.54315	4.68796				5.05096	5.23304	5.07687	5.35868	4.91278				12.6226	5.83635	6.17749	6.39807
9.04882	-0.202167								2.16829	1.36603	1.67995	0.86835					2.64896	4.45383	3.07377	2.9101					3.43786	4.96527	4.347	4.52316	5.10101				5.46458	5.24109	5.03575	5.50283	5.05305				12.7153	5.59457	6.32838	6.19109
9.05882	-0.412266								1.96747	1.0837	1.77984	1.01459					2.46133	4.55169	3.42266	2.88836					3.33943	4.5724	4.17516	4.44006	4.81847				5.23982	4.98461	5.25782	5.17355	4.90853				12.6152	5.81113	6.51938	6.14459
9.06882	-0.439431								2.3506	1.5527	1.64393	0.986327					2.4647	4.56159	3.53928	2.85101					3.14449	4.68649	4.24656	4.78284	5.18958				5.44515	5.24042	5.46604	5.65672	5.00228				12.5861	5.93091	6.3209	6.31299
9.07882	-0.384145								2.37069	1.18571	1.37295	1.18272					2.77157	4.55451	3.16917	3.20702					3.21364	4.68271	4.02948	4.45835	4.70039				5.18482	5.06046	5.12631	5.14077	4.93696				13.1381	6.07472	6.35533	6.24129
9.08882	-0.286027								2.26448	1.35256	1.60281	1.60175					2.53839	4.50063	3.24815	2.83294					3.41808	4.74716	4.11835	4.63099	4.83784				5.35996	4.9194	5.0668	5.39674	4.84618				12.8732	6.08532	6.23968	6.33512
9.09882	-0.488489								2.41128	1.32946	1.68408	1.22738					2.6765	4.62716	3.58209	2.95392					3.52537	4.51566	4.05286	4.15761	4.66867				5.58358	5.17496	5.28329	5.14082	4.75692				12.9038	5.99763	6.42922	6.37087
9.10881	-0.282508								2.27198	0.971982	1.83555	1.25843					2.42482	4.42598	3.29219	3.00907					3.71631	4.51511	4.04655	4.2539	4.55158				5.23345	5.15196	5.00245	5.18666	4.87825				12.9619	5.61751	6.33117	6.05769
9.11881	-0.48608								2.06405	1.31416	1.90263	1.13936					2.45726	4.70641	3.05208	3.10272					3.66448	4.86383	4.48432	4.4589	4.66734				5.27191	5.10603	5.04256	5.45617	4.90523				12.9164	6.07964	6.1113	6.45864
9.12881	-0.665857								2.20432	1.57736	1.71632	0.871362					2.91597	4.72503	3.24881	3.09638					3.35359	5.03288	4.0869	4.21899	4.50607				5.38678	5.34078	5.36938	5.33444	4.69453				12.7818	6.05432	6.27244	6.42564
9.13881	-0.475836								1.94071	1.45166	1.70435	1.17233					2.31988	4.93974	3.09868	2.91107					3.3771	4.49144	4.39994	4.125	4.67194				5.2675	5.19474	5.05327	5.55241	4.66884				13.1034	5.85301	6.12363	6.49608
9.14881	-0.196881								2.38143	1.076	1.69047	1.12321					2.82935	4.69615	3.55535	2.93114					3.13188	4.89426	4.10232	4.31956	4.46951				5.27103	5.38697	5.09729	5.22476	4.5392				12.9077	6.23658	5.99381	6.51944
9.15881	-0.238109								2.48067	1.20471	1.86789	1.07349					2.74234	4.88284	3.52756	3.04101					3.1066	4.62019	3.98676	4.13561	4.42006				5.10121	5.50156	5.16608	5.64153	4.98765				13.0892	6.11426	6.30113	6.3369
9.16881	-0.570571								2.24116	1.19809	1.78722	1.09682					2.30277	4.70095	3.31361	3.12044					3.43986	4.88337	3.99562	4.3911	4.93227				5.51274	4.98576	5.09723	5.74038	4.89328				13.1428	5.98753	6.08655	6.3445
9.17881	-0.432502								2.12968	1.47031	1.67812	0.966438					2.70627	4.46858	3.26334	2.93335					3.37022	4.58249	4.06715	4.34544	4.72708				5.28668	4.8291	5.02667	5.39357	4.9297				12.7326	6.10998	6.01037	6.08253
9.1888	-0.483887								2.57802	1.20121	1.69057	0.903529					2.75442	4.65055	3.33465	2.78997					3.0671	4.48376	4.14602	4.3386	4.65132				5.46524	5.22509	5.02426	5.54977	4.4301				12.8074	5.81352	6.49624	6.02693
9.1988	-0.172389								2.32569	1.07895	1.705	1.384					2.52512	4.39268	3.38675	2.98538					3.27751	4.68117	4.15511	4.15135	4.86175				5.24029	5.33384	5.10463	5.45026	4.88072				12.9561	5.85954	6.40677	6.43024
9.2088	-0.496654								2.34279	1.42581	1.76366	1.12862					2.81232	4.62057	3.13031	2.72883					3.34433	4.57738	4.50765	4.36773	4.85426				5.54516	5.45924	5.22934	5.20804	4.58758				12.9797	5.87385	6.47213	6.17274
9.2188	-0.646559								2.10309	1.36658	1.93267	1.28332					2.87185	4.49146	3.10528	3.17027					3.13785	4.89553	4.47934	4.39211	4.80427				5.37714	4.95825	5.28344	5.49601	5.26364				12.8072	6.13535	6.18669	6.52516
9.2288	-0.568911								2.13936	1.20904	1.41659	0.974769					2.80007	4.48562	3.25874	3.09108					3.52967	4.77257	4.27329	4.17908	4.63236				5.19693	5.07706	5.12311	5.1509	4.9033				12.7867	6.3289	6.27318	6.45872
9.2388	-0.220006								2.51379	1.42692	1.84198	1.41557					2.63529	4.43466	3.28149	3.01342					3.29034	4.57194	3.58178	4.48098	4.7714				5.26212	5.20957	5.11649	5.19632	4.52958				12.8649	5.63833	6.34372	6.21832
9.2488	-0.580639								2.21257	1.22525	1.56802	1.49366					2.46916	4.62093	3.18152	2.55397					3.47595	4.81386	4.13547	4.56729	4.47237				5.18015	4.81335	4.99474	5.43212	5.02426				12.9461	5.82203	5.99135	6.17554
9.2588	-0.45427								2.80435	1.53923	1.9443	1.06769					2.60263	4.2709	3.30188	2.64376					3.60158	5.0726	4.1534	4.30733	4.85628				5.43041	4.92649	5.51442	5.67128	4.90895				12.7395	6.17359	6.36329	6.09681
9.26879	-0.631159								2.41306	1.32454	1.86928	1.41502					2.30496	4.4997	3.43763	2.85964					3.38857	4.64371	3.98213	4.45345	4.49441				4.95028	5.29926	5.40486	5.42376	4.89724				12.9692	5.79626	6.26143	6.39532
9.27879	-0.454356								2.20911	1.37267	1.81242	1.25472					2.63572	4.34261	3.49227	2.89049					3.37134	4.86027	4.2084	4.29811	4.70359				4.80489	4.90633	5.17623	5.60545	4.80599				12.6682	5.79905	6.31592	6.22608
9.28879	-0.481726								2.38238	1.51352	1.68463	1.38494					2.7841	4.55125	3.32054	2.97737					3.23442	4.91429	3.83279	4.73264	4.68916				5.10385	5.13696	4.95849	5.25998	4.82519				12.9646	5.99625	6.14921	6.59455
9.29879	-0.526731								2.40556	1.41791	1.51146	1.29928					2.57123	4.27417	3.24545	3.26947					3.51215	4.90054	4.16789	4.44888	4.94366				4.99768	4.92196	5.29173	5.17407	4.57867				13.1126	5.92497	6.60726	6.5243
9.30879	-0.297878								2.16987	1.4626	1.71786	1.29899					3.04574	4.43881	3.2629	2.55874					3.72102	4.60352	4.06105	4.22006	4.87189				5.49568	4.91691	4.90309	5.56112	4.93047				12.96	6.40125	6.39599	6.40055
9.31879	-0.800362								2.28841	1.23181	1.73714	1.23031					2.57111	4.87286	3.19054	3.25356					3.53888	4.75795	3.92333	4.17337	4.7792				5.45718	5.25045	4.95891	5.5219	4.81621				12.9352	6.13954	6.08231	6.61262
9.32879	-0.618702								2.45098	1.79703	1.95067	1.08669					2.67903	4.29189	3.25057	3.248					3.25557	5.1159	4.41979	4.33374	4.43002				5.06064	5.08787	5.02341	5.8898	4.99729				13.1549	5.87458	6.26141	6.23852
9.33878	-0.683583								2.19482	1.53684	1.89688	1.00104					2.26435	4.37706	2.82989	3.14365					3.75071	5.01676	4.39059	4.39916	5.07036				5.06978	5.0359	5.29584	5.50359	5.25973				13.3976	6.06848	6.07497	6.19075
9.34878	-0.617								1.98438	1.3881	2.07569	1.03396					2.46033	4.54676	3.32816	2.94063					3.32943	4.36372	4.3493	4.52568	4.56949				5.1605	4.79281	5.15456	5.35755	5.18176				12.9079	5.66675	6.31293	6.38079
9.35878	-0.284998								2.38302	1.4065	1.95428	1.39219					2.69046	4.49146	3.07147	2.80763					3.65532	4.7337	4.2568	4.2659	4.87101				5.18352	5.09041	4.95097	5.69557	4.85805				13.0361	6.01651	6.22117	6.20138
9.36878	-0.251748								2.56767	1.22307	1.6753	1.05925					2.47675	4.60938	3.3091	3.09731					3.41329	4.78298	3.98106	4.45273	4.98025				4.96053	4.94568	5.26427	5.46319	4.81233				12.7378	5.78331	6.11338	6.24126
9.37878	-0.520579								2.28323	1.24669	1.77158	1.23957					2.39515	4.90786	3.1686	3.23031					3.43395	4.79544	4.11975	4.42549	4.83522				5.73887	5.51273	5.36177	5.38855	5.03228				13.1732	5.97098	6.58845	6.61199
9.38878	-0.271704								2.17692	1.38584	1.74634	0.903407					2.59946	4.53969	3.54655	3.04696					3.62944	4.7559	4.05557	4.36382	4.93462				5.28043	5.03383	5.00415	5.41426	5.02296				13.1325	6.13968	6.03185	6.44984
9.39878	-0.680205								2.77229	1.10884	1.82403	1.50514					2.68693	4.28909	3.03272	3.10763					3.58643	4.89622	4.13732	4.37156	4.38252				5.4049	5.36606	5.08769	5.39899	4.99547				12.825	5.90915	6.27597	6.63643
9.40878	-0.355562								2.35196	1.32938	1.87828	1.28707					2.53133	4.41386	3.24991	2.98272					3.66235	4.4889	4.06304	4.58421	4.74678				5.63654	5.30199	5.14558	5.50632	4.71115				13.2128	5.78343	6.56919	6.31387
9.41877	-0.297339								2.49913	1.52523	1.27101	1.11096					2.91519	4.69412	3.02807	3.10158					3.28485	4.68264	4.26881	4.42444	4.96775				5.10613	5.20809	4.97148	5.27021	4.70513				13.4442	5.94374	6.30056	6.28369
9.42877	-0.47621								2.1657	1.37537	1.63128	1.30163					2.46399	4.61541	3.17968	3.07462					3.30571	5.0158	4.2477	4.41311	4.61304				5.08266	5.16151	4.90643	5.18344	4.81843				12.6961	6.00915	6.21293	6.12062
9.43877	-0.551303								2.43654	1.30043	1.9338	0.926997					2.66503	4.36963	3.27108	2.9041					3.59189	5.14357	4.215	4.77239	4.84125				5.36019	4.88413	5.22068	5.40608	5.12011				12.9688	6.09145	6.45824	6.41587
9.44877	-0.763776								2.15269	0.906553	1.64664	0.827717					2.5847	4.45029	3.49756	3.03671					3.83608	4.71409	4.18376	4.60062	4.59348				5.14281	5.07627	5.17222	5.75999	4.89639				13.4149	5.71578	6.47136	6.29765
9.45877	-0.174578								2.60804	1.30653	1.8819	0.823201					2.60112	4.33484	3.17357	3.151					3.7101	5.04685	3.91022	4.55944	4.93259				5.28922	4.89146	5.15374	5.56738	5.08811				12.9299	6.05488	6.1745	6.31815
9.46877	-0.552445								2.49504	1.17585	1.67531	1.36133					2.35965	4.507	3.30343	3.06058					3.34196	4.54463	4.28618	4.37307	4.70705				5.42593	5.27525	5.1485	5.43226	5.025				13.2474	5.62755	6.45321	6.02288
9.47877	-0.284955								2.30139	1.36758	1.58101	1.29666					2.27639	4.46717	2.9554	3.0946					3.64835	4.77625	4.18952	4.47535	4.94929				5.09984	5.2878	5.3665	5.47399	4.98955				13.0688	5.90563	6.35784	6.15713
9.48877	-0.500203								2.61687	1.17427	1.60261	1.10252					2.89523	4.6922	3.27845	3.18562					3.48274	4.77746	3.87938	4.48589	4.52285				5.88938	5.12257	4.77404	5.36061	5.07499				12.8053	5.97309	6.48193	6.21702
9.49876	-0.544501								2.41133	1.54309	1.63159	1.18406					2.5107	4.16423	3.58764	3.02942					3.91783	5.00199	4.10287	4.05072	4.29645				5.1393	4.74378	5.25734	5.65515	4.85607				13.3407	6.25044	6.3636	6.40426
9.50876	-0.232289								2.41415	2.01974	1.9752	1.19941					2.35219	4.55549	3.14149	2.97003					3.61013	4.75462	4.18657	4.36088	4.70462				5.35393	4.97496	5.19292	5.56757	4.81174				13.0233	6.27603	6.53557	6.34861
9.51876	-0.374417								2.40072	1.63208	1.87732	1.31476					2.59986	4.55589	3.38377	2.83178					3.54947	4.89296	4.12967	4.52173	4.87437				5.50341	4.91484	5.43339	5.42829	5.03019				12.9509	5.90769	6.33985	6.11622
9.52876	-0.210815								1.96018	1.82326	1.69069	1.16162					2.83878	4.11628	3.1662	2.91911					3.31019	4.40845	4.13263	4.28595	4.61673				5.02407	5.21467	5.24368	5.58738	4.97396				12.8188	5.84348	6.04031	6.28856
9.53876	-0.49894								2.38633	1.38258	1.79542	0.847461					2.24196	4.43855	3.13339	3.11413					3.21778	5.17217	4.32695	4.40077	4.60831				5.29796	4.86755	5.25541	5.31661	4.69164				13.1455	6.00691	6.28383	6.19314
9.54876	-0.505545								2.10583	1.20076	1.72552	0.929348					3.11506	4.71736	3.4373	2.65121					3.1768	5.05815	4.16715	4.33954	4.46528				5.12356	5.29113	5.11012	5.50753	4.76881				13.2508	6.5138	6.39502	6.49279
9.55876	-0.521571								2.21565	1.34424	1.70788	1.0576					2.84036	4.60893	2.9808	2.9052					3.35537	4.67373	3.87285	4.23752	4.68892				5.29902	5.02503	4.84706	5.6217	5.00351				12.7906	5.97712	6.30944	6.66266
9.56875	-0.345316								2.22738	1.23525	1.77695	0.765476					2.98235	4.37193	2.85387	3.06234					2.9642	4.91033	4.26266	4.44489	4.85501				5.66151	4.95233	5.13902	5.54927	4.80883				12.9476	6.12105	6.22187	6.42092
9.57875	-0.317458								2.60594	1.32557	1.91171	1.31386					2.64726	4.63418	3.10749	2.69831					3.23921	4.67052	3.95832	4.04923	4.64337				5.53957	5.33758	4.91552	5.50887	4.87463				12.9609	5.74622	6.52239	6.2954
9.58875	-0.47282								2.34832	1.26801	1.57478	1.17752					2.74929	4.3519	3.16791	3.03246					3.57474	4.82198	4.05266	4.46004	4.61229				5.37977	5.31915	5.31645	5.31045	4.8853				13.0469	5.62796	6.00372	6.14644
9.59875	-0.503791								2.33437	1.26385	1.7652	1.2372					2.3802	4.65358	3.65691	3.27447					3.44476	4.59402	4.37729	4.39335	4.61859				5.29362	5.34932	5.16368	5.48027	5.01133				13.0711	5.93238	6.12023	6.209
9.60875	-0.355513								2.05574	1.50545	1.53035	1.17127					2.93282	4.41615	3.21615	3.16016					3.24266	5.00622	4.12882	4.46	4.75756				5.15431	5.24961	5.30834	5.40778	4.97661				12.8939	6.11118	6.25227	6.20429
9.61875	-0.48565								2.2838	1.07206	1.48568	1.1133					3.02833	4.53605	3.05012	2.92368					3.55812	5.03977	4.1447	4.3516	4.85452				4.99661	5.05531	5.04189	5.07808	5.52665				13.1588	6.00109	6.6017	6.34948
9.62875	-0.607199								2.45002	1.05846	1.85441	1.2106					2.67195	4.22269	3.07459	3.24931					3.32029	4.90575	3.94985	4.38071	4.72309				5.69095	5.19694	4.81301	5.32916	5.04754				12.698	5.74306	6.30104	6.34103
9.63875	-0.503451								2.60329	1.41624	1.53444	1.14257					2.63879	4.53193	3.23386	3.21877					3.55688	4.80199	4.30365	4.31614	4.65375				5.39207	5.20226	5.00439	5.40454	4.69377				12.931	5.83627	6.30539	6.28251
9.64874	-0.393913								2.45557	1.19343	1.63707	1.51229					2.33818	4.35794	3.38588	2.93136					3.44177	4.70274	4.16424	4.29409	4.66062				5.31803	5.02444	5.59639	5.14903	4.93631				13.0913	6.32263	6.17515	6.09419
9.65874	-0.630235								2.13738	1.34159	1.57218	1.20276					2.62727	4.29086	3.42129	2.75624					3.34067	4.844	4.18966	4.10062	5.17734				5.5237	5.3113	4.96035	5.51616	5.37576				12.7556	6.18356	6.19354	6.07162
9.66874	-0.492047								2.02536	1.35696	1.93072	1.34018					2.43156	4.75152	3.22875	2.81896					3.48681	5.04351	4.21991	4.445	5.08334				5.47399	4.9119	5.12698	5.42223	5.19107				13.0239	5.93939	6.69526	6.44515
9.67874	-0.425072								2.15499	1.33343	1.47979	1.18792					2.27943	4.337	3.17524	3.06119					3.22669	4.832	4.02095	4.39318	5.0187				5.45889	4.8646	5.29442	5.74925	4.95906				12.9234	5.86107	6.52789	5.91757
9.68874	-0.458736								2.1918	1.32257	1.44686	1.16029					2.56074	4.60653	3.35495	2.86105					3.35704	4.83558	4.21105	4.56683	4.77683				5.31917	5.28677	4.95174	5.11599	4.53781				12.8949	5.63065	6.45233	6.12776
9.69874	-0.134954								2.53619	1.16425	1.71043	0.712873					2.53652	4.46338	3.32717	2.98469					3.80115	4.56093	4.033	4.44134	4.86015				5.41491	5.22995	5.26891	5.80976	4.7847				12.8179	6.13107	6.56666	6.27884
9.70874	-0.445086								2.05719	1.17239	1.63916	1.32864					2.66998	4.33366	3.15527	2.88456					3.45347	4.52188	4.23766	4.39835	4.49155				5.74982	5.18001	4.88033	5.51958	5.07807				12.7859	5.99251	6.42005	6.31537
9.71874	-0.106292								2.02153	1.35414	1.46217	1.18155					2.84191	4.19428	3.11445	2.80651					3.52539	5.0096	4.00104	4.44925	4.61495				5.41677	5.09173	4.94949	5.45516	4.76033				12.9143	6.00193	6.48935	6.35663
9.72873	-0.505317								2.40721	1.1967	1.28636	1.32859					2.5272	4.55939	2.84078	3.19331					3.36119	4.99871	4.21444	4.348	4.7574				5.26751	5.36583	5.25417	5.3365	4.7171				12.6542	5.7971	6.39706	6.35503
9.73873	-0.86042								2.18957	1.365	1.95321	1.12672					2.56732	4.67778	3.15254	3.09447					3.38908	4.50526	4.07131	4.71476	4.94338				5.59438	5.24991	5.40134	5.54075	4.85038				12.8495	5.86518	6.55092	6.37874
9.74873	-0.295104								2.64654	1.31007	1.5943	0.882783					2.72373	4.75302	3.15749	3.11402					3.37287	4.72538	4.49246	4.48966	4.96759				5.25149	4.97484	5.08475	5.55667	4.6651				13.0396	5.74532	6.21422	6.34868
9.75873	-0.385285								2.48809	1.58066	1.64226	1.00276					2.53915	4.42559	3.4042	2.97982					3.45671	4.7449	4.58648	4.43984	4.90415				5.29837	5.15904	5.15353	5.48408	5.05969				13.1328	5.73831	6.43142	6.31561
9.76873	-0.488046								2.1562	1.30409	1.52399	1.32649					2.85644	4.38935	3.1859	3.05106					2.97916	4.73806	4.29091	4.12252	4.62963				5.47567	4.97164	5.26285	5.3636	4.98559				13.1053	5.96096	6.1581	6.16392
9.77873	-0.251854								2.43788	1.30585	1.68783	1.20743					2.55113	4.63749	3.51276	2.71486					3.62293	5.08895	4.41606	4.38274	4.49103				4.98239	5.13817	5.31874	5.55429	5.29778				12.6894	5.98316	6.25209	6.20466
9.78873	-0.115783								1.97114	1.02539	1.87088	1.1992					2.60579	4.55884	3.46478	2.92833					3.21617	4.7418	4.14849	4.50544	4.50098				5.07393	5.17188	5.28721	5.33246	4.86004				12.7421	6.11628	6.45926	6.19055
9.79872	-0.652819								2.31474	1.68382	1.66596	1.32457					2.25088	4.423	3.48468	2.96558					3.80476	4.35603	4.16204	4.22124	4.61626				5.54767	5.09242	5.24394	5.24881	5.28478				13.0443	6.24339	6.55414	6.33306
9.80872	-0.236974								2.25923	1.33036	1.31741	1.12127					2.29325	4.4109	3.22609	3.19098					3.20984	4.76682	4.23985	4.50204	4.67129				5.32749	5.16534	5.28821	5.43311	4.90934				13.0898	5.88533	6.39027	6.59301
9.81872	-0.530247								2.29044	1.38393	1.66259	0.799849					2.58011	4.76187	3.35667	2.95417					3.60043	4.88673	4.17118	4.37377	4.83025				5.05227	4.83137	5.22565	5.12169	5.11547				12.9515	6.05487	6.22328	6.3467
9.82872	-0.203275								2.09983	1.43045	1.78407	0.816319					2.58777	4.20322	3.40909	2.87702					3.34189	5.00072	4.1599	4.37871	4.89676				5.47853	5.02738	4.92619	5.21556	5.06619				13.0433	6.42191	6.29388	6.37332
9.83872	-0.161699								2.39585	1.13187	1.9005	1.07038					2.39904	4.26986	3.05578	3.16556					3.57524	5.01664	4.39263	4.85133	4.90801				5.50642	5.19454	5.1248	5.37751	4.92615				13.0145	6.18454	6.09667	6.13378
9.84872	-0.567535								2.53009	1.05185	1.97592	1.04903					2.7769	4.59641	3.04254	3.1289					3.41846	4.5547	4.44124	4.45672	4.74625				5.61566	5.38874	5.09592	5.48548	4.47655				13.2043	5.95464	6.25536	6.43246
9.85872	-0.472098								2.26614	1.50573	1.68186	1.15856					2.50691	4.09227	2.94339	3.29918					3.65569	4.50967	4.18988	4.29261	4.4669				5.3161	5.12927	5.36312	5.37471	4.86428				13.0781	6.21999	6.12072	6.47812
9.86872	-0.453354								2.26255	1.53212	1.48879	1.31217					2.71927	4.61086	3.52778	2.95299					3.35535	4.73622	4.23357	4.22092	4.61115				5.37528	5.03696	4.92758	5.23186	5.0423				12.9861	6.20305	6.31286	6.23863
9.87871	-0.305872								2.44776	1.22624	1.91845	1.0464					2.80962	4.66585	3.20632	2.92706					3.73623	5.0135	4.22649	4.60313	4.59431				5.22088	5	4.9714	5.63681	5.13424				13.1112	5.81771	6.246	6.40439
9.88871	-0.507784								2.0846	1.37169	1.72034	1.25436					2.57361	4.71138	3.375	3.07689					3.36432	5.03762	4.41273	4.52269	4.66919				5.39975	5.24406	4.99841	5.56847	4.84933				12.7124	6.03672	6.75586	6.5234
9.89871	-0.328368								2.12025	1.37202	1.83033	1.11439					2.61094	4.61765	3.38186	3.23984					3.29571	4.89069	4.25838	4.40575	4.60108				5.38626	5.24027	5.01893	5.39727	5.05356				12.888	5.99386	6.20426	6.53064
9.90871	-0.176922								2.39604	1.34148	1.75098	1.25934					2.52781	4.51114	3.03151	3.24158					3.72548	4.74392	4.46338	4.36657	4.66941				5.61046	5.47772	5.05603	5.65027	5.05152				12.7459	6.15902	6.40865	6.43549
9.91871	-0.264242								2.53864	0.849931	1.85638	0.903544					2.55364	4.61086	3.1363	2.80813					3.16275	4.83198	4.06589	4.52478	4.85055				5.12669	5.45038	5.25149	5.52129	4.86223				12.9363	5.89836	6.69858	6.09303
9.92871	-0.221138								2.32761	1.36425	1.92183	1.24618					2.55583	4.57223	3.30271	2.96375					3.32229	4.71164	4.3633	4.66407	4.80659				5.48217	5.00397	5.2982	5.38888	5.16301				12.7013	6.19514	6.47353	6.25589
9.93871	-0.461843								2.38596	1.22109	1.713	1.31787					2.6606	4.41129	3.12261	3.15197					3.44496	4.88711	4.26291	4.29837	5.06919				5.1336	5.38604	5.00948	5.28634	4.69359				12.8986	6.06863	6.36188	6.50387
9.94871	-0.696026								2.2237	1.16287	1.6607	1.21384					2.60123	4.44682	3.22738	3.16572					3.36313	4.51024	4.31503	4.39907	4.6972				5.37895	5.31949	5.06639	5.83965	4.85607				13.2208	6.30062	7.00364	6.54163
9.9587	-0.217814								2.44953	1.34091	2.06034	1.12059					2.9989	4.48173	3.1315	3.11549					3.20552	4.94115	4.23993	4.31707	4.93739				5.39003	5.15928	5.21348	5.94722	4.85012				13.0847	5.98413	6.2465	6.40367
9.9687	-0.455779								2.66653	1.0295	1.70268	1.0459					2.65541	4.82074	3.64974	3.03506					3.5614	4.72943	3.9984	4.43443	4.40409				5.66437	5.50505	5.00903	5.54047	4.86088				12.9244	6.29821	6.09954	6.19034
9.9787	-0.529552								2.25534	1.52279	1.91171	1.25382					2.81105	4.72223	2.9162	2.68566					3.74462	5.10558	4.18125	4.41366	4.84819				5.305	5.34133	5.3196	5.41388	4.86741				13.1105	6.04106	6.14524	6.53914
9.9887	-0.253554								2.22621	1.19907	1.71709	1.41673					2.80979	4.74016	3.19126	2.90195					3.07383	4.86775	4.37679	4.05388	4.73264				5.31919	4.91286	5.03581	5.53033	4.93199				12.9938	6.03723	6.25968	6.38426
9.9987	-0.207297								2.14877	1.09801	1.94323	0.924636					3.28238	4.81822	3.07325	2.98726					3.39	5.11316	4.0617	4.55799	4.87805				5.33001	5.03019	5.093	5.64851	5.2123				13.2981	6.3075	6.07872	6.15779
10.0087	-0.34585								2.24645	1.14546	1.83334	1.09721					2.65153	4.54002	3.20691	3.3124					3.72811	4.95981	4.11368	4.4421	5.10963				5.2391	5.30164	4.93662	5.44381	4.92934				13.0619	5.939	6.62668	5.99286
10.0187	-0.229411								2.14037	1.02987	1.91281	1.26023					2.76465	4.49459	3.45252	3.1874					3.51666	5.11217	3.95233	4.31874	4.65499				5.67165	5.36867	5.06077	5.16938	5.27675				13.3667	6.24981	6.27205	6.18385
10.0287	-0.469845								2.35281	1.01449	1.91474	1.17363					2.59772	4.79789	3.02864	3.14092					3.68545	4.5037	4.19208	4.41745	4.81623				5.33703	5.11893	5.0606	5.33576	4.96244				12.8797	5.89241	6.25778	6.30981
10.0387	-0.607645								2.3708	1.59295	1.80551	1.11867					2.86799	4.84753	3.66555	3.50246					3.69453	4.94278	4.29686	4.30596	5.08334				5.09449	4.97333	5.00658	5.40491	4.88534				12.9047	5.90168	6.48589	6.92007
10.0487	-0.302988								2.10913	1.54814	1.69926	1.28334					2.59604	4.40879	3.2555	3.11358					3.43843	5.18048	4.12657	4.4833	5.0381				5.39068	5.47123	5.02671	5.26852	4.80057				13.1983	6.35854	6.44117	6.44558
10.0587	-0.0333953								2.79108	1.55823	1.91728	0.957926					2.85374	4.42479	3.10298	3.22401					3.54881	4.55811	4.31233	4.5785	4.83273				5.4104	5.24339	4.71541	5.64372	4.93763				12.9678	6.11429	6.33164	6.40787
10.0687	-0.133474								2.44376	1.20869	1.82821	1.2259					2.56087	4.39664	3.37932	3.26939					3.4721	4.72287	4.22495	4.38612	4.95802				5.41225	5.47817	5.34285	5.4893	4.9988				12.8541	6.17811	6.52595	6.50318
10.0787	-0.280624								2.84499	1.17484	1.71014	1.21315					2.67569	4.52021	3.49512	3.53367					3.68092	5.0907	3.9216	4.52943	5.1638				5.33577	5.03932	5.36035	5.51429	5.20572				12.9653	6.07203	6.35822	6.44465
10.0887	-0.287221								2.71194	1.51827	1.70523	1.00287					2.69528	4.56704	3.17496	3.15078					3.59532	4.9782	4.43385	4.4333	5.15555				5.22304	4.85823	5.10384	5.50459	4.89494				13.0678	6.31093	6.43656	6.35658
10.0987	-0.44737								2.55709	1.40249	1.9045	1.19491					2.69164	4.54121	2.84917	3.06512					3.25692	4.51548	4.07056	4.24844	5.13468				5.46353	5.36663	5.41812	5.62391	5.17237				13.1301	6.202	6.60308	6.32187
10.1087	-0.684378								2.5509	1.63612	1.54932	1.18418					2.61177	4.71239	3.25814	3.1433					3.44084	4.53661	4.36014	4.44815	4.53295				5.47277	5.18654	5.14203	5.42491	5.16845				12.9582	5.78236	6.5717	6.48525
10.1187	-0.407352								2.57754	1.03902	1.74873	1.29008					2.61048	4.63857	3.68896	3.22184					3.37704	4.35892	4.35114	4.32457	4.76717				5.57464	5.06858	5.08772	5.52092	4.61886				12.9739	6.07343	6.42564	6.02763
10.1287	-0.607679								2.76279	1.3452	1.50875	1.21123					2.6063	4.67115	3.18658	2.83103					3.52574	4.6543	4.15686	4.4118	4.77936				5.50027	5.40191	4.98128	5.60469	5.19411				12.8564	6.28879	6.20915	6.24363
10.1387	-0.417827								2.32363	1.34901	1.46642	0.960489					2.66184	4.47974	3.46565	3.00734					3.33229	4.88527	4.48073	4.45929	4.63125				5.57833	5.19058	5.29133	5.54748	4.96356				13.0703	6.05741	6.3676	6.24045
10.1487	-0.793407								2.56034	1.21094	1.71951	1.34585					2.61699	4.50856	3.52766	3.07972					3.78692	4.86436	4.54749	4.12864	4.7428				5.49797	4.94237	5.31909	5.6411	5.10987				13.1284	6.18937	6.2455	6.16727
10.1587	-0.37037								2.6179	1.43014	2.11581	1.05175					2.74629	4.5983	3.27329	3.14623					3.51955	4.87827	4.17053	4.16817	4.91098				5.46776	5.093	5.2909	5.21164	5.00728				13.0122	6.00463	6.62026	6.31318
10.1687	-0.425358								2.53727	1.36351	1.68247	1.3128					2.47077	4.90772	3.32439	3.0866					3.68644	4.50636	4.34092	4.47916	5.0484				5.39266	5.16444	5.02311	5.16228	5.5041				12.8329	6.16837	6.39745	6.7314
10.1787	-0.546071								2.6759	1.32504	1.62151	1.53739					2.52384	4.82114	3.33395	3.48874					3.16955	4.97925	4.32982	4.56131	4.69545				5.45012	5.08242	5.20973	5.53067	4.86917				12.7606	6.00844	6.46269	6.21508
10.1887	-0.436742								2.68253	1.02424	1.81932	1.35675					2.43517	4.53747	3.33716	3.06134					3.65911	5.06716	4.24177	4.52172	4.78259				5.53157	5.39655	5.37976	5.49916	5.05319				13.032	6.01653	6.47683	6.31821
10.1987	-0.288495								2.23238	1.15901	1.95342	1.56958					2.83848	4.61676	3.65435	3.10401					3.83504	4.61988	3.83784	4.35754	4.44136				5.36196	5.03197	5.39204	5.42882	5.05341				13.134	6.09561	6.10091	6.41792
10.2087	-0.326656								2.65981	1.38144	1.57346	1.42337					2.93423	4.79433	3.25094	3.17583					3.16184	4.93996	4.12313	4.65705	4.71111				5.07803	5.18855	5.21392	5.84	5.08989				13.1101	6.07854	6.03523	6.21289
10.2187	-0.141567								2.59547	1.15962	1.71509	1.46092					2.50269	4.81019	3.44714	2.99872					3.47467	4.67705	4.43276	4.19211	4.92227				5.41423	5.15579	5.29304	5.62154	4.83534				13.0468	6.24824	6.22214	6.23842
10.2287	-0.302194								2.4581	1.30175	1.90065	1.16483					2.72149	4.3926	3.20317	3.25511					3.75312	4.45803	4.39158	4.22866	4.72495				5.15943	5.30849	5.09234	5.44999	5.01381				12.5476	6.17335	6.60279	6.38293
10.2387	-0.417935								2.68349	1.16987	1.4078	1.42228					2.84647	4.55761	3.23349	2.71932					3.66568	4.87928	4.3111	4.33648	4.81585				5.44856	4.93676	5.0011	5.77921	4.93159				12.7992	6.09244	6.3813	6.30752
10.2487	-0.373062								2.75918	1.06685	1.81824	1.10372					2.77791	4.64627	3.14803	3.01587					3.73319	4.61642	4.5714	3.93472	4.81926				5.46589	5.15245	5.19717	5.57598	4.81591				12.7696	6.25749	6.69449	6.32195
10.2587	-0.419561								2.65886	1.07653	1.64068	1.40873					2.59801	4.71103	3.27496	3.28096					3.78279	4.95416	4.14257	4.43988	4.66163				5.71451	5.04412	5.33369	5.26079	4.87121				12.9157	5.83555	6.4378	6.51915
10.2687	-0.5003								2.51217	1.41592	1.63785	1.44868					2.45699	4.83962	3.34529	2.92738					3.45001	4.85608	4.2306	4.39584	4.72197				5.42817	5.092	5.3556	5.34429	4.86326				13.1651	6.01064	6.56462	6.52683
10.2787	-0.295155								2.59615	1.24806	1.58807	1.11154					2.4262	4.48393	3.42937	2.94898					3.34655	4.87845	4.33978	4.38939	4.46589				5.59896	5.3212	5.02388	5.6535	4.8825				12.9555	5.66178	6.49005	6.30637
10.2887	-0.284405								2.52361	1.30956	1.60482	1.26155					2.58711	4.83255	2.96598	3.02823					3.78747	4.73763	4.39033	4.23243	4.58707				5.62257	4.98372	4.99987	5.41989	5.11414				12.8609	6.03542	6.43435	6.1762
10.2987	-0.142251								2.4107	1.43691	2.11923	1.18851					2.36576	4.76908	3.53929	2.86879					3.82281	4.98384	4.16329	4.38468	4.75309				5.54162	5.08695	5.29205	5.38678	5.53524				13.107	6.03739	6.58753	6.51146
10.3087	-0.292411								2.57339	1.49505	1.85787	1.05308					2.64393	4.60473	3.44527	2.94873					3.56125	5.00462	4.37036	4.11537	5.06405				5.4212	5.24451	5.1367	5.39279	4.84474				12.8856	6.14331	6.21458	6.31145
10.3187	-0.400518								2.69768	1.15719	2.05054	1.35102					2.70762	4.62958	3.31108	2.88428					3.55714	4.74722	3.94128	4.25879	4.90708				5.41129	5.01038	5.29686	5.54129	4.76042				12.7658	5.99292	6.50426	6.42474
10.3287	-0.40578								2.47189	1.33077	1.92348	1.19722					2.5768	4.63431	3.03991	3.12692					3.6561	4.89448	4.29487	4.27778	4.73653				5.27985	5.38416	5.20838	5.21721	5.06742				13.1203	6.14635	6.25612	6.33458
10.3387	-0.391682								2.71124	1.4812	1.59787	1.31301					2.83593	4.6623	3.17022	2.75487					3.57568	4.59754	4.11298	4.28213	4.79413				5.49217	4.78564	5.26102	5.38636	5.15497				13.227	6.0935	6.62214	6.3868
10.3487	-0.388997								2.64954	1.38135	2.02755	1.37079					2.4633	5.1199	3.337	2.80507					3.63928	4.82027	4.46646	4.21121	4.72026				5.32461	5.35238	5.26864	5.57018	4.97867				12.9662	5.91863	6.22679	6.17137
10.3587	-0.31419								2.52203	1.35159	1.57165	1.04974					2.73164	4.42381	3.11691	3.27006					3.58918	4.88824	4.58873	4.32886	5.0447				5.17184	5.17585	5.22427	5.29644	4.9399				13.0928	6.03438	6.40493	6.51891
10.3687	-0.505425								2.5997	1.08102	1.66946	1.17612					2.80898	4.64772	3.64149	3.27488					3.15299	4.70786	3.9845	4.26464	4.7368				5.40941	5.16396	4.93592	5.78264	5.38415				13.1027	5.66043	6.31123	6.09383
10.3786	-0.325842								2.54934	1.12801	1.90979	1.43047					2.38321	4.761	3.19283	3.06983					3.59482	4.81717	3.95395	4.41174	4.77256				5.29798	5.34604	4.79052	5.51383	5.24553				12.9252	6.27836	6.35291	5.76781
10.3886	-0.395269								2.4817	1.21046	1.95434	1.32395					2.4792	4.72271	3.57612	2.80845					3.36698	4.6479	4.51761	4.02785	4.92201				5.44296	5.60934	5.11749	5.62633	4.92982				13.0398	5.84932	6.14026	6.5383
10.3986	-0.330546								2.564	1.19543	1.70575	0.998827					2.58894	4.56569	3.61094	3.11763					3.39158	4.77253	4.24676	4.37046	5.09065				5.59238	4.65886	4.96184	5.17423	4.94739				13.0183	6.31943	6.13915	5.8548
10.4086	-0.203466								2.70752	1.23027	1.75498	1.11732					2.68191	4.5122	2.87571	3.00492					3.39624	4.65498	4.08803	4.38373	5.27138				5.30503	5.08487	4.87609	5.63065	5.07145				13.1817	5.84487	6.17444	6.31861
10.4186	-0.295881								2.48459	0.994864	1.46354	1.24179					2.68609	4.73588	3.25541	3.11442					3.67226	5.06521	4.06747	4.13929	4.74918				5.51733	4.73575	5.12261	5.75756	4.98671				13.5231	6.11542	6.4623	6.52247
10.4286	-0.406604								2.80694	1.55161	1.713	1.49558					2.47316	4.76972	3.22144	3.23348					3.40791	4.7391	4.26241	4.48476	5.11043				5.57021	4.98289	5.33686	5.491	4.98802				13.0743	6.00422	6.32337	6.45173
10.4386	-0.20231								2.80155	1.1764	1.69019	1.1083					2.55532	4.61668	3.16619	3.14456					3.36781	4.55749	4.30569	4.57887	4.63898				5.63978	5.00923	4.99104	5.46541	4.89919				12.7918	6.04176	6.29872	6.2069
10.4486	-0.295303								2.96651	1.3032	1.59951	1.43497					2.80668	4.45724	3.21359	2.9483					3.41287	4.60391	4.40787	4.6755	4.87447				5.34581	5.45195	5.37382	5.3104	4.96321				12.909	6.10012	6.65344	6.26322
10.4586	-0.534688								2.75772	1.22772	1.87432	1.25402					2.48623	4.7025	3.29866	3.0838					3.40516	4.65635	4.1173	4.27953	4.67713				5.52896	5.331	5.11924	5.67906	4.95095				12.8534	5.85284	6.44338	6.50681
10.4686	-0.690882								2.59436	1.18308	1.94971	1.39007					2.43027	4.71783	3.24823	2.89524					3.51028	4.95005	4.40023	4.53611	4.6432				5.28585	5.32154	5.31574	5.66168	5.21867				12.9903	5.93365	6.16389	6.31222
10.4786	-0.331894								3.06548	1.24548	2.0449	1.04207					2.74344	4.88435	3.29851	3.17206					3.54642	4.85422	4.20848	4.26065	4.62378				5.43181	5.14245	5.06949	5.45022	5.0297				13.0562	5.82472	6.43947	6.27849
10.4886	-0.449353								2.43807	1.40692	1.72872	1.25926					2.41102	4.55479	3.245	3.01227					3.4365	4.91526	4.02958	4.51312	4.84496				5.52247	5.28688	5.35378	5.283	4.88844				13.0321	5.97677	6.43642	6.49958
10.4986	-0.353135								2.97002	1.0013	1.5379	1.11251					2.81603	4.67954	3.16783	3.08767					3.53106	4.91988	4.44742	4.10414	5.27989				5.63662	5.26634	5.10929	5.38713	5.03585				13.2002	6.27924	6.3023	6.30208
10.5086	-0.19228								2.86732	1.34467	1.68991	1.46858					2.69967	4.3756	3.39846	3.13834					3.51691	4.76195	4.11349	4.63625	5.02706				5.3487	5.0507	5.38563	5.33234	5.19385				13.0245	6.36648	6.23154	6.35316
10.5186	-0.363184								2.84342	1.15605	1.77493	1.06982					2.60925	4.66063	3.24043	2.77579					3.28671	4.74516	3.9918	4.51748	4.58694				5.36928	5.30984	5.27884	5.47836	4.96127				13.0808	5.99855	6.44097	6.45463
10.5286	-0.357276								2.83482	1.53604	1.79457	1.3994					2.35212	4.75296	3.47969	3.10657					3.42752	4.96451	4.32972	4.8761	4.96413				5.48184	5.62815	5.08561	5.71273	4.67349				12.7502	6.46336	6.52375	6.14971
10.5386	-0.512041								2.9419	1.47469	1.70331	1.1924					2.98472	4.75584	3.35092	3.14777					3.67593	5.07121	3.84095	4.40066	4.98514				5.78369	5.08496	5.42227	5.53058	4.65511				13.0087	6.26453	6.16952	6.37332
10.5486	-0.384105								2.69834	1.17422	2.02192	1.15711					2.90656	4.63648	3.23996	3.02384					3.27004	5.09582	4.2595	4.53672	4.84974				5.44498	5.33054	5.31388	5.25768	5.1542				13.1954	6.10909	6.12104	6.29076
10.5586	-0.285732								2.82128	1.30301	1.51832	1.23011					2.48543	5.07435	2.91398	3.24624					3.35319	4.67254	4.41664	4.30988	4.76651				5.69767	5.22664	5.52235	5.35623	5.05852				12.8684	5.72004	6.3567	6.2742
10.5686	-0.421347								2.8358	1.08947	1.83531	1.33768					2.56362	4.46622	3.22024	3.10623					3.52585	5.0865	4.17597	4.78424	4.81483				5.31045	5.25447	5.2157	5.60001	5.04593				13.044	6.186	6.3308	6.00831
10.5786	-0.419613								3.03614	1.45685	1.81879	1.15437					2.70521	4.59723	3.20652	2.85167					3.47835	5.13216	4.1464	4.38406	5.17363				5.57436	5.36692	5.28056	5.45977	4.99737				13.2484	6.16066	6.52727	6.35833
10.5886	-0.246011								3.24301	1.37543	1.64528	1.29464					2.46025	4.85008	3.37066	2.95545					3.6056	4.7203	4.36767	4.4915	4.77557				5.1589	4.91767	5.13527	5.66462	4.77267				12.8241	6.05207	6.51276	6.31344
10.5986	-0.515633								2.77834	1.12091	1.46505	1.33839					2.91497	4.75267	3.32303	2.91024					3.82752	4.52068	3.92655	4.3254	5.08159				5.51523	5.05485	4.88392	5.56522	5.03716				13.2105	6.07951	6.54875	6.09744
10.6086	-0.522101								2.76972	1.32796	2.2036	1.25595					2.286	4.62164	3.38112	3.33799					3.83587	4.7906	4.10082	4.28623	5.01421				5.34111	5.10274	5.14034	5.4489	5.15769				12.9606	6.13056	6.24724	6.09772
10.6186	-0.4207								2.86591	1.17356	1.64749	1.32427					2.49336	5.16125	3.66754	3.10632					3.46333	4.82312	4.07995	4.65065	4.83516				5.31836	5.02335	5.13098	5.71809	4.60103				12.9891	6.20592	6.50788	5.9281
10.6286	-0.509755								2.675	1.38197	1.89227	1.24977					2.82488	4.51024	3.51866	3.44588					3.70509	4.48425	4.38019	4.39444	4.9406				5.32501	5.42709	5.30442	5.25842	4.80313				13.1758	6.24278	6.47557	6.13365
10.6386	-0.525515								3.2035	1.23084	1.66857	0.719127					2.50465	4.46637	3.63967	2.77955					3.3451	4.68782	4.32301	4.54937	4.79688				5.62756	5.04951	5.17842	5.51462	4.99371				13.1132	6.01238	6.13528	6.27811
10.6486	-0.179922								2.87942	1.16959	1.72073	1.51111					2.90847	4.4732	3.5865	3.05596					3.44901	4.69054	4.01458	4.70582	4.92924				5.34099	4.85431	5.16258	5.44689	5.1815				13.2817	5.9934	6.11666	6.23063
10.6586	-0.354639								2.85228	1.26174	1.67221	1.10433					2.89169	4.91623	3.31755	3.03361					3.39498	4.91989	4.45802	4.46644	5.02147				5.26591	5.10168	5.06496	5.58194	4.80281				13.0519	5.9272	6.23144	6.5538
10.6686	-0.401219								2.80928	1.43892	1.53165	1.08793					2.55937	4.44109	3.17443	3.08931					3.37607	4.66043	4.31974	4.27209	4.82007				5.36175	5.16875	5.08015	5.25696	5.33668				12.9439	6.13572	6.50899	6.59135
10.6786	-0.421793								2.76016	1.19251	1.59713	1.11379					2.80984	4.83723	3.23909	2.80901					3.45285	4.78225	4.20015	4.66439	5.04518				5.73407	5.19917	5.12867	5.59133	4.98124				13.1363	6.15631	6.39305	6.42388
10.6886	0.153709								2.83231	1.45005	1.75433	1.34565					2.29372	4.30274	3.53117	3.17149					3.33677	4.81975	4.23486	4.57873	4.75929				5.22949	4.75045	5.19622	5.20735	4.98043				13.0727	6.00966	6.19434	6.24021
10.6986	-0.315456								2.91003	1.48553	1.83117	1.21754					2.53966	4.43584	3.49662	3.32809					3.55078	4.63343	4.28069	4.31232	4.92449				5.76243	4.93014	4.9892	5.13179	5.00368				12.8626	5.96314	6.28371	6.30084
10.7086	-0.512356								3.06453	1.55913	1.44226	1.51176					2.5341	4.60544	3.1841	2.97306					3.42999	4.75741	4.31906	4.25901	4.70009				5.30933	5.46371	5.36263	5.2672	4.84191				13.0815	6.21316	6.7966	6.15626
10.7186	-0.226613								2.89716	1.22844	1.78699	1.31076					2.92156	4.64165	3.48869	3.19264					3.37316	4.77984	4.27532	4.57445	4.62688				5.39605	5.42114	4.96319	5.62382	4.72833				13.0364	5.80121	6.77479	6.27783
10.7286	-0.399762								2.64611	1.68478	1.73479	1.26951					2.69701	4.53713	3.26115	3.1285					3.57537	4.90552	4.04324	4.13763	4.85795				5.33011	5.07435	5.11676	5.51109	4.97981				12.9556	5.97771	6.16208	6.41466
10.7386	-0.410041								2.57836	1.28495	1.96377	1.20342					2.8833	4.66057	3.04338	3.18629					3.54909	4.64444	4.05027	4.25985	4.62088				5.10294	5.27194	5.24365	5.57333	5.01242				12.866	6.30045	6.39907	6.32054
10.7486	-0.524143								2.57605	1.46351	1.79473	1.3774					2.72137	4.49935	3.17111	3.04647					3.62441	4.93399	3.9633	4.60956	4.95039				5.34066	5.48668	5.07479	5.51168	5.41256				12.7705	6.06345	6.06941	6.4142
10.7586	-0.580159								2.41962	1.27709	1.64705	1.06165					2.63094	4.32371	3.24496	3.15751					3.34369	4.49133	4.30284	4.67014	5.06634				5.71419	5.21204	5.20702	5.49834	4.93718				12.963	5.99118	6.38274	6.42473
10.7686	-0.616191								2.47206	1.24682	1.90779	1.2773					2.47132	4.48966	3.49242	3.04164					3.59229	5.01906	4.34376	4.72286	4.79174				5.29157	5.26806	4.86727	5.83848	5.0453				12.9298	6.23992	6.25998	5.81096
10.7786	-0.46267								2.97527	1.2018	1.77161	1.61542					2.65421	4.56031	3.6165	2.98327					3.41098	4.79873	4.32737	4.27823	4.70205				5.46689	5.10373	5.65557	5.43354	5.08099				12.7657	5.95838	6.29248	6.19138
10.7886	-0.189271								2.88394	1.51951	1.98604	1.72319					2.9163	4.75016	3.42624	2.97141					3.51195	4.72028	4.29078	4.58826	4.67797				5.54022	5.17479	5.12974	5.47648	5.12009				13.1451	5.9472	6.44143	6.04954
10.7986	-0.444026								3.02847	1.19169	2.04253	1.12832					2.71054	4.62598	3.69559	2.74414					3.41239	4.82852	4.04825	4.66839	4.97704				5.42373	5.37399	4.98807	5.42861	5.4166				13.0946	6.26522	6.47861	6.60219
10.8086	-0.217566								2.60268	1.46539	1.96755	1.41252					2.85988	4.60553	3.19391	3.37404					3.55176	4.70563	4.20495	4.57633	5.15305				5.41757	5.19818	5.14135	5.52338	4.94658				13.1564	6.00176	6.29398	6.53722
10.8186	-0.105125								2.60481	1.4542	1.76574	1.08056					2.57468	4.40171	2.98722	2.92768					3.92622	5.11354	4.30064	4.438	4.82657				5.488	5.2887	5.52065	5.48324	4.79373				13.0708	6.01708	6.45883	6.55625
10.8286	-0.44302								2.48937	1.40786	1.67709	1.45963					2.38867	4.61992	3.48913	3.11531					3.54892	4.74117	4.10014	4.49929	5.16841				5.37425	4.82774	5.23724	5.34054	5.06386				13.0503	5.82436	6.42979	6.42832
10.8386	-0.273885								2.77211	1.29277	2.12739	1.28119					2.99433	4.54534	3.55627	2.93261					3.53173	4.67857	4.3185	4.18806	4.75543				5.12779	5.3987	5.14591	5.60914	4.9166				13.2921	6.17132	6.13566	6.2384
10.8486	-0.552469								2.84391	1.38269	1.72473	1.4054					2.82203	4.57546	3.37509	2.91388					3.6744	4.82537	4.24892	4.46697	4.77695				5.33169	5.18008	5.22861	5.59102	5.21321				12.6259	6.02233	6.43229	6.59063
10.8586	-0.330809								2.72273	1.2917	2.19418	1.31096					2.79692	4.55422	3.45526	3.155					3.42619	4.7513	4.29194	4.24831	5.13442				5.27317	5.33052	4.58094	5.70032	4.84682				12.8302	5.96412	6.51462	6.11055
10.8686	-0.525349								2.72299	1.09762	1.89303	1.0695					2.54546	4.82379	3.45693	2.85087					3.8391	4.53952	4.35287	4.63592	4.79849				5.55455	5.56889	5.11761	5.40518	5.20247				13.1096	5.78043	6.42852	6.59699
10.8786	-0.350847								2.75916	1.50082	1.94729	1.22708					2.86956	4.6906	3.11993	3.09437					3.40797	4.49875	4.27501	4.65664	5.07856				5.5486	5.27997	5.21611	5.67314	5.09168				12.85	5.82385	6.39667	6.43161
10.8886	-0.221704								3.24752	1.28436	1.82623	1.06971					2.35276	4.75873	3.15698	3.15547					3.56076	4.6659	4.15275	4.4191	4.84193				5.49956	5.48511	5.26151	5.48381	5.11103				13.1129	6.08601	6.38948	6.48514
10.8986	-0.548796								2.95736	1.27259	1.71847	1.02356					2.63816	4.85536	3.40696	3.28633					3.88587	4.98512	4.26323	4.48612	4.87015				5.54842	5.27356	5.27434	5.89212	4.75994				13.0914	6.08822	6.20921	6.53009
10.9086	-0.435904								2.97625	1.27877	1.67262	1.19935					2.35218	4.36518	3.24372	3.09727					3.58768	4.43987	4.24608	4.42875	4.93106				5.52744	5.38624	5.26648	5.76859	4.70767				13.2776	6.29058	6.43639	6.06895
10.9186	-0.256897								2.80576	1.38316	1.69443	1.09828					2.83637	4.65321	3.44495	3.27934					3.29703	4.92179	4.14603	4.36612	4.92224				5.39573	5.27243	5.19733	5.7484	4.84442				13.0983	6.10009	6.57843	6.5709
10.9286	-0.177104								2.94107	1.16841	1.80785	1.61317					2.60737	4.7675	3.40846	3.40068					3.46601	4.5306	3.90989	4.47285	4.74144				5.80882	5.27601	5.03251	5.45179	4.86761				12.8466	5.84283	6.19048	6.29494
10.9386	-0.303324								2.68573	1.15896	1.92629	1.02461					2.77216	4.68141	3.31389	3.34741					3.2604	4.98589	4.40948	4.57374	4.55974				5.69483	5.1896	5.24705	5.70295	4.67527				13.1544	5.87472	6.39418	6.36559
10.9486	-0.191686								2.80881	1.09558	1.98388	0.856637					2.92503	4.34644	3.39228	3.28539					3.64385	4.64184	4.23766	4.37795	5.04554				5.14623	5.06341	5.4905	5.8077	4.9635				12.9678	6.02904	6.4725	6.41409
10.9586	-0.0485359								2.79109	1.43832	2.06724	1.08314					2.56778	4.59238	3.43499	3.09768					3.49784	5.13161	4.11727	4.44081	4.82998				5.50893	5.18681	5.08056	5.58645	4.97882				12.5898	5.75769	6.31178	6.29992
10.9686	0.0798537								2.86949	1.13949	2.05533	1.23781					2.81233	4.23626	3.64517	3.01739					3.48091	4.52637	4.30463	4.66849	4.95291				5.46784	5.24705	5.2803	5.3287	4.90755				13.124	5.7984	6.30832	6.30209
10.9786	-0.129112								2.75449	1.00942	1.69595	0.993065					2.74706	4.50089	3.25115	2.64996					3.68704	4.59058	4.10891	4.46303	4.93154				5.30382	5.29348	4.97825	5.34055	5.19688				13.0778	6.29433	6.54844	6.17811
10.9886	-0.531753								3.03009	1.4438	1.68638	1.58525					2.70988	4.34054	3.27611	3.19381					3.28388	4.936	4.06776	4.22814	4.96084				5.38773	4.99927	5.31552	5.5286	5.09555				13.2303	6.13588	6.56317	6.35336
10.9986	-0.0639902								2.6951	1.19744	1.93023	1.12689					2.52267	4.43487	3.35679	3.08903					3.4388	5.10916	4.24406	4.31506	4.58373				5.64254	4.89335	5.60282	5.65769	5.06722				13.2741	6.05584	6.29292	6.30993
11.0086	-0.383104								2.68379	1.15182	1.55696	1.50945					2.7091	4.59772	3.35394	3.06413					3.30186	4.56775	4.55702	4.34035	4.80412				5.57853	5.38708	5.25839	5.47057	4.95899				12.7544	6.00086	6.22929	6.30256
11.0186	-0.320014								2.47088	1.24852	2.07345	1.2484					2.41693	4.5137	3.50053	3.0687					3.42208	4.54029	4.5577	4.51047	4.71289				5.43012	5.10891	5.46607	5.77405	4.67104				13.068	5.89929	6.56738	6.4346
11.0286	-0.438657								2.77443	1.36396	2.06764	1.43178					2.65279	4.36227	3.54249	3.13634					3.27988	4.67669	4.11895	4.54445	4.88108				5.28069	5.37467	5.30862	5.49094	4.83465				12.782	5.87671	6.22063	6.27743
11.0386	-0.58809								2.97064	1.16659	1.99731	1.43605					2.78261	4.9594	3.5824	2.98623					3.2712	4.88154	4.41423	4.5185	4.57023				5.12991	5.08958	5.28347	5.64386	5.07106				12.9143	6.02171	6.30185	6.44518
11.0486	-0.477151								2.8461	1.30237	1.51109	1.27774					2.60848	4.38672	3.24466	2.85684					3.21858	4.68382	4.09277	4.53986	4.9093				5.51611	4.95386	5.20395	5.92895	5.14966				12.9408	5.98169	6.42877	6.08667
11.0586	-0.419844								2.48903	1.33105	1.84516	1.24251					2.59394	4.47216	3.35119	2.99808					3.39264	4.92209	4.17057	4.47611	4.87052				5.7867	5.11688	5.10001	5.42253	5.01836				12.9066	5.92443	6.33578	6.6157
11.0686	-0.510842								2.74869	1.62626	1.98797	1.04054					2.71429	4.59197	3.12538	2.93615					3.47039	4.85302	4.18111	4.29328	4.66552				5.18415	5.01558	5.37008	5.48169	5.194				12.8152	5.99842	6.43123	6.62216
11.0786	-0.0927039								2.82438	1.23742	1.53139	1.25931					2.56749	4.75866	3.47002	2.86037					3.47473	4.92055	3.95354	4.29931	4.83626				5.57466	5.25979	5.18411	5.61308	5.0471				13.0695	5.9581	6.26298	6.34337
11.0886	-0.299218								2.68036	1.3943	2.19613	1.01216					2.74812	4.45834	3.56757	2.98872					3.15959	4.88077	4.26389	4.55336	4.54522				5.47523	5.30026	5.25118	5.784	4.85789				13.1364	5.71549	6.25809	6.13811
11.0986	-0.248724								2.66207	1.43014	2.17318	1.0473					2.80705	4.51969	3.19793	2.86219					3.10405	4.48744	4.0863	4.37269	4.81211				5.55197	4.97037	5.18294	5.37794	4.85692				13.1391	5.91271	6.5757	6.47718
11.1086	-0.581995								2.6383	1.19257	1.84449	0.955009					2.90958	4.6547	3.40059	3.21427					3.59872	4.68765	3.88564	4.37959	4.815				5.19545	5.44698	4.91253	5.43861	4.83048				13.1531	5.68262	6.57066	6.78239
11.1186	-0.27225								2.63374	1.30826	1.74938	1.1078					2.77897	5.05216	3.31317	2.96299					3.59915	4.63136	4.28548	4.32508	4.83348				5.56004	5.10387	5.31393	5.56923	5.04424				13.0981	5.89898	6.5338	6.17185
11.1286	-0.391815								2.88868	1.51336	1.76046	1.33454					3.03554	4.45411	3.50385	2.94277					3.51663	4.70278	4.14013	4.53255	4.61468				5.4025	5.33062	5.3487	5.74726	5.07379				12.8971	5.95554	6.46262	6.51853
11.1386	-0.115088								2.94097	1.27899	1.92331	1.30573					2.66345	4.52344	3.26454	3.01513					3.52716	4.76902	4.29833	4.14271	4.48031				5.55276	5.17875	5.13947	5.76363	4.78582				12.7582	5.88779	6.5222	6.27924
11.1485	-0.0763759								2.9805	1.39576	2.23001	1.36114					2.36977	4.83487	3.37577	3.09108					3.73431	4.61147	4.09322	4.47375	5.04865				5.56397	5.25141	5.07236	5.52454	4.84856				13.2524	6.27191	6.54548	6.3591
11.1585	-0.450812								2.76506	1.22034	1.75724	1.26085					2.56638	4.75533	3.26698	2.57759					3.48077	4.69497	4.28299	4.51217	4.75103				5.22883	5.50073	5.42497	5.88935	4.98634				13.2645	6.27974	6.39325	6.1785
11.1685	-0.330795								2.77158	1.25093	1.8628	1.13747					2.85594	4.6025	3.58763	2.91599					3.69075	5.14286	4.30005	4.40142	4.93531				5.52107	5.13922	5.23653	5.73834	4.89556				13.1551	6.37074	6.15246	6.51588
11.1785	-0.496931								2.85614	1.33632	1.95644	1.17238					2.6787	4.87006	3.2004	2.9888					3.73786	5.05442	4.32917	4.2711	4.77478				5.37576	4.95906	5.40821	5.58518	4.82345				13.1881	6.25697	6.25333	6.45307
11.1885	-0.424641								2.7806	1.51802	1.71198	1.21299					2.86188	4.61842	3.27988	2.81062					3.49697	5.07526	4.40999	4.59874	4.76949				5.34859	5.27348	5.35483	5.47688	4.78532				13.0135	6.45818	6.29779	6.37593
11.1985	-0.213564								2.85385	1.51693	1.82881	1.50466					2.56815	4.63073	3.37332	3.03684					3.85326	5.00816	4.21494	4.78031	4.82235				5.38594	5.15961	5.36407	5.60061	5.22392				12.8033	6.07544	6.5313	6.55975
11.2085	-0.559536								2.8688	1.21927	1.85544	1.21468					2.36619	4.69883	3.40816	2.91006					3.45732	4.83379	4.22587	4.68321	4.91987				5.28344	4.9765	5.4142	5.60867	4.69191				12.857	5.9157	6.19311	6.18828
11.2185	-0.290785								2.91754	1.4168	1.64648	0.998833					2.64067	4.74668	3.35468	3.101					3.26715	5.07663	4.4767	4.53031	4.98723				5.53038	5.24901	5.42326	5.48266	5.07563				12.98	5.81779	6.11476	6.4318
11.2285	-0.300362								2.67554	1.47754	1.90477	1.09271					2.74667	4.7136	3.28641	2.79151					3.53291	4.90628	4.08461	4.05578	4.61079				5.46084	5.54062	5.46694	5.36607	4.85222				13.2614	6.20389	6.29317	6.61478
11.2385	-0.18431								2.70901	1.14594	1.83342	1.13157					2.6237	4.52898	3.08614	2.93355					3.88896	5.05315	4.31942	4.36987	5.0993				5.55258	5.47147	5.10463	5.62882	5.17303				12.9845	6.103	6.30234	6.3668
11.2485	-0.44969								2.9314	1.63984	2.14716	1.48606					2.26396	4.36839	3.05409	3.17523					3.35204	4.67484	4.14527	4.58009	4.95961				5.41231	5.40215	5.17293	5.37245	5.28868				12.9292	6.14416	7.00318	6.25137
11.2585	-0.297944								2.71417	1.47898	1.83818	1.20379					2.26624	4.87565	3.32513	2.99307					3.6057	5.36674	4.32514	4.32114	4.85002				5.54792	5.30161	5.20538	5.46777	4.79573				12.9198	6.11174	6.12734	6.04487
11.2685	-0.440851								2.6304	1.5912	2.11442	0.779443					2.57467	4.53561	3.45796	3.35836					3.56661	5.03927	4.37905	4.40252	4.79211				5.67508	5.32455	5.23283	5.42518	4.91027				12.8533	5.90935	6.50904	6.16154
11.2785	-0.398393								2.66584	1.33859	1.85789	1.12785					2.61188	4.79207	3.24762	2.74035					3.5393	5.29621	4.00035	4.72747	4.67617				5.48293	5.24618	5.08315	5.51489	5.00928				12.5854	5.82421	6.1887	6.36542
11.2885	-0.217316								2.45638	1.52632	1.58443	0.941472					2.84217	4.65176	3.15534	3.08815					3.36668	4.73775	4.41402	4.50478	4.92666				5.79308	5.45271	5.3745	5.5098	5.02367				13.0175	5.96852	6.42781	6.23895
11.2985	-0.290833								2.71041	1.07061	1.70505	1.34851					2.66697	4.54968	3.53461	3.09813					3.65536	4.80828	4.24207	4.50677	4.53573				5.43387	5.21453	5.35388	5.36697	4.89062				12.7509	5.87413	6.21721	6.41957
11.3085	-0.180666								2.55236	1.08988	1.52269	1.13142					2.69545	4.56395	3.55307	2.99255					3.53426	4.8199	4.38077	4.48553	4.86223				5.67491	5.34388	5.25029	5.41951	5.02247				12.856	6.2956	6.4652	6.62154
11.3185	-0.194981								2.76324	1.40704	1.58841	1.42844					2.60119	4.69008	3.33374	3.02325					3.71676	5.18275	4.42901	4.54564	4.84031				5.93129	5.57038	5.43747	5.09421	4.84696				12.8497	6.11187	6.35794	6.60116
11.3285	-0.392873								2.81498	1.35868	1.82953	1.18461					2.6248	4.6798	3.41879	3.08419					3.66389	4.71296	4.55926	4.89541	4.83045				5.75843	5.27344	5.44932	5.23684	5.09538				12.6539	5.8982	6.56736	6.36783
11.3385	0.116321								2.36629	1.46608	1.84094	1.08048					2.82552	4.5853	3.20832	3.1717					3.6023	4.70062	4.19556	4.48824	4.76231				5.86284	5.16823	5.47378	5.20861	4.91492				12.6312	5.79313	6.09868	6.25946
11.3485	-0.249029								2.57551	1.47529	1.93501	1.13655					2.85735	4.63501	3.51294	2.96844					3.93701	4.72641	4.16268	4.75018	4.98018				5.51494	5.2847	5.09667	5.46918	4.97746				13.1954	5.46523	6.21924	6.29959
11.3585	-0.378068								2.79631	1.30412	1.72785	1.45373					2.82652	4.38706	3.29986	3.07365					3.45108	4.73281	4.30247	4.57377	4.7873				5.26282	5.3288	4.9551	5.55781	4.89076				13.0049	6.32193	6.27284	6.31943
11.3685	-0.495121								2.71864	1.47258	1.83104	1.15455					2.88988	4.81221	3.50637	3.03209					3.39277	5.13402	4.14335	4.51633	4.99324				5.45656	5.10491	4.93192	5.5429	4.65947				12.5811	6.13328	6.4321	6.55216
11.3785	-0.244285								2.78736	1.43072	2.04584	1.21405					2.54086	4.72609	3.42186	3.17411					3.42267	4.63472	4.07988	4.62551	4.84747				5.23702	5.08591	5.33586	5.53546	5.00126				12.8895	6.09031	6.01602	6.12059
11.3885	-0.398524								2.78978	1.38534	1.63929	1.38969					2.48434	4.34167	3.00448	3.23119					3.57488	4.93639	4.09712	4.38378	4.78703				5.42355	5.54575	5.25107	5.77944	5.13447				13.0945	6.08434	6.36262	6.47602
11.3985	-0.321937								2.72307	1.40923	1.90619	1.2064					2.46725	4.65265	3.35115	3.02931					3.43629	4.99279	4.31561	4.58854	4.63425				5.36227	5.2374	5.06836	5.76113	4.95469				13.0469	6.08571	6.58737	6.79056
11.4085	-0.625363								2.90976	1.60387	1.7289	0.973986					2.50759	4.55913	3.42248	3.36047					3.43869	4.82551	4.52093	4.76902	4.66858				5.43412	5.1873	5.17575	5.74809	4.88529				13.1906	5.89785	6.59911	6.18203
11.4185	-0.571712								2.47077	1.22774	1.54226	1.00116					2.78192	4.97593	3.21167	3.32914					3.41228	4.89427	4.38079	4.58683	4.84564				5.51185	5.37217	5.26418	5.85618	5.10106				13.0928	6.31548	6.49708	6.07572
11.4285	-0.422732								2.9113	1.35645	1.67833	0.983548					2.71727	4.56082	3.52787	3.33446					3.32827	4.76586	4.4505	4.5112	5.10289				5.651	5.39674	5.15083	5.52065	4.71129				13.1825	5.68161	6.71211	6.3654
11.4385	-0.585695								2.60473	1.30436	2.07646	1.12201					2.70491	4.84857	3.167	3.12161					3.767	4.9797	4.24718	4.54366	4.76675				5.28343	4.98576	5.28457	5.46993	4.76564				12.7206	6.15372	6.57362	6.73435
11.4485	-0.3738								2.55073	1.55737	1.8064	1.39826					2.70786	4.5702	3.4481	3.04932					3.64831	4.61613	4.06625	4.43908	4.77075				5.72869	5.40935	5.15681	5.22867	5.01775				12.9715	5.67658	6.51023	6.50929
11.4585	-0.253262								2.66943	1.85621	2.03596	1.23476					2.92462	4.98711	3.61614	3.07148					3.47044	4.55377	4.44543	4.51569	4.91847				5.53059	5.01738	5.08937	5.2784	5.05927				13.0023	5.86932	6.63536	6.08511
11.4685	-0.235013								2.65913	1.4363	2.05406	1.37649					2.56689	4.81802	3.51281	3.02969					3.54448	4.92512	4.39259	4.49256	4.8242				5.60854	5.23612	5.11238	5.60482	5.26498				13.1976	6.02954	6.30114	6.3923
11.4785	-0.222215								2.75267	1.71706	1.83079	1.4212					2.57901	4.71368	3.42059	3.1311					3.24048	5.00053	4.08734	4.66372	4.96045				5.21225	5.50809	5.04433	5.83564	5.05112				13.132	6.1745	6.31373	6.45258
11.4885	-0.469743								2.91156	1.44173	1.88462	1.47508					2.82306	4.57977	3.19	3.3879					3.50912	5.06792	3.97287	4.48875	4.63746				5.33884	5.16723	5.30852	5.34761	5.05872				13.0812	5.90176	6.4061	6.50008
11.4985	-0.591229								2.77792	1.66852	2.2276	1.42901					2.69201	4.73999	3.52201	3.06679					3.58726	4.77589	4.11426	4.21761	5.193				5.4077	5.1081	5.29237	5.56895	4.81184				13.0311	5.78111	6.74696	6.12047
11.5085	-0.298481								2.80262	1.36844	1.8973	0.893544					2.70367	4.72989	3.09903	3.06337					3.547	4.95584	4.17543	4.47306	4.96847				5.79401	5.35123	5.43725	5.35719	4.90471				13.3616	5.81081	5.91318	6.33076
11.5185	-0.418676								2.66439	1.52824	1.98489	1.12289					2.72414	4.699	3.19299	3.58169					3.5712	4.73116	4.2157	4.68708	4.93894				5.65879	5.12362	5.30758	5.67668	4.9413				13.0054	5.94771	6.43494	6.30018
11.5285	-0.40889								2.6162	1.5891	2.01398	0.969776					2.87823	4.26616	3.55894	3.01183					3.39444	4.83009	4.26452	4.46201	4.83667				5.31701	5.4324	5.40889	5.37238	5.09292				13.1988	6.06184	6.6548	6.43035
11.5385	-0.261072								2.84922	1.24927	1.7009	1.12328					2.75753	4.87788	3.15576	2.92944					3.60881	4.82607	4.44768	4.34711	4.63394				5.69692	5.38546	5.56979	5.62299	4.8228				13.0832	6.00503	6.49047	6.24902
11.5485	-0.21648								2.55999	1.21008	1.82386	1.31127					2.54256	4.40262	3.42897	2.88122					3.3482	4.83626	4.49411	4.5999	5.22913				5.62389	5.29805	5.03485	5.19118	4.94078				13.0194	5.89406	6.51299	6.32108
11.5585	-0.345168								2.78564	1.39219	1.84422	1.43378					2.87022	4.65008	3.39644	3.06327					3.49699	4.89065	4.24391	4.27824	4.59628				5.68972	5.46943	5.32119	5.35326	5.14119				13.2607	6.15926	6.40607	6.1503
11.5685	-0.164337								3.02107	1.4445	1.77724	1.32474					2.55109	4.47163	3.20315	3.41349					3.30335	4.64564	3.88542	4.35698	4.89945				5.51439	5.41712	4.96378	5.45998	5.16285				12.9103	6.27472	6.42111	6.1063
11.5785	-0.327053								2.89644	1.3061	1.57859	1.46698					2.80652	4.80635	3.22068	3.11251					3.46553	4.51496	4.23863	4.27487	4.51503				5.78595	5.41967	5.37594	5.78956	5.16655				13.0427	6.16397	6.62763	6.22958
11.5885	-0.427698								2.43957	1.45433	1.87351	1.30455					2.85366	4.79528	3.50195	2.91071					3.90422	4.8899	4.36593	4.51775	5.00463				5.81314	5.19809	5.11572	5.65535	5.02026				12.6612	5.86441	6.44132	6.26464
11.5985	-0.164838								2.85094	1.39997	1.67465	1.64318					2.72196	4.87175	3.39546	2.85863					3.46915	4.6013	4.36274	4.69628	5.00726				5.69621	5.09834	5.61987	5.32307	4.82095				12.7292	6.46832	6.74141	6.47342
11.6085	-0.0736317								3.02397	1.36289	1.69823	1.21901					2.9143	4.44889	3.76558	3.0169					3.77756	4.72159	4.06534	4.71335	4.85894				5.55619	5.22968	5.13802	5.72206	5.30104				12.9122	6.01745	6.41291	6.48856
11.6185	-0.427207								2.6728	1.54407	1.67904	1.58878					2.42144	4.54903	3.28689	3.21535					3.5906	4.4002	4.2933	4.63143	4.952				5.47593	5.39321	5.37311	5.7004	4.8288				12.809	5.84798	6.55376	6.06735
11.6285	-0.650833								2.68012	1.41469	1.88761	1.06021					2.94578	4.54713	3.53374	3.04706					3.69333	4.61247	4.57287	4.67897	4.52748				5.58662	5.38933	4.96855	5.51153	5.29487				12.8372	5.92709	6.39328	6.51719
11.6385	-0.335819								2.56478	1.43347	1.58658	1.42165					2.81604	4.38876	3.54389	2.70221					3.45305	4.61623	4.12201	4.41643	4.89994				5.48823	5.19997	5.12839	5.46043	5.1088				13.2123	5.88073	6.73621	6.51065
11.6485	-0.46857								2.99181	1.33439	1.79954	1.38793					2.64848	4.82602	3.57391	3.1902					3.46294	4.91155	4.09843	4.72825	4.76513				5.79625	5.55737	5.41191	5.47542	5.09647				13.021	6.33684	6.36574	6.47185
11.6585	-0.635931								2.3016	1.29923	1.56529	1.63703					2.87664	4.50209	2.95425	3.26246					3.26464	4.84041	4.33151	4.43267	4.69979				5.443	5.66378	5.05545	5.58537	5.28767				12.9986	6.14342	6.52918	6.54688
11.6685	-0.220909								3.00694	1.55814	1.74491	1.29417					2.77037	4.85172	3.39536	2.74624					3.72176	4.91324	4.19459	4.69622	5.11358				5.40365	5.13886	5.12734	5.59696	4.93934				13.0656	5.92011	6.42233	6.4129
11.6785	-0.398419								2.32198	1.29193	1.76833	1.14228					2.95708	4.49052	3.26155	2.89108					3.48461	4.89592	4.31904	4.38629	4.87464				5.41389	5.39422	5.31468	5.55711	4.95446				12.9213	5.99116	6.21067	6.20908
11.6885	-0.5375								2.61655	1.55687	1.973	1.32968					2.50961	4.28454	3.44726	3.08599					3.31017	4.8585	3.89718	4.46861	5.04636				5.41265	5.20074	5.09924	5.57528	5.2306				12.9148	6.15817	6.41053	6.31297
11.6985	-0.380829								2.53237	1.77844	1.54248	1.39784					2.75294	4.66089	3.38574	3.17713					3.69315	4.85222	4.00088	4.33605	5.0714				5.36344	5.08431	5.34076	5.52611	5.09346				13.1315	6.00589	6.35772	6.61625
11.7085	-0.310703								2.68318	1.29267	1.89556	1.25268					2.46107	4.76839	3.40342	3.156					3.48284	4.73011	3.93751	4.8322	4.83735				5.40057	5.44749	5.26138	5.54696	5.34366				13.3061	5.96422	6.35598	6.61794
11.7185	-0.432562								2.52772	1.4774	1.79239	1.32121					2.85399	4.59152	3.56304	3.07315					3.58328	5.01729	4.17758	4.84099	5.03555				5.28727	5.57766	5.05016	5.61413	4.72021				13.2688	6.04297	6.25224	6.51176
11.7285	-0.621915								2.77215	1.29008	1.89201	1.26006					2.87199	4.76251	3.1547	2.97159					3.38211	4.97328	4.45036	4.47633	4.98877				5.08131	5.09066	5.23632	5.78143	5.04576				13.2056	5.91226	6.51195	6.73386
11.7385	-0.791974								2.6494	1.20196	1.8295	1.26297					2.67442	4.16158	3.47522	3.0141					3.57139	4.67453	4.21955	4.52123	5.07414				5.39829	5.10544	5.29996	5.43324	4.97502				12.9859	5.91004	6.69272	6.43945
11.7485	-0.14268								2.79006	1.4592	1.96855	1.11902					2.63874	4.20589	3.17175	3.00879					3.40093	4.52329	4.03814	4.69155	5.00208				5.12556	5.31114	5.21686	5.99371	5.13437				12.8673	6.20911	6.64273	6.45001
11.7585	-0.219178								2.60341	1.66617	1.78209	1.45789					2.4367	4.32534	3.08034	3.06853					3.69834	5.09985	4.18651	4.45685	4.6674				5.29253	5.20289	5.18781	5.41222	4.9791				13.0265	5.62679	6.4824	6.26606
11.7685	-0.426								2.69419	1.28572	2.02054	1.43473					2.78643	4.2766	3.51379	2.70438					3.62187	4.50603	4.2445	4.42549	4.71708				5.51548	5.27568	5.24966	5.5569	5.34224				12.4912	5.8162	6.07406	6.35029
11.7785	-0.337227								2.8841	1.70349	2.06193	1.38783					2.8535	4.3981	3.51882	3.12162					3.59021	4.94917	4.27317	4.73383	4.97346				5.48002	5.0209	5.22463	5.31415	4.96227				13.0104	5.80597	6.45268	6.20024
11.7885	-0.396761								2.81351	1.36779	1.75662	1.27283					2.82334	4.36639	3.52692	3.14602					3.60739	4.75746	4.3084	4.39452	4.74897				5.36121	5.35477	5.35097	5.66241	5.40806				12.6217	5.93929	6.59408	6.59017
11.7985	-0.181583								2.83089	1.6023	2.13121	1.14098					2.68404	4.60618	3.26263	3.20459					4.04333	4.85722	4.26673	4.22082	5.0265				5.63437	5.15962	5.21068	5.51493	5.09714				13.2767	6.10899	6.42274	6.83645
11.8085	-0.379819								2.76741	1.37217	1.76689	1.17331					2.96082	4.4187	3.23967	3.12698					3.48583	4.82523	4.38793	4.64798	4.83072				5.40248	5.22506	5.17359	5.49298	5.25846				13.2348	5.99038	6.16497	6.21872
11.8185	-0.288225								2.87434	1.49088	1.66462	1.6227					2.47895	4.64241	3.40098	3.11292					3.61368	4.77747	4.32603	4.74402	4.87829				5.38871	5.23581	5.11389	5.46695	4.77796				13.464	6.16113	6.17698	6.21447
11.8285	-0.311726								2.86192	1.17445	1.65751	1.55046					2.92081	4.61544	3.30401	2.95306					3.46212	4.87095	4.18969	4.41968	4.67923				5.56654	5.27502	5.25478	5.66402	5.11442				13.3053	6.2525	6.09197	6.49621
11.8385	-0.385754								2.67609	1.67133	1.89048	1.07107					2.82076	4.74905	3.63648	2.88938					3.61412	4.68172	4.47598	4.59782	4.7566				5.4829	5.53775	4.99067	5.30323	5.03193				12.8597	5.9595	6.38891	6.31246
11.8485	-0.078517								2.96832	1.27238	1.7313	1.2524					2.72247	4.58948	3.62866	2.92813					3.79828	5.04563	4.17673	4.40791	4.88163				5.49838	5.34606	5.10329	5.25293	4.97107				13.0718	6.2266	6.46047	6.52739
11.8585	-0.149519								2.73222	1.46049	1.61045	1.45557					2.83844	4.56219	3.18984	3.03649					3.63067	4.79992	4.36045	4.49046	5.10579				5.46708	5.1596	5.10737	5.60077	5.30321				13.1644	6.06176	6.3681	6.2064
11.8685	-0.665698								2.9748	1.3043	1.87642	1.32936					2.72078	4.66816	3.54192	3.08197					3.60444	4.74904	4.6191	4.2817	4.84291				5.66385	5.42047	5.11438	5.8597	5.14954				12.9383	6.22278	6.56882	6.25215
11.8785	-0.103581								2.73208	1.46306	1.78037	1.41009					2.94819	4.36302	3.14093	3.12156					3.6362	4.57904	4.40699	4.43838	4.81927				5.34533	5.46532	5.2951	5.61257	5.06375				13.0254	6.44235	6.38862	5.93368
11.8885	-0.243756								2.71418	1.42299	1.96153	1.24089					2.86968	4.81643	3.36359	3.27098					3.20877	4.71415	4.29209	4.56564	4.75774				5.52838	5.32724	5.42014	5.4114	5.18527				13.1588	6.05095	6.39688	6.23144
11.8985	-0.403479								2.80322	1.5398	1.70515	1.13155					2.78754	4.85109	3.38812	2.96741					3.89496	4.79892	4.34375	4.50207	5.23232				5.87493	5.14014	5.22161	5.57386	5.13429				12.9453	6.21059	6.25776	6.45139
11.9085	-0.527191								3.02238	1.07537	1.84	1.26672					2.95342	4.55658	3.55509	3.26656					3.86639	5.10129	4.41511	4.57013	4.8664				5.59008	5.44001	5.37017	5.56003	4.77004				12.9968	5.92579	6.40339	6.69949
11.9184	-0.363036								3.11178	1.34119	1.65405	1.35167					2.6419	4.88103	3.26274	3.16147					3.50676	4.64697	4.26816	4.4162	4.34468				5.60297	5.55723	5.38511	5.49357	4.71621				13.3518	6.20416	6.96769	6.51189
11.9284	-0.421837								2.58858	1.53125	1.72502	1.4124					2.63298	4.45164	3.66683	3.34918					3.83464	4.52323	4.53382	4.49271	4.99905				6.07932	5.34158	5.02728	5.6373	5.19083				13.5234	6.03064	6.56553	6.70398
11.9384	-0.205747								2.50056	1.75282	1.9054	1.08107					2.77534	4.37363	3.34994	3.19552					3.6189	4.90602	4.66955	4.63593	5.16809				5.27349	5.09596	5.07214	5.47845	4.92846				13.332	6.43943	6.5008	6.76302
11.9484	-0.263777								2.35212	1.40367	1.50548	1.34145					2.91336	4.50043	3.38982	3.47528					3.04292	4.71055	4.21437	4.66019	4.86512				5.4855	5.53439	5.06907	5.35849	4.93839				12.8523	5.95292	6.31171	6.5473
11.9584	-0.106768								2.71968	1.45872	1.8946	1.2754					3.09638	4.59113	3.56894	2.99391					3.73082	4.80775	4.56565	4.60466	4.87264				5.56062	5.28821	5.55283	5.54989	5.14168				13.1278	6.31007	6.48578	6.70773
11.9684	-0.385102								2.36092	1.4443	1.78518	1.46222					2.76962	4.80295	3.3688	3.15341					3.41022	4.61635	4.09548	4.61549	4.87248				5.5439	5.08485	5.39132	5.58131	4.85376				13.0219	5.907	6.61935	6.4018
11.9784	-0.255049								2.64064	1.84361	1.81331	1.28023					2.85549	4.35573	3.87776	3.29907					3.5045	4.7722	4.27844	4.48397	4.82262				5.56967	5.20403	5.28784	5.56195	4.89049				13.3195	6.38954	6.3792	6.31042
11.9884	-0.312806								2.59389	1.53611	1.76735	1.48297					2.79836	4.743	3.69425	3.11263					3.3225	4.72273	4.50646	4.78008	5.02944				5.52719	5.30788	5.20211	5.38393	5.08164				13.067	6.0419	6.39985	6.81108
11.9984	-0.181595								2.75938	1.65417	1.67849	1.26101					2.90196	4.58042	3.43922	3.15632					3.54843	4.86714	4.25265	4.78599	5.02467				5.35209	5.13205	5.32163	5.56523	4.9852				13.1571	6.16229	6.38589	6.52436
12.0084	-0.487242								2.78248	1.64068	1.47722	1.64995					2.47705	4.82321	3.45433	3.27146					3.59039	4.86914	4.24069	4.21456	4.94263				5.45346	5.54439	5.11695	5.37782	4.88203				13.243	5.99859	6.53621	6.68045
12.0184	-0.381399								2.7793	1.73843	1.81065	1.19659					2.82675	5.01563	3.36058	3.41935					3.47957	4.87675	4.45579	4.59972	5.29638				5.79614	5.45762	5.4099	5.39412	5.04374				13.1482	6.16454	6.56384	6.8236
12.0284	-0.382542								2.9744	1.68426	2.02155	1.51666					2.6464	5.12731	3.69921	3.21579					3.54979	4.99665	4.20027	4.97027	4.85277				6.04847	5.17599	5.38242	5.80392	5.16024				13.1915	6.05955	6.36549	6.30094
12.0384	0.090455								2.54426	1.41748	1.96738	1.16232					2.8345	4.56857	3.28617	2.94801					3.46475	4.80353	4.52066	4.81724	4.91052				5.74444	5.55993	5.30682	5.48031	4.97305				12.9707	6.30599	6.40523	6.54954
12.0484	0.0050076								2.68228	2.1266	2.01983	1.56244					2.79962	4.73114	3.40476	3.25261					3.52455	4.82111	4.47266	5.01447	4.92588				5.31172	5.34085	5.18901	5.64035	5.18261				12.8377	5.76101	6.54407	6.24111
12.0584	-0.42853								2.44674	1.36042	1.94771	1.16095					2.73152	4.8388	3.61607	3.25881					3.52959	4.70035	4.14736	4.56537	4.79904				5.59702	5.02811	5.30864	5.55626	5.26619				12.8945	5.82918	6.56853	6.96871
12.0684	-0.280701								2.58269	1.4696	1.92952	1.41684					2.74636	4.37895	3.09134	3.12373					3.60843	4.6423	4.47878	4.41603	5.0755				5.44857	5.40657	5.424	5.62341	5.29757				12.9348	6.10458	6.42953	6.51433
12.0784	0.198697								2.77364	1.57177	1.88212	1.12239					2.75625	4.39489	3.47856	3.07782					3.57731	5.22558	4.8782	4.65124	4.93776				5.48435	5.34457	5.27935	5.35811	5.30311				13.1776	6.28181	6.5011	6.51076
12.0884	-0.432006								3.06078	1.36933	1.83389	1.37979					2.85421	4.91811	3.30746	3.11926					3.36004	4.66133	4.39818	4.76297	5.18013				5.60488	5.50021	5.07135	5.54079	5.27301				13.2396	5.99928	6.41017	6.52676
12.0984	-0.474698								2.75487	1.39722	1.71402	1.72269					3.06234	4.89533	3.5419	3.27014					3.75611	5.05372	4.64245	4.71541	4.88115				5.60232	5.53636	5.56026	5.36524	4.91868				13.1759	6.31882	6.26327	6.47713
12.1084	-0.523879								2.85863	1.24	2.06148	1.29211					2.92299	4.82416	3.49371	3.24806					3.6921	4.48787	4.48349	4.58732	4.56553				5.75953	5.53131	5.29385	5.4269	5.03085				13.1078	5.99913	6.44018	6.64454
12.1184	-0.416617								2.59448	1.29926	1.78312	1.17881					2.92158	4.76339	3.45881	3.24266					3.53525	4.8156	4.47896	4.44097	5.31723				5.3571	5.47962	5.26477	5.53774	5.14306				13.1	5.76147	6.46114	6.65773
12.1284	-0.0410448								2.70675	1.48568	1.57758	1.05165					3.01673	4.56527	3.44579	3.09613					3.64609	4.67955	4.65445	4.23317	4.8069				5.68873	5.14416	5.03518	5.77109	5.0858				13.1652	6.16484	6.48095	6.56549
12.1384	-0.293003								2.65987	1.58145	1.91404	1.02941					2.81087	4.88983	3.21447	2.99066					3.47574	4.54013	4.27462	4.31583	4.80974				5.59111	5.18316	5.31474	5.64587	4.97435				13.1983	5.99196	6.92978	6.51425
12.1484	-0.299044								2.6599	1.44029	1.93795	1.24426					2.52898	4.80533	3.42761	3.19457					3.80978	4.94959	4.27991	4.57815	4.87379				5.64088	5.37834	5.35951	5.55522	5.13191				13.1503	6.22055	6.54541	6.64298
12.1584	-0.416009								2.77569	1.39426	1.67589	1.23866					2.58947	4.52612	3.59741	3.32852					3.65699	4.79792	3.77808	4.79126	4.98211				5.52963	5.48817	4.97855	5.35535	4.9215				13.2388	6.11574	6.41134	6.38663
12.1684	-0.287032								3.0933	1.23536	1.68017	1.54204					2.82676	4.80915	3.45325	3.38339					3.37884	4.99453	4.48389	4.52206	4.80366				5.36421	5.13136	5.15392	5.49999	4.74731				13.0564	6.10348	6.37342	6.92958
12.1784	-0.385396								2.82768	1.34876	1.77775	1.2867					2.71052	4.96013	3.77963	3.197					3.58584	5.1627	4.54249	4.62076	4.8527				5.30867	5.54903	5.25928	5.48073	5.09034				13.4525	6.06713	6.36561	6.36151
12.1884	-0.183384								2.78669	1.54889	1.44157	1.30017					2.99061	4.83693	3.7401	3.30077					3.28982	4.78708	4.41039	4.74882	5.17583				5.45555	5.48343	5.34011	5.58735	4.75944				13.0531	5.99629	6.51736	6.6296
12.1984	0.0327292								2.85169	1.49892	1.77396	1.33712					2.66677	4.73515	3.21783	3.30596					3.6098	5.01106	4.46998	4.46596	5.00178				5.40777	5.32745	4.98711	5.44853	5.27038				12.8594	6.05073	6.63086	6.2948
12.2084	-0.360837								2.53445	1.50915	1.88757	1.428					2.46834	4.69965	3.4883	3.22928					3.61356	5.02668	4.52854	4.69027	5.14209				5.42962	5.3263	5.26631	5.80066	5.23257				12.8016	6.14499	6.474	6.50416
12.2184	-0.365084								2.43153	1.48498	1.55515	0.969736					2.72736	4.67393	3.34004	3.06349					3.78626	4.71703	4.46912	4.69672	5.01426				5.63551	5.21427	5.04025	5.3327	5.30384				13.0312	6.12322	6.32858	6.37423
12.2284	-0.148362								2.71004	1.50307	2.03273	1.42809					2.90321	4.60315	3.39756	2.96588					3.99605	4.81435	4.31758	4.41482	5.11038				5.44067	5.17514	5.19599	5.56814	5.05562				13.3479	6.32868	6.66692	6.26287
12.2384	-0.416766								2.71076	1.42736	1.61091	1.40253					2.63593	4.65287	3.50626	3.12259					3.52023	4.74499	4.27272	4.82334	4.77493				5.80641	5.44535	5.27642	5.56595	5.25908				13.1334	6.11085	6.46204	6.51302
12.2484	-0.28993								2.44925	1.61095	1.86382	1.36411					2.92082	4.71102	3.23052	3.07655					3.4957	4.68075	4.3106	4.78497	4.69202				5.5123	5.25357	5.10923	5.62076	5.31189				13.3288	6.33848	6.57176	5.9235
12.2584	-0.462038								2.71165	1.76595	2.10732	0.993445					2.8745	4.76676	3.29981	3.09547					3.35664	4.96884	4.5421	4.50486	5.04825				5.39622	5.11539	5.35252	5.35844	5.0343				12.9969	6.29681	6.66005	6.45869
12.2684	-0.488874								2.77625	1.69439	1.81679	1.29948					2.63352	4.66302	3.17658	3.04694					3.60641	5.02384	4.53454	4.4512	4.87638				5.59326	5.28552	5.08624	5.76138	5.28538				13.1216	6.09411	6.72204	6.36335
12.2784	-0.311416								2.74505	1.4952	1.9013	1.40992					2.79487	4.84406	3.58561	3.05705					3.43438	4.62442	4.3312	4.66526	4.88836				5.52205	5.40108	5.05401	5.32423	4.99099				12.9271	6.01602	6.92823	6.6489
12.2884	-0.464552								2.54209	1.33543	1.94634	1.19796					2.88199	4.9077	3.14535	3.18954					3.53982	5.02439	4.25932	4.5609	5.16686				5.4964	5.30021	5.58858	5.50784	4.79746				13.2084	6.18347	6.2403	6.73218
12.2984	-0.525849								2.83979	1.44519	1.64759	1.00895					2.71443	4.76416	2.85141	3.54162					3.37808	4.78623	4.28438	4.5757	4.78847				5.4972	5.21958	5.34022	5.74514	4.96799				13.1105	6.02523	6.15121	6.69402
12.3084	-0.268766								2.85834	1.56465	1.77207	1.38486					3.02753	4.69163	3.29476	3.31981					3.79534	5.06414	4.28198	4.51258	5.17181				5.63125	5.22194	5.24655	5.58122	5.13953				13.431	6.22365	6.48597	6.52766
12.3184	-0.238305								2.88948	1.47907	1.66892	1.55837					2.72879	4.84474	3.05664	3.21124					3.8618	4.65244	4.22032	4.77657	5.31364				5.65629	5.49973	5.09865	5.69342	5.1233				13.324	6.14162	6.66278	6.66795
12.3284	-0.475527								2.8985	1.42597	2.12669	1.40307					2.84213	4.72682	3.36084	3.07308					3.65866	4.89277	4.04288	4.4324	4.85767				5.58152	5.53956	5.16006	5.42988	4.8505				12.9598	6.21956	6.70057	6.60008
12.3384	-0.507071								2.63113	1.12993	1.86239	1.34489					2.72138	4.75843	3.12192	3.09382					3.83106	4.86483	4.41114	4.44562	5.04422				5.11196	5.10339	5.11452	5.56315	4.76929				12.9971	6.44178	6.63646	6.51697
12.3484	-0.307212								3.01195	1.58911	1.96693	1.45596					3.02695	4.65115	3.36008	2.79321					3.83789	4.54111	4.3185	4.71338	4.67594				5.30118	5.05317	5.41745	5.37281	4.84969				12.9594	5.89454	6.33683	6.61537
12.3584	-0.0281838								2.93244	1.47216	1.68974	1.32767					2.97176	4.7101	3.45467	3.23323					3.74156	4.50735	4.61168	4.34621	5.28788				5.60799	5.13242	5.17576	5.80586	5.11475				12.7847	6.29707	6.64269	6.20693
12.3684	-0.0842453								2.81322	1.17394	1.71169	1.27419					2.68617	4.58373	3.2925	3.1417					3.49744	4.88479	4.30559	4.4376	4.64682				5.31857	5.02332	5.04328	5.58058	5.17986				13.1501	6.23135	6.33364	6.53914
12.3784	-0.321005								3.00175	1.34887	2.0579	1.38414					2.81474	4.68098	3.11912	3.06228					3.65716	4.77524	4.351	4.5632	4.79668				5.55779	5.48301	5.44409	5.54534	5.12608				13.4314	5.66151	6.45092	6.67107
12.3884	-0.143938								2.71256	1.47277	2.20914	1.28816					3.13439	4.57279	3.43696	2.79425					3.7977	5.06472	4.18763	4.62015	4.93778				5.59163	5.33624	5.1927	5.38467	4.65757				13.2455	5.7482	6.27767	6.14104
12.3984	-0.395792								2.46384	1.21707	1.4637	1.41902					2.93609	4.86685	3.48989	2.98573					3.83719	4.70608	4.29765	4.56168	5.05248				5.56814	5.29433	5.16723	5.26657	5.18138				13.2937	5.78147	6.63283	6.28007
12.4084	-0.450416								2.70274	1.39199	2.18487	1.01179					2.81933	4.81775	3.40318	2.95972					3.857	4.82984	4.10085	4.71829	4.77842				5.47354	5.33996	5.31133	5.38833	5.11229				13.4119	5.95905	6.7034	6.2126
12.4184	-0.578642								3.0687	1.34211	2.26237	1.31839					2.72912	4.63135	3.40606	3.17321					3.44723	4.67084	4.23041	4.90448	4.88957				5.43061	5.16442	5.15136	5.25486	5.0742				13.0132	6.14213	6.57688	6.73069
12.4284	-0.0727226								2.75204	1.35796	1.70916	1.3365					3.11749	4.67252	3.1128	3.17454					3.7593	4.88014	4.22624	4.61401	5.21118				5.7374	5.26368	5.5294	5.68533	5.06082				13.2077	6.08743	6.59266	6.20731
12.4384	-0.324593								2.64722	1.35891	1.93004	1.36195					3.22476	4.66382	3.64833	3.19706					3.53183	4.83702	4.10091	4.67028	5.17037				5.75853	5.41839	5.40978	5.49361	5.07235				13.3559	5.95812	6.57486	6.39763
12.4484	-0.356991								2.85972	1.23189	2.00421	1.23058					2.62561	4.7092	3.44326	2.77817					3.85515	4.83975	4.16509	4.524	5.05128				5.42434	4.98291	5.41283	5.58109	5.35883				13.0254	6.13826	7.05667	6.58931
12.4584	-0.309077								2.78899	1.29061	2.45144	1.30625					2.97254	4.84799	3.33568	3.15156					3.83874	4.52424	4.6341	4.51568	4.60472				5.34991	5.31791	5.24553	5.71017	5.11197				13.2553	6.13366	6.51855	6.53696
12.4684	-0.256835								2.47136	1.5114	1.79571	1.35453					2.64933	4.83241	3.40508	2.86537					3.59542	4.97529	4.12443	4.36574	4.81724				5.69875	5.36029	5.14093	5.43345	4.8015				12.9884	6.09814	6.35423	6.58044
12.4784	-0.370967								3.16743	1.33834	1.99157	1.32479					2.96958	4.80974	3.18035	2.94297					3.41864	4.80793	4.2728	4.30563	5.00032				5.61321	5.13745	5.51701	5.42028	4.98413				13.3039	5.99163	6.35158	6.13324
12.4884	-0.30795								2.89676	1.84329	1.67292	1.39614					2.87397	5.18008	3.27803	3.00689					3.74359	4.72872	4.12064	4.62097	5.00461				5.54536	5.4946	4.84743	5.35715	4.9526				13.3063	6.14706	6.51498	6.31622
12.4984	-0.297653								2.87451	1.67804	1.55547	1.00524					3.38638	4.709	3.50356	2.9277					3.80603	4.68498	4.32238	4.45286	5.10389				5.70584	5.04296	5.21212	5.82275	5.2325				13.2595	6.0479	6.76752	6.30468
12.5084	-0.215448								2.88277	1.6906	1.75425	1.32197					3.01425	4.66932	3.28912	3.21307					3.89232	4.85032	4.1562	4.28025	4.78687				5.51839	5.47823	5.4326	5.7788	4.95748				13.1536	6.22219	6.49089	6.20585
12.5184	-0.448213								2.84744	1.43161	1.85645	1.37824					2.57773	5.07255	3.38261	3.48474					3.60235	4.64991	4.15534	4.59162	4.76686				5.41913	5.26746	5.05679	5.48219	5.4763				13.2643	5.90319	6.37722	6.25629
12.5284	-0.715044								2.86804	1.25523	1.75619	1.61902					2.76945	4.80275	3.0536	3.077					3.37234	4.97865	4.24886	4.45389	5.03631				5.51806	5.41017	5.32651	5.52872	5.23098				13.1389	5.98078	6.674	6.44416
12.5384	-0.514905								2.92776	1.66217	1.86943	1.34303					2.77978	4.86838	3.2824	3.02189					3.46744	4.61323	4.47441	4.6776	5.02331				5.48618	5.14508	5.30531	5.22957	4.94634				13.0781	5.9639	7.03972	6.21888
12.5484	-0.0600509								2.81991	1.32255	1.97284	1.31057					2.69567	4.7348	3.16591	3.2131					3.43529	4.71046	4.53743	4.63735	5.41215				5.53799	5.32855	5.21259	5.89257	5.34583				13.0453	6.11581	6.51954	6.33676
12.5584	-0.147272								2.70922	1.42436	1.98983	1.40801					2.72474	5.16697	3.2601	3.18017					3.60618	4.6087	4.03537	4.76827	5.13409				5.53062	5.18609	5.10126	5.82471	5.05345				13.3075	6.22102	6.28159	6.69839
12.5684	-0.289402								2.70352	1.71037	1.83141	1.64356					2.84393	4.84532	3.65477	3.3653					3.54503	4.49322	4.05656	4.55083	5.15709				5.53934	5.35932	5.17085	5.2965	5.22625				13.1952	6.22408	6.33935	6.47335
12.5784	-0.568182								2.98649	1.58328	1.90133	1.26372					2.88886	4.66342	3.66011	3.0873					3.6478	4.7208	4.57393	4.51	5.00397				5.28618	5.28316	5.41735	5.43909	5.25671				13.0668	5.88417	6.51349	6.40697
12.5884	-0.641478								2.87957	1.3268	1.80743	1.07494					2.87856	4.91189	3.6299	3.5734					3.85675	4.61134	4.18268	4.51911	4.96878				5.60161	5.04631	5.36324	5.53464	4.94271				13.0737	5.98321	6.734	6.56944
12.5984	-0.336314								2.90964	1.5734	2.1256	1.26795					3.28707	5.00465	3.575	3.19785					3.48042	4.76819	4.27301	4.41104	4.97137				5.7515	5.22907	4.97987	5.53744	5.23519				13.0045	5.98359	6.52689	5.95337
12.6084	-0.374626								2.92147	1.3962	1.86621	1.76546					2.81163	4.75048	3.6321	3.12781					3.91221	4.70475	4.13815	4.73297	5.00759				5.60073	5.15273	4.97077	5.58469	5.09611				13.1688	5.89925	6.52873	6.36525
12.6184	-0.198345								2.6971	1.19804	2.1364	1.44752					2.82405	4.75579	3.47765	2.83592					3.6339	4.79408	4.40655	4.72105	4.97259				5.4913	5.33111	4.68033	5.61302	4.60217				13.2285	5.83881	6.39443	6.63127
12.6284	-0.265731								2.55267	1.62918	1.79086	1.40262					2.78983	5.03312	3.25887	3.37583					3.9002	4.9741	4.29213	4.86397	4.63733				5.69265	5.38566	5.03404	5.68553	5.01661				13.1516	6.07022	6.39473	6.6543
12.6384	0.0462546								2.84355	1.34779	1.92109	1.02381					2.68745	4.90723	3.47805	3.08682					3.76131	4.65519	4.38145	4.5644	4.94437				5.41118	5.39469	4.91347	5.75539	5.00156				13.1443	6.27405	6.40741	6.51021
12.6484	-0.407283								2.50241	1.50073	1.85798	1.22387					3.00323	4.83297	3.52094	3.06104					3.76136	4.7605	4.52883	4.57472	4.92348				5.36982	5.53657	5.02836	5.87806	4.89813				13.4565	6.14747	6.91942	6.47682
12.6584	-0.435753								2.91401	1.50059	1.7327	1.28392					2.93255	4.81173	3.53209	3.01352					3.44163	4.69856	4.67377	4.6729	4.71913				5.81372	5.18498	5.09915	5.61365	5.15044				13.2004	6.16542	6.62996	6.42039
12.6684	0.0335536								2.70957	1.53302	1.99915	1.46354					2.94948	4.72428	3.27913	3.05196					3.19858	4.82296	4.31536	4.78494	5.31668				5.57873	5.49043	4.96847	5.25209	5.10581				12.9566	5.88012	6.20023	6.41389
12.6784	-0.333544								2.93309	1.31201	1.7407	1.57154					3.02783	4.77194	3.30028	3.1774					3.76879	4.97286	4.28287	4.64139	4.93514				5.88178	5.63867	5.45517	5.49175	4.95443				13.0177	6.19189	6.19626	6.18311
12.6883	-0.362695								2.88644	1.52974	1.84681	1.53682					2.80085	4.43205	3.4121	3.27043					3.59624	4.80352	4.43396	4.72838	5.02259				5.63654	5.35261	5.24558	5.78033	5.3026				13.1266	6.02714	6.47027	6.19495
12.6983	-0.533502								2.85491	1.35346	1.70345	1.38956					2.45053	4.79566	3.44345	3.13747					3.58435	5.03589	4.25475	4.73607	5.07289				5.55737	5.63564	5.32204	5.71948	4.82051				13.2875	5.59353	6.46642	6.38009
12.7083	-0.208999								2.69602	1.20481	1.79666	1.64474					2.83029	4.62625	3.28699	3.43881					3.46612	4.70426	4.33826	4.32981	5.00269				5.45273	5.42394	5.32941	5.36682	5.11334				13.2162	5.97975	6.45054	6.42875
12.7183	-0.290274								2.87724	1.55439	1.86404	1.34626					2.88575	4.93021	3.52709	3.07638					3.40185	4.77791	4.07776	4.44503	5.13454				5.25672	5.31043	5.66373	5.6303	4.86077				13.3048	5.948	6.2027	6.63279
12.7283	-0.0703153								3.07076	1.43415	1.67888	1.13714					2.54592	4.46098	3.38436	3.02084					3.54847	4.69139	4.24005	4.53066	4.88568				5.64638	5.66256	5.20314	6.07785	4.74833				13.0743	6.08254	6.5601	6.72017
12.7383	-0.203756								3.00996	1.52558	1.76605	1.27593					2.73809	4.67041	3.61057	3.33499					3.67754	4.774	4.54406	4.19409	4.92693				5.5477	5.24758	4.98834	5.62586	5.08426				13.5362	5.91708	6.69093	6.46268
12.7483	-0.213018								2.72518	1.57048	1.67862	1.65562					2.76588	4.8132	3.5252	3.07835					3.8556	4.7319	4.42671	4.49524	5.07153				5.6112	5.55698	5.35803	5.59331	5.31115				13.0579	5.97966	6.30545	6.66315
12.7583	-0.461911								2.95467	1.29521	1.92908	1.46256					3.17448	4.87565	3.53216	3.13272					3.8284	4.93042	4.33288	4.59573	4.98646				5.60354	5.41204	4.98741	5.42333	5.14087				13.265	5.92605	6.28742	6.54723
12.7683	-0.595001								2.63005	1.59112	1.77004	1.22213					2.95644	4.83771	3.4434	3.05988					3.55081	4.81851	4.08845	4.80544	5.19385				5.52552	5.39865	5.53665	5.67415	4.99121				13.1054	6.14501	6.53558	6.22221
12.7783	-0.32302								2.94099	1.81886	1.7751	1.61069					2.8873	4.89401	3.34488	3.03582					3.60472	4.81807	4.31622	4.48757	5.00672				5.36729	5.51282	5.42761	5.47964	5.09119				13.2099	6.01076	6.5678	6.45489
12.7883	-0.377978								2.83285	1.171	1.93709	1.40889					2.85777	5.23988	3.62618	3.34848					3.62571	4.67364	4.31574	4.79657	4.56446				5.07715	5.71376	5.13657	5.64528	5.31292				13.0986	5.91327	6.51748	6.27935
12.7983	-0.610964								2.69763	1.1135	1.79541	1.35455					3.10653	4.61031	3.55927	3.00315					3.81224	4.68119	4.22566	4.70618	4.98909				5.42016	5.22195	5.32001	5.54884	5.28535				13.3413	6.14287	6.44494	6.53491
12.8083	-0.235228								2.93125	1.48925	1.86155	1.22293					3.06964	4.67919	3.50339	3.19626					3.80934	4.8235	4.27479	4.71403	5.06884				5.69529	5.31552	5.26986	5.61947	4.957				13.3373	6.12032	6.33711	6.53048
12.8183	-0.296699								2.88188	1.36356	1.7621	1.79563					2.67203	5.21943	3.6847	2.99411					3.79089	4.60822	4.33415	4.50639	4.90156				5.65332	5.56087	5.10674	5.51898	5.09039				13.9808	5.91463	6.65549	6.26249
12.8283	-0.141157								2.5612	1.45719	1.78058	1.56532					2.96918	4.81588	3.18379	3.34779					3.57053	5.07368	4.22474	4.69537	4.97699				5.36092	5.47291	5.22642	5.70212	5.43049				13.4021	5.96905	6.27896	6.64851
12.8383	-0.0942298								2.73672	1.41447	1.68962	1.22366					3.04733	4.7048	3.2247	3.18669					3.71456	4.7952	4.11052	4.66738	4.82708				5.36218	5.41394	5.66499	5.51239	5.08156				13.5657	5.89501	6.55383	6.59134
12.8483	-0.0801552								2.47129	1.18743	1.71034	1.50008					2.95283	5.08139	3.39355	3.04891					3.85452	5.04723	4.57336	4.62536	5.12955				5.51516	5.74038	5.5333	5.57879	5.34426				13.2554	6.10764	6.09647	6.41391
12.8583	-0.243025								3.25718	1.47319	1.93571	1.35245					2.83001	4.73853	3.65833	3.14439					3.57803	4.67767	4.46497	4.63933	5.25329				5.44343	5.08433	5.00433	5.52011	5.27406				13.5352	5.90511	6.55019	6.25666
12.8683	-0.328456								2.86363	1.53094	1.82191	1.14519					2.69702	4.88235	3.62569	2.97484					3.49618	4.77915	4.85943	4.93049	4.81828				5.42244	5.36321	5.32853	5.57866	5.10432				13.6084	6.14657	6.64338	6.80226
12.8783	-0.528155								2.98332	1.36378	1.76024	1.30432					2.70934	4.58957	3.46216	2.91053					3.65411	5.09901	4.42023	4.7528	5.09295				6.08433	5.32435	5.29799	5.44828	4.9578				13.455	6.14162	6.18925	6.43419
12.8883	-0.110152								2.84866	1.16862	1.81588	1.5217					3.3815	4.45801	3.71427	2.99769					3.67211	5.06427	4.43219	4.61689	4.73045				5.71601	5.38821	5.62451	5.36407	4.97991				13.4222	6.054	6.40981	6.21407
12.8983	-0.264177								2.74357	1.52025	1.47785	1.3625					2.97237	4.75132	3.65141	3.06091					3.7596	4.63799	4.56829	4.53994	4.71964				5.51035	4.9119	5.10092	5.10186	4.77				13.2114	6.07277	6.41571	6.60127
12.9083	-0.606871								2.81368	1.21348	1.44298	1.11551					2.68909	4.96915	3.66426	3.2263					3.59106	4.6896	4.39841	4.66652	4.58126				5.61042	5.43859	5.35147	5.64328	4.79844				13.2776	6.14747	6.19419	6.35263
12.9183	-0.433669								2.89959	1.5267	1.87577	0.815651					3.08875	4.72626	3.42615	3.04726					3.71607	4.72517	4.07437	4.5804	4.97819				5.26003	5.39599	5.24797	5.50577	4.854				13.15	6.12795	6.52517	6.55198
12.9283	-0.487733								2.67793	1.48391	1.81518	1.25277					2.9397	4.31281	3.5077	3.04246					3.41216	4.85358	4.74583	4.37869	4.92712				5.51262	5.16346	5.06765	5.89704	4.92551				13.2614	6.23638	6.11242	6.4302
12.9383	0.0449656								2.77068	1.48496	1.99344	1.48548					2.919	4.64836	3.58678	3.13434					3.89283	4.70473	4.63919	4.78212	4.96571				5.44935	4.98707	5.185	5.25709	4.95732				13.3027	6.31185	6.74359	6.18311
12.9483	-0.300879								2.88657	1.44403	1.86068	1.32088					2.93939	5.09005	3.66771	3.35402					4.07821	4.83388	4.294	4.01591	5.00187				5.66352	5.49684	5.27412	5.62037	5.13568				13.4266	5.69805	6.35826	6.67621
12.9583	-0.469388								2.95562	1.74332	1.74749	1.2789					2.61068	4.84513	3.24603	3.26617					4.07509	4.86934	4.3642	4.67949	4.66864				5.43208	5.53708	5.12891	5.71162	4.97353				13.2347	6.10124	6.93972	6.26061
12.9683	-0.208583								2.84299	1.54716	1.95688	1.17963					3.11341	4.90613	3.4568	3.09949					3.82864	5.03044	4.12377	4.60992	4.83788				5.44889	5.39301	5.00143	5.56974	4.90788				13.4334	6.06647	6.82925	6.47557
12.9783	-0.244317								3.07532	1.46689	1.52326	1.17503					3.25744	4.80174	3.55095	3.27283					3.52456	4.75789	4.50926	4.68048	4.49192				5.56363	5.44154	5.3066	5.37533	5.00772				13.4475	6.08072	6.66092	6.37611
12.9883	-0.588124								2.71917	1.56076	1.78367	1.34674					3.19741	4.82126	3.77354	2.96852					3.60634	4.8774	4.85681	4.29108	5.11261				5.25428	5.55391	5.10087	5.63393	4.8327				13.274	6.13021	6.653	6.3527
12.9983	-0.429001								2.70491	1.78552	1.94351	1.28362					2.85625	4.7356	3.55064	3.49947					3.43641	4.89188	4.41343	4.74643	4.8674				5.6808	5.54469	5.08765	5.57877	4.99233				13.2879	6.01928	6.60471	6.60175
13.0083	-0.321575								2.88661	1.35064	1.96481	1.32445					2.97386	4.81396	3.3196	2.88011					3.68957	5.00293	4.29341	4.68503	4.91844				5.50473	5.41378	5.41287	5.65722	4.93862				13.196	6.12536	6.54223	6.43785
13.0183	-0.195046								2.96897	1.49264	1.65779	1.72451					2.82757	4.70987	3.87481	3.08383					3.46675	4.96384	4.35766	4.87361	4.65215				5.93655	5.43156	5.03914	5.54475	5.03931				13.427	6.1588	6.42401	6.5998
13.0283	-0.269836								2.90613	1.50927	1.97288	1.14672					3.11872	4.90469	3.31951	3.28497					3.67985	5.00883	4.31406	4.89994	4.89791				5.75636	5.14083	5.21093	5.50765	5.05182				13.0897	6.03718	6.67405	6.55251
13.0383	-0.48712								2.84209	1.36047	1.83777	1.67985					3.13643	4.70545	3.62588	3.16198					3.5995	4.84405	4.24066	4.845	4.79214				5.67136	5.46077	4.68129	5.44152	5.16762				13.0675	6.34029	6.49892	6.74373
13.0483	-0.210748								3.15692	1.34294	1.88877	1.23165					2.81645	4.42228	3.07084	3.02263					3.55688	4.59768	4.1032	4.51657	4.79351				5.57248	5.53145	5.06776	5.39617	4.5993				13.3027	6.31825	6.8244	6.82481
13.0583	-0.344822								2.84761	1.63176	1.96527	1.52711					2.85917	4.59356	3.3184	3.0028					3.86025	4.29691	4.87591	4.5751	4.77523				5.49406	5.51093	5.29718	5.26816	5.10949				13.0066	6.2429	6.63826	6.5484
13.0683	-0.482172								2.83026	1.33802	1.66026	1.25866					2.7534	4.58159	3.16799	3.08848					3.72133	4.60836	4.46208	4.40036	4.93031				5.63031	5.14396	5.30641	5.5739	5.36913				12.9923	5.95659	6.61256	6.58072
13.0783	-0.114897								3.17653	1.43708	1.99884	1.13233					3.06854	4.74579	3.32501	3.30593					3.54258	5.02083	4.42145	4.75231	5.05235				5.58811	5.34293	5.1562	5.48133	4.95409				13.4453	5.7763	6.3857	6.73018
13.0883	-0.448157								3.25858	1.4325	1.78697	1.44826					2.63899	5.03472	3.56296	3.18211					3.32927	4.8172	4.26323	4.63544	5.0019				5.26699	5.20756	5.24099	5.50965	4.96533				13.1454	5.95461	6.57877	6.40474
13.0983	0.00657196								2.88373	1.57731	1.75836	1.48987					2.83292	4.70604	3.70412	3.20644					3.63936	4.87636	4.33371	4.37159	4.77746				5.80675	5.14602	4.90655	5.16202	5.07929				12.9551	6.24444	6.75439	6.29324
13.1083	-0.334719								3.24527	1.71931	2.03364	1.47516					2.74232	4.83492	3.434	3.10761					3.34305	4.79568	4.53213	4.4889	5.13286				5.65549	5.43731	5.20208	5.63105	5.19224				13.3903	6.01774	6.72359	6.41997
13.1183	-0.536375								2.73508	1.3873	1.95516	1.36986					2.7995	5.16334	3.04592	3.37594					3.57405	4.5873	4.56885	4.71725	4.63843				5.52029	5.14361	5.31639	5.52479	4.89152				13.3191	6.0703	6.70791	6.02317
13.1283	-0.181794								2.90767	1.7575	1.8082	1.34168					2.83942	4.8513	3.50494	3.27195					3.92383	4.70254	4.3001	4.11661	5.12223				5.57071	5.26045	5.35083	5.65402	5.43419				13.2794	6.2613	6.73709	6.55996
13.1383	-0.246548								2.83096	1.62269	2.11539	1.30051					2.53688	4.6299	3.04833	3.38851					3.37133	4.53262	4.27585	4.57812	5.33342				5.64688	5.42078	5.51546	5.49507	5.13488				13.176	5.68374	6.55682	6.41597
13.1483	-0.370813								2.91659	1.28044	1.85558	1.41738					3.03069	4.58677	3.25066	3.39269					3.86346	5.14013	4.60607	4.91209	4.86049				5.69897	5.48258	5.26634	5.40484	5.11644				13.0857	6.12354	6.37136	6.51101
13.1583	-0.341714								2.95102	1.39031	1.87705	1.19465					2.87286	4.97465	3.19095	3.50903					3.74232	4.83669	4.47507	4.59645	5.08277				5.52624	5.60618	5.04265	5.6519	5.16529				13.2058	6.17639	6.57089	6.43388
13.1683	-0.155041								3.13845	1.00542	1.68736	1.35965					2.31471	4.79497	3.38522	3.17439					3.67693	4.92134	4.46161	4.85801	4.88066				5.35942	5.19421	5.39432	5.22401	4.81851				13.0829	5.61074	6.54614	6.58558
13.1783	-0.526421								2.9452	1.44452	1.76945	1.54824					2.64346	4.86137	3.34932	3.30688					3.64838	4.78015	4.56461	4.45864	4.94328				5.63611	4.89201	5.56458	5.4481	5.02959				13.1664	6.16633	6.47721	6.51348
13.1883	0.0152044								2.57136	1.33981	2.00258	1.17016					2.84508	4.70885	3.47842	3.23843					3.82985	5.16977	4.28818	4.68026	5.02962				5.64457	5.15544	5.44627	5.56716	5.03503				13.0933	6.13595	6.59413	6.62326
13.1983	-0.254382								2.6377	1.50552	2.05825	1.51276					2.75109	5.10038	3.24904	3.05452					3.61343	4.62149	4.68452	4.50516	4.50896				5.57015	5.41623	5.25343	5.4408	5.00083				12.8527	6.15537	6.63051	6.55327
13.2083	-0.236759								2.92136	1.4126	1.81689	1.62934					3.10555	4.95742	3.52586	3.06093					3.6427	4.83338	4.18405	4.60099	4.96602				5.57265	5.42383	5.05764	5.5375	5.45595				12.6922	6.17756	6.50549	6.76507
13.2183	-0.31002								2.87304	1.34768	1.48936	1.3895					2.64653	5.03699	3.51122	3.2335					3.45151	4.75482	4.64421	4.56148	5.05895				5.4886	5.20536	5.38846	5.24797	4.90627				13.2997	5.84383	6.56667	6.60543
13.2283	-0.356146								2.81255	1.51553	2.1123	1.29257					2.63812	4.7311	3.58518	3.43427					3.69803	5.059	4.63745	4.57362	5.15364				5.51576	5.28415	5.3801	5.85082	5.08487				13.0365	5.99844	6.60811	7.00139
13.2383	-0.199568								3.01786	1.39882	1.68809	1.50921					2.87623	4.85113	3.69875	3.2065					3.49981	4.94763	4.51213	4.49536	5.03559				5.45984	5.48624	5.264	5.67522	5.07274				13.3555	6.11223	6.71692	6.4797
13.2483	-0.312488								2.96355	1.49139	2.1097	1.26318					2.99483	4.80797	3.32563	3.25045					3.7374	4.8442	4.50313	4.48446	4.78138				5.54121	5.21895	5.19219	5.60952	4.86743				13.2346	6.07199	6.70051	6.44358
13.2583	-0.109895								3.27997	1.66493	2.06741	1.64975					2.8107	4.61452	3.18931	2.99764					3.55188	4.69674	4.79241	4.56034	5.0902				5.26644	5.32992	5.335	5.7287	5.27706				13.0078	6.2434	6.63223	6.66905
13.2683	-0.19299								3.22172	1.74862	1.79572	1.2028					2.55678	4.76681	3.58819	3.20345					3.36153	4.81527	4.46656	4.41667	4.78698				5.61314	4.98938	5.28089	5.36944	5.17402				13.127	6.09703	6.76178	6.54164
13.2783	-0.47886								2.79119	1.48834	1.99495	1.40012					3.07746	4.45333	3.34159	3.16809					3.63605	4.84813	4.30577	4.92891	5.01365				5.71313	5.28997	5.09673	5.54032	4.80497				13.1848	6.19438	6.44982	6.56326
13.2883	-0.464536								3.07836	1.5235	2.00114	1.33958					2.92598	4.52196	3.40792	3.18602					3.865	4.76556	4.4502	4.51503	5.02211				5.4898	5.51981	5.32292	5.66768	5.22397				13.287	5.90385	6.6766	6.24919
13.2983	-0.278867								2.81547	1.37373	2.2771	1.37049					2.91328	4.33151	3.31688	3.189					3.67946	4.94374	4.55954	4.85615	4.64998				5.73567	5.406	5.1456	5.45568	5.08338				13.271	5.73117	6.77163	6.34599
13.3083	-0.526952								3.01519	1.52054	2.24426	1.47952					2.84089	4.558	3.59615	3.31246					3.4957	4.88822	4.52207	4.68111	4.476				5.65262	5.13536	5.30401	5.5389	5.30168				13.1228	5.92547	6.79728	6.53201
13.3183	-0.254403								2.6921	1.28427	2.03472	1.14068					2.63714	4.62481	3.35538	2.92235					3.62753	4.84434	4.41622	4.72886	4.74557				5.57727	5.5643	5.1379	5.45327	5.14796				13.0502	5.92874	6.53384	6.3223
13.3283	-0.409488								2.84289	1.12226	1.99232	1.53093					2.71269	4.62402	3.69567	3.49074					3.80314	4.82334	4.40113	4.60786	4.75				5.69312	5.24156	5.51642	5.49488	5.00478				13.0873	6.08667	6.58942	6.34264
13.3383	-0.557585								3.09337	1.5564	1.75531	1.66797					3.0528	4.51672	3.36273	3.32787					3.83063	4.63831	4.36594	4.59365	4.73805				5.49251	5.42635	5.23193	5.67746	5.19639				13.0676	6.18536	7.03243	6.30314
13.3483	-0.290777								2.70496	1.4154	2.12686	1.48625					3.07558	4.90463	3.68558	2.95888					3.76432	4.84835	4.51079	4.46774	4.73882				5.78357	5.43799	5.35729	5.36608	5.37163				13.0444	6.35592	6.78929	6.61386
13.3583	-0.325435								3.04268	1.44902	1.87032	1.53114					2.75212	4.79631	3.96962	3.06345					3.74863	4.82537	4.33974	4.73059	4.90765				5.85832	5.44764	5.28515	5.53282	5.12244				13.2356	6.06393	7.02782	6.3509
13.3683	-0.40051								3.16051	1.721	1.78166	1.54528					2.75132	4.55118	3.36445	3.31674					3.42698	4.81762	4.40276	4.6329	4.73529				5.44165	5.24968	5.4711	5.53448	5.11244				13.2613	6.37267	6.93838	6.00943
13.3783	-0.301354								3.17996	1.58795	1.83335	1.19602					2.92231	4.66202	3.52607	3.13894					3.80601	4.53905	4.48589	4.68438	4.7691				5.35249	5.15312	5.24124	5.89976	4.63048				13.2191	5.85673	6.31789	6.26036
13.3883	-0.389838								2.71856	1.61075	2.26075	1.33424					2.6908	4.62535	3.40691	3.22225					3.40674	4.99682	4.50078	4.90172	4.77293				5.32793	5.27929	5.25048	5.52022	4.99582				13.3577	6.22011	6.78264	6.57018
13.3983	-0.81358								2.60668	1.64692	1.9399	1.38664					3.02359	4.80993	3.53028	3.16378					3.48361	4.45066	4.4202	4.52575	5.09999				5.57312	5.33771	5.16017	5.89558	4.77442				13.312	6.25014	6.56367	6.28451
13.4083	-0.522107								3.01173	1.45357	1.80622	1.53316					2.81237	4.66265	3.50458	2.95066					3.61193	4.76824	4.48456	4.70889	4.88955				5.33915	5.41424	5.30812	5.58651	5.15494				13.4477	6.02143	6.57744	6.21138
13.4183	-0.100913								2.78568	1.66824	1.88032	1.5488					2.82016	4.50794	3.5333	3.29953					3.52664	4.75441	4.34864	5.11528	4.90678				5.02549	5.27001	5.21065	5.43599	5.21287				13.2267	6.00903	6.43746	6.3953
13.4283	-0.298161								3.05105	1.637	1.96897	1.45789					2.88147	4.84522	3.2478	3.10431					3.58673	4.63868	4.27539	4.5342	4.86033				5.54083	5.32243	5.50566	5.92539	5.31575				12.8415	5.92568	6.41729	6.52453
13.4383	-0.210137								2.70284	1.71289	1.9603	1.37567					2.79526	4.58975	3.49434	3.46842					4.08168	4.82973	4.24846	4.57913	4.86982				5.4915	5.2638	5.14519	5.52756	5.19805				13.1968	6.20868	6.66241	6.58341
13.4483	-0.548741								2.81578	1.68831	1.96397	1.35635					2.77967	4.41845	3.56193	3.05842					3.97365	4.54001	4.31496	4.77932	4.59756				5.93232	5.4271	5.20745	5.93203	5.19898				13.321	6.19981	7.04882	6.36121
13.4582	-0.445096								2.85633	1.45893	1.96526	1.43057					2.80095	4.80155	3.71287	3.29679					4.09306	4.65016	4.47031	4.4951	5.02205				5.4761	5.62389	5.36984	5.62482	5.02124				13.1776	5.93056	6.95688	6.52065
13.4682	-0.134768								2.84929	1.4463	1.91073	0.904444					2.88146	4.72651	3.20268	3.29443					3.48302	4.60549	4.31783	4.69558	4.85852				5.19412	5.70202	5.18672	5.77296	5.2287				13.0532	6.32347	6.37615	6.33787
13.4782	-0.329908								3.08922	1.51243	2.07089	1.23524					2.69707	4.63673	3.79848	3.34058					3.251	4.69127	4.46559	4.47954	4.75868				5.63075	5.66268	5.3881	5.54106	5.23734				13.5259	6.28863	6.85351	6.50054
13.4882	-0.308288								2.80684	1.35136	2.05689	1.584					2.79665	4.55706	3.5212	3.11532					3.64096	4.58145	4.69375	4.61031	5.0003				5.40843	5.13283	5.30285	5.44647	5.14432				13.1466	6.09025	6.96522	6.55446
13.4982	-0.420416								2.91488	1.54138	2.05224	1.30416					2.88318	4.91939	3.82126	3.42173					3.27977	4.93145	4.35754	4.85508	4.87616				5.4199	5.71866	5.19142	5.39236	5.0461				13.0742	6.28614	6.55209	6.51582
13.5082	-0.14945								2.92365	1.49837	2.37363	1.5484					2.76685	4.45765	3.83258	2.93232					3.79395	4.52346	4.45658	4.47185	4.5393				5.95371	5.07921	5.2838	5.2835	4.86051				13.1982	5.89318	6.31933	6.3403
13.5182	-0.298104								2.94708	1.58064	1.873	1.28586					2.61898	4.26571	3.76235	3.21505					3.71023	4.76716	4.18203	4.99711	4.57289				5.5831	5.04143	5.16772	5.62658	5.10807				13.1619	6.37981	6.38332	6.29881
13.5282	-0.272562								2.98199	1.65986	1.74398	1.24316					2.5742	4.63969	3.63884	2.97421					3.1552	4.84361	4.50102	4.63823	4.68852				5.50451	5.14971	5.37798	5.62774	4.78074				13.6278	6.13028	6.64627	6.46295
13.5382	-0.242716								2.77568	1.71772	2.12957	1.35741					2.81676	4.64185	3.63731	2.88907					3.26915	4.48255	4.33197	4.58552	4.84099				5.16415	5.39781	5.23705	5.64945	5.17282				13.3343	6.09474	6.61268	6.47268
13.5482	-0.345861								3.24585	1.84713	1.71619	1.53601					2.57293	4.7292	3.59364	3.58692					3.35339	4.57645	4.48096	4.38302	5.21638				5.68978	5.43669	5.31148	5.59317	4.92217				13.402	5.94937	6.53681	6.65945
13.5582	-0.414738								2.9895	1.44748	1.89113	1.41793					3.02483	4.63904	3.59001	3.22643					3.73874	4.84752	4.3376	4.37019	5.04363				5.70023	5.1851	4.98031	5.51492	5.12483				13.2148	6.18924	6.79739	6.66901
13.5682	-0.466111								2.8775	1.60166	1.713	1.30405					2.64063	4.7309	3.49443	3.12686					3.38215	4.78597	4.61669	4.61397	4.84383				5.62382	5.45146	5.19235	5.43537	5.32503				13.1252	6.29976	6.8065	6.63506
13.5782	0.0141307								2.79098	1.95831	1.9064	1.31899					2.7769	4.68191	4.12397	3.31494					4.00557	4.66809	4.38663	4.6356	5.15108				5.46478	5.07416	5.25261	5.77297	5.169				13.217	6.14241	6.35758	6.52345
13.5882	-0.5158								3.12797	1.60945	2.10602	1.9153					2.64394	4.66312	3.7677	3.35978					3.78019	4.70348	4.55486	4.63024	4.93205				5.73172	5.18379	5.59501	5.4358	5.33088				13.2754	6.31631	6.4762	6.56314
13.5982	-0.429922								2.92252	1.65158	2.01018	1.34589					2.81442	4.66664	3.80315	3.03999					3.61464	4.79096	4.56406	4.74269	4.95844				5.2397	5.25489	5.8078	5.81538	5.05043				13.3652	5.99049	6.55255	6.58884
13.6082	-0.416164								2.80668	1.29791	1.80147	1.69968					3.0032	4.81792	3.78926	3.41025					3.5075	4.84245	4.44767	4.38925	4.70237				5.66697	5.33789	5.30623	5.53766	4.88417				13.251	6.04155	6.26468	6.54951
13.6182	-0.203347								2.76363	1.52223	1.82845	1.44004					2.93359	4.93456	3.41783	3.37167					3.63329	4.66584	4.36402	4.66543	4.72353				5.49725	5.45931	5.28605	5.47223	4.90009				13.3571	5.95878	6.71185	6.42519
13.6282	-0.387143								3.28284	1.55908	1.66647	1.34346					3.08908	4.7547	3.83623	3.12901					3.83268	4.5091	4.50463	4.57407	4.74552				5.27908	5.43591	5.19321	5.71448	5.41367				13.1809	6.29127	6.61112	6.23368
13.6382	-0.546092								2.89549	1.48859	1.75929	1.34622					3.00759	4.87907	3.49056	3.43472					3.31889	4.71579	4.32973	4.70562	4.50388				5.57579	5.71009	5.45992	5.73689	4.89307				13.199	6.35394	7.06339	6.37614
13.6482	-0.783731								2.78769	1.74536	1.78942	1.4932					2.99418	5.18918	3.70999	3.29641					3.37183	4.8936	4.48985	4.79092	5.04308				5.59512	5.5676	5.13577	5.77168	5.10113				13.1131	6.01725	6.67909	6.66316
13.6582	-0.186088								2.8039	1.6077	2.10644	1.54248					3.02912	4.69117	3.4893	3.20036					3.55872	4.99887	4.51632	4.25647	4.86595				6.10293	5.26823	5.42169	5.79547	4.99792				13.3835	5.85314	6.76542	6.56823
13.6682	-0.253111								2.69148	1.73636	1.9466	1.15066					2.75328	4.79064	3.66484	3.07849					2.98326	5.19176	4.36492	4.35766	4.88903				5.48959	5.35841	5.14903	6.01751	5.07275				13.3351	5.97664	6.91013	6.65779
13.6782	-0.567821								3.0978	1.438	2.20147	1.60303					2.92612	4.3792	3.25899	3.24508					3.51231	4.74064	4.55734	4.56196	4.82246				5.5387	5.55199	5.33346	5.57545	5.32066				13.4028	6.16891	6.53907	6.44427
13.6882	-0.466128								2.8258	1.73532	1.77488	1.61598					3.03096	4.94193	3.67931	3.38579					3.72481	4.63506	4.36369	4.44852	4.89309				5.7657	5.4652	5.56604	5.30465	4.89289				12.9959	6.33204	6.43751	6.25174
13.6982	-0.0815642								2.98776	1.42911	1.73205	0.9753					3.07728	4.9978	3.20837	2.85647					3.08647	4.39653	4.51328	4.68885	4.76342				5.51002	5.08267	5.29339	5.80411	5.20727				13.4397	6.14007	6.50537	6.82592
13.7082	-0.412899								2.78636	1.58629	1.71791	1.61993					2.91435	4.85456	3.11972	3.04913					3.7011	4.52645	4.49712	4.63889	4.94795				5.72732	5.5862	5.24752	5.53528	5.44033				13.3779	6.10746	6.35173	6.39815
13.7182	-0.505989								2.90952	1.48391	1.89009	1.4113					2.95386	4.71128	3.47127	3.18199					3.57694	4.73481	4.36643	4.60458	4.82564				5.79188	5.66489	5.13057	5.69521	4.92739				13.0277	6.07069	6.72895	6.53125
13.7282	-0.0988368								2.79426	1.85487	1.70142	1.84259					3.07982	5.08543	3.44081	2.9896					3.85198	4.52829	4.5605	4.21577	4.92128				5.65587	5.25134	5.35689	5.57091	5.49706				12.8971	5.91629	6.56844	6.34885
13.7382	-0.340664								2.81418	1.39953	1.85614	1.13882					2.93482	4.90107	3.47061	3.15952					3.73596	4.72706	4.49299	4.84873	4.79882				5.62826	5.55423	5.34063	5.51421	4.77665				12.9766	6.0274	6.43145	5.83476
13.7482	-0.504014								3.0528	1.48459	1.89465	1.77672					2.69763	4.49019	3.72108	3.59972					3.76671	4.90292	4.55647	4.45935	4.76646				5.95498	5.23351	5.09182	5.59232	5.23759				13.2344	6.3759	6.43031	6.45838
13.7582	-0.338574								2.94205	1.3986	1.70671	1.31432					2.5085	4.67424	3.65066	2.90859					3.44687	4.73498	4.54242	4.80773	4.73182				5.67582	5.53049	5.30054	5.32957	4.68589				13.2794	5.8103	6.44488	6.74879
13.7682	-0.269269								2.62831	1.40513	2.07702	1.49872					2.81993	4.32974	3.55865	3.18104					3.7499	4.97968	4.21422	4.44224	4.93633				5.73798	5.6207	5.28506	5.57881	5.2738				13.1026	6.03931	6.75696	6.68406
13.7782	-0.255711								2.57963	1.52863	1.80609	1.42584					2.913	4.43952	3.56224	3.08161					3.6294	4.96744	4.35621	4.84792	4.86205				5.95434	5.36493	5.31243	5.40729	5.02353				13.1841	5.86146	6.68241	6.34665
13.7882	-0.321749								2.6777	1.54024	1.86821	1.24686					3.14217	4.46969	3.28985	3.35494					3.712	4.86643	4.56339	4.7435	4.72163				5.50031	5.63959	5.18013	5.65411	5.06296				13.1421	6.09284	6.45526	6.8231
13.7982	-0.0426261								2.64887	1.32889	1.78465	1.50713					2.81878	4.75433	3.28183	2.79579					3.55405	4.96989	4.29211	4.8545	4.61601				5.70435	5.39997	5.29718	5.44935	5.26003				12.9336	5.68266	6.64817	6.3704
13.8082	-0.246232								2.91425	1.60382	1.99451	1.54053					2.62622	4.98223	3.24936	3.2842					3.62468	4.63459	4.54441	4.63874	4.76436				5.60595	5.23233	5.29374	5.59479	5.22152				12.9519	6.2549	6.33653	6.54469
13.8182	-0.17374								3.23476	1.68827	1.90714	1.46941					2.98606	4.73528	3.44157	3.26066					3.52774	4.86725	4.53195	4.49062	4.93877				5.26016	5.37906	5.38573	5.72119	5.22747				13.0139	6.46059	6.47511	6.34238
13.8282	-0.258074								2.92147	1.6109	2.00022	1.49533					2.84208	4.51725	3.45529	3.29202					3.53807	4.57476	4.32872	4.32018	4.38164				5.69569	5.16406	5.16772	5.53231	5.21176				12.7286	5.99947	6.49668	6.39609
13.8382	-0.3274								3.03762	1.5863	2.09629	1.32701					2.97569	4.62209	3.39836	3.17094					3.5317	4.64835	4.29598	4.75713	4.85583				5.88062	4.98956	5.55608	5.54819	4.95062				13.0014	5.82656	6.54225	6.46302
13.8482	-0.378757								2.97405	1.23918	2.02238	1.42968					3.12844	4.56244	3.62578	3.31485					3.55869	4.53813	4.38349	4.49793	4.66459				5.63336	5.21597	5.11808	5.64334	5.15843				13.5726	6.22416	6.76934	6.7092
13.8582	-0.504945								3.00214	1.42023	1.9606	1.42696					2.74017	4.69361	3.33939	3.07187					3.62836	4.74935	4.53055	4.5708	4.54487				5.75054	4.93162	5.63356	5.48571	4.88714				12.9838	6.0964	6.91971	6.52513
13.8682	-0.498383								3.01716	1.58203	1.64381	1.52032					2.72524	4.6397	3.69876	3.34396					4.04225	5.31236	4.44138	4.7253	4.7752				5.65189	4.94003	4.92083	5.60078	4.5828				12.9913	6.26549	6.62759	6.60635
13.8782	-0.407561								2.77991	1.65253	1.92667	1.4639					2.96391	4.57192	3.62519	3.25788					3.29312	4.86995	4.48929	4.77247	4.83173				5.42742	5.04024	5.20469	5.67461	5.2095				13.1671	6.28615	6.53404	6.49069
13.8882	-0.357694								2.90483	1.41808	2.19304	1.64616					2.84052	4.7142	3.24167	3.47468					3.9687	4.85459	4.29587	4.75984	5.03766				5.5187	5.30448	5.25888	5.41905	4.91098				13.2689	5.9184	6.59322	6.55543
13.8982	-0.239884								3.23783	1.33386	2.00454	1.3009					2.97751	4.58234	3.72582	3.00946					3.52371	4.84024	4.60806	4.47404	4.77921				5.52594	5.07436	5.09567	5.68545	5.16749				13.4112	6.18925	6.70925	6.65159
13.9082	-0.445985								2.78136	1.68723	1.91686	1.17849					2.66381	4.83332	3.36184	3.33505					3.8493	4.68055	4.75419	4.51434	5.12778				5.59009	5.56089	5.23814	5.58605	5.00006				13.0492	6.12942	6.63769	6.52948
13.9182	-0.192592								2.78417	1.80694	1.86916	1.63707					2.85815	4.75016	3.18285	3.18936					3.47712	4.78629	4.52884	4.8047	4.84587				5.71657	5.27004	5.17872	5.41477	5.32351				12.9459	6.08655	6.70671	6.73828
13.9282	-0.569394								2.72094	1.72163	1.91695	1.18047					2.8456	4.63919	3.5579	3.44957					3.73155	4.78556	4.26933	4.72415	4.73571				5.77083	5.55382	5.33092	5.267	5.21482				13.2231	6.26597	6.58591	6.59461
13.9382	-0.359517								2.94059	1.60884	2.23203	1.45324					2.84179	4.75221	3.63806	3.26647					4.00682	4.54168	4.66375	5.12321	4.8214				5.58541	5.36872	5.25653	5.94205	5.21578				13.5463	6.13488	6.84157	6.33505
13.9482	-0.610715								3.18883	1.14842	1.99817	1.28775					2.69654	4.73741	3.23125	3.14817					3.61693	5.16175	4.56447	4.76057	4.69567				5.46577	5.37933	5.46108	5.54252	5.23879				13.478	6.04547	6.67989	6.42908
13.9582	-0.0722319								2.86761	1.44352	1.8036	1.37278					2.83658	4.6552	3.44867	3.33408					3.42397	4.73018	4.331	4.56502	4.74922				5.61555	5.2048	5.33945	5.75366	5.06037				13.0867	5.86772	6.27926	6.75553
13.9682	-0.434511								3.058	1.5495	2.17651	1.41224					2.95395	4.56139	3.40975	3.11729					3.51669	4.90339	4.48169	4.44991	4.78291				5.86515	5.37243	5.46393	5.57463	5.33934				13.115	6.05117	6.3549	6.24144
13.9782	-0.497348								2.71469	1.61831	2.15383	1.4552					2.64013	4.83902	3.68772	3.13067					3.68107	4.53822	4.50028	4.7397	5.1118				5.51894	5.67447	5.37896	5.75123	4.96152				13.1652	6.53838	6.7217	6.48192
13.9882	-0.0702984								3.0506	1.71934	2.28209	1.37989					2.99462	4.78344	3.58397	2.92363					3.70666	4.633	4.5777	4.78052	4.91177				5.82688	5.49499	5.49577	5.89389	4.95209				13.261	6.0659	6.51893	6.49544
13.9982	-0.493865								3.0418	1.24812	2.08597	1.03066					2.83079	4.73613	3.49333	3.337					3.71721	4.69649	4.54234	4.83193	4.7082				5.71111	5.56609	5.21873	5.71053	5.03689				13.0489	5.8927	6.59641	6.88963
14.0082	-0.296898								2.75479	1.52454	2.14281	1.27117					2.86177	4.7526	3.47431	3.13897					3.75238	5.13888	4.42015	4.72121	5.01097				5.79067	5.49581	5.21695	5.72949	5.11754				13.2709	6.26947	6.90967	6.77313
14.0182	-0.775437								3.0468	1.53022	2.1287	1.64542					2.82843	4.70985	3.64966	3.30809					3.87398	4.88264	4.31189	4.49306	4.66475				5.71888	5.58227	5.38842	5.78882	5.0193				13.252	6.19849	6.43827	6.62554
14.0282	-0.60635								2.94346	1.47464	2.14254	1.53062					2.6423	4.68823	3.47493	3.21427					3.41516	4.93498	4.11459	4.86062	4.80614				5.45908	5.61794	5.13509	5.51728	4.86972				13.5029	6.00953	6.7789	6.42738
14.0382	-0.669053								2.7675	1.66682	2.09856	1.16801					2.80497	4.57515	3.71337	3.10845					3.31892	4.75005	4.14813	4.84522	4.66707				5.72301	5.64163	5.04218	5.62472	5.18961				13.3332	6.15176	6.8329	6.74852
14.0482	-0.117944								2.78685	1.44712	1.8622	1.42311					2.99206	4.52894	3.4095	3.40442					3.25899	4.72706	4.42472	4.71854	5.02378				5.91054	5.47307	5.51768	5.7396	5.25889				13.0897	6.0557	6.79993	6.1644
14.0582	-0.593549								2.94649	1.6781	2.0317	1.30396					2.87029	4.63986	3.59503	3.12498					3.79144	4.6658	4.13095	4.46928	4.68424				5.78889	5.36326	5.29771	5.80123	5.41791				13.1516	6.3398	6.6436	6.41586
14.0682	-0.213593								3.0467	1.38629	1.89767	1.33882					2.873	4.63759	3.08661	3.33007					3.68032	4.65939	4.45411	4.7533	5.13271				5.75881	5.40986	5.38493	5.49838	5.22996				12.8341	6.255	6.71201	6.65999
14.0782	-0.291027								2.87896	1.71769	1.91982	1.72491					2.84903	4.57324	3.41389	2.92387					3.86254	4.93848	4.36589	4.58421	4.67423				5.6408	5.7507	5.37019	5.7383	5.26962				13.2872	6.49081	6.64854	6.67641
14.0882	-0.327576								2.83966	1.31423	2.07478	1.47683					2.6252	4.61956	3.39388	3.00571					3.72433	4.75697	4.21096	4.98401	5.09897				5.6623	5.73279	5.21507	5.3153	4.64684				13.1941	6.39433	6.72515	6.50356
14.0982	-0.612112								2.75681	1.79478	2.05307	1.69041					3.0249	4.89638	3.59291	3.23955					3.7334	4.74983	4.11726	4.64956	4.897				5.69114	5.67863	5.43046	5.80979	4.86393				13.2225	6.36204	6.19163	6.24166
14.1082	-0.196339								2.84353	1.28102	2.11042	1.42238					2.67859	5.03243	3.47258	3.44609					3.18094	4.65701	4.51546	4.91529	5.07463				5.67322	5.44188	5.31203	5.86377	4.87645				13.1985	6.06265	6.4866	6.2717
14.1182	-0.407164								2.86273	1.41701	2.35347	1.59626					2.58794	4.76714	3.62309	3.05332					3.77624	5.07818	4.348	4.65539	4.90924				5.45436	5.46039	5.44061	5.65252	4.9383				13.2394	6.37199	6.73143	6.65937
14.1282	-0.258123								2.67506	1.61263	1.87429	1.66123					3.01363	4.84016	3.73985	3.15628					3.63764	4.50403	4.39633	4.80921	4.5315				5.95407	5.43201	5.23986	5.56874	5.31528				13.1173	6.21632	6.46088	6.3371
14.1382	-0.54408								3.03345	1.1874	1.96061	1.43111					2.9281	4.58872	3.7229	3.0721					3.78699	4.75456	4.34694	4.83395	5.05376				6.13282	5.52536	5.23935	5.65794	5.07643				13.173	6.04078	6.61749	6.67133
14.1482	-0.659786								2.85784	1.53988	2.15745	1.55097					2.9202	4.53619	3.36119	3.21742					3.68323	4.57646	4.46514	4.6724	5.06295				5.70781	5.46223	5.33012	5.6395	4.9846				13.4324	6.29849	6.83481	6.43703
14.1582	-0.287061								2.74021	1.45557	2.06431	1.53446					2.71505	4.81957	3.41575	2.96378					3.6381	4.4644	4.28651	4.66861	4.74422				5.45504	4.97993	5.3329	5.40238	5.06547				13.3088	6.11376	6.89864	6.35149
14.1682	-0.711028								2.65527	1.71391	1.85738	1.21688					3.2414	4.33116	3.57335	3.176					3.99198	4.91611	4.20898	4.79252	4.80918				5.94686	5.63395	5.33603	5.61734	4.88333				13.0322	6.16027	6.80484	6.28178
14.1782	-0.21658								2.92671	1.46317	1.87744	1.23777					2.91541	4.55899	3.43338	3.35464					3.75916	5.0768	4.39283	4.64333	4.59826				5.54807	5.38004	5.11337	5.43658	5.00805				13.1793	5.90516	6.55895	6.85825
14.1882	-0.523544								2.93071	1.66753	1.97769	1.29334					2.8319	4.96991	3.49996	3.28685					3.5423	4.7633	4.23449	4.70337	4.59225				5.97082	5.49949	5.17771	5.65799	4.8406				13.2187	6.03805	6.9756	6.40024
14.1982	-0.491027								2.74634	1.87813	1.91779	1.60619					2.87964	4.51897	3.52298	3.16802					3.63976	4.93796	4.76826	4.80486	5.14799				5.38945	5.56105	5.47179	5.845	5.47087				13.2916	6.34669	6.49785	6.81266
14.2082	-0.464516								3.21882	1.72873	2.21719	1.31942					3.00708	4.60248	3.44449	3.56048					3.2672	4.82758	4.21684	5.15598	4.7761				5.3605	5.61493	5.29626	5.7474	5.17104				13.3396	6.38408	6.33745	6.45957
14.2181	-0.339271								2.79932	1.58022	2.01539	1.50837					2.71393	4.80084	3.57108	3.18416					3.27427	4.87687	4.42153	4.52815	5.07217				5.80464	5.62554	5.41854	5.66296	5.18378				13.109	6.06928	6.68685	6.6067
14.2281	-0.0635041								2.85331	1.46488	1.97099	1.23557					2.75849	4.47118	3.60976	3.12993					3.67709	5.03773	4.33329	4.63853	4.8497				5.35647	5.73102	5.12298	5.85207	5.20672				13.0471	6.07202	6.84615	6.55046
14.2381	-0.559027								3.06077	1.5527	1.87695	1.27236					2.75524	4.47004	3.6871	2.85771					3.8623	4.78145	4.41966	4.50739	4.76172				5.78127	5.57934	5.48026	5.94934	5.14912				13.3008	6.06353	6.73517	6.5587
14.2481	-0.26604								3.1596	1.58313	1.95625	1.42329					2.78764	4.47989	3.49417	2.998					3.66171	4.96691	4.16839	4.65167	5.10561				5.51198	5.94149	5.39669	5.65075	5.30122				13.0777	6.44198	7.00902	6.45924
14.2581	-0.249423								3.14271	1.57974	2.29755	1.60718					2.42532	4.88965	3.68046	3.06821					3.4492	4.7309	3.96209	4.49874	5.08333				5.81009	5.61246	5.05434	5.6167	5.15899				13.2227	6.29234	7.11896	6.34495
14.2681	-0.401633								3.30909	1.50807	2.18349	1.55056					2.71428	4.61678	3.25604	3.2389					3.34381	4.63013	4.27986	4.63498	5.12917				5.73196	5.82746	5.08426	5.85412	4.95212				13.1152	6.28741	6.79255	6.41526
14.2781	-0.176702								2.96113	1.58904	2.0592	1.43799					2.92682	4.8248	3.47243	2.96526					3.75214	4.6974	4.33977	4.84393	4.74341				5.52237	5.44441	5.46823	5.60615	5.25132				13.4192	6.34196	6.81925	6.36253
14.2881	-0.312414								3.20779	1.63566	1.77771	1.48084					3.04356	4.69845	3.39761	3.03799					3.6171	4.62456	4.37988	4.90672	5.04644				5.39117	5.4597	5.37661	5.61873	4.98972				13.4138	6.30885	6.7594	6.70423
14.2981	-0.450417								2.87016	1.5887	2.03968	1.40699					3.0351	4.86086	3.57973	3.15492					3.615	4.97195	4.32486	4.3745	4.99187				5.61438	5.47986	5.24267	5.6455	5.32595				12.8857	6.02551	7.05044	6.64801
14.3081	-0.500987								3.21444	1.7323	2.05047	1.39929					2.89069	4.76005	3.57138	3.15062					3.55286	4.82363	4.48673	4.81987	4.89618				5.70647	5.46056	5.429	5.55577	4.87865				13.073	6.19813	6.9943	6.55399
14.3181	-0.361229								2.93919	1.88424	2.14469	1.2979					2.1995	5.00786	3.3533	3.09934					3.70926	5.08335	4.23257	4.90964	5.12651				5.6538	5.34636	5.39958	5.42516	5.22323				13.4034	6.18528	6.94849	6.64497
14.3281	-0.457065								3.42439	1.46374	1.66611	1.46784					2.737	4.66124	3.83594	3.37903					3.73	4.76184	4.57473	4.65413	5.1903				5.55685	5.53704	5.46936	5.4768	4.98871				13.1102	6.0209	6.53165	6.69245
14.3381	0.0421492								2.90407	1.34658	2.43193	1.47454					2.91431	4.99287	3.19326	3.06752					3.62429	4.7601	4.20639	4.38306	4.66385				5.62954	5.53601	5.55066	5.20427	5.3405				13.3112	6.35326	6.44196	6.33483
14.3481	-0.213227								2.76252	1.59684	2.05503	1.05447					2.83038	4.87019	3.53533	3.31086					3.78546	4.76182	4.27804	4.57224	5.1558				5.94452	5.52033	5.06278	5.61902	5.20877				12.9794	6.20131	6.70653	6.24986
14.3581	-0.549718								2.92353	1.53991	2.18256	1.5707					2.86551	5.13781	3.48656	3.01794					3.50715	4.88009	4.21261	4.85884	5.01031				5.49819	5.64426	5.3234	5.32846	5.22543				13.1313	5.74476	6.34395	6.46499
14.3681	-0.231081								3.02464	1.7693	2.04965	1.52695					2.6984	4.73217	3.71581	2.83145					3.39092	5.04053	4.65608	4.51665	4.74527				5.30602	5.57464	5.41971	6.03085	5.17935				13.1406	6.11171	6.27467	6.56327
14.3781	-0.0782371								2.90213	1.59356	2.10618	1.58431					2.82656	5.08602	3.17453	3.09425					3.69514	4.83563	4.15686	4.71188	4.81482				5.84541	5.44849	5.55458	5.3355	5.02418				13.2805	6.1542	6.95938	6.07828
14.3881	-0.0793031								3.08098	1.51694	2.00099	1.32024					3.11689	4.67849	3.46227	3.22309					3.60974	4.64191	4.34613	4.67155	4.58326				5.73717	5.7125	5.38455	5.35862	5.33941				13.053	6.23757	6.60665	6.33484
14.3981	-0.213129								2.94916	1.34155	2.01588	1.56001					2.78008	4.75569	3.61357	3.321					3.67949	4.40133	4.23938	4.63607	4.94547				5.78539	5.41111	5.12461	5.77016	5.25815				13.5167	6.11667	6.68076	6.46898
14.4081	-0.0833024								3.01049	1.75178	1.86523	1.37203					3.17502	4.51398	3.47888	3.17142					3.64139	4.80819	4.38566	4.79687	5.11719				5.80428	5.42344	5.11001	5.47256	4.83282				12.8784	6.25353	6.53662	6.40589
14.4181	-0.318846								2.79143	1.46462	1.83264	1.51106					2.75147	4.8427	3.48462	3.41802					3.62972	4.67999	4.09701	4.77905	4.98544				5.44395	5.32978	5.42105	5.72629	5.02782				13.0726	6.12069	6.34857	6.46873
14.4281	-0.193501								2.7753	1.52798	1.95264	1.24301					2.77768	4.73533	3.56535	2.98318					3.59733	4.56939	4.52909	4.44844	5.23628				5.70845	5.48193	5.04131	5.41015	5.0309				13.1311	6.00823	6.50378	6.63653
14.4381	-0.182194								2.88601	1.54368	1.9023	1.45792					2.68981	4.92406	3.54832	3.35368					3.65665	4.84163	4.46184	4.55812	4.85445				5.46607	5.33925	5.3992	5.60834	4.94984				13.055	6.23018	6.79982	6.59288
14.4481	-0.319732								3.01715	1.33643	2.19138	1.16191					2.99739	4.86931	3.518	3.46204					3.49381	4.70659	4.33381	4.88996	5.10382				5.93646	5.35274	5.13361	5.56813	5.34276				13.2568	6.24402	6.71537	6.44216
14.4581	-0.040711								3.12604	1.50913	1.85198	1.55316					2.7414	4.69368	3.23123	3.4094					3.53432	4.68927	4.49002	4.66346	4.65267				5.6914	5.68368	5.27948	5.83749	5.05322				13.3597	5.98147	6.60733	6.51383
14.4681	-0.561453								2.96228	1.6883	1.82884	1.57042					3.09369	4.58298	3.57696	3.35255					3.3177	4.86947	4.36006	4.3825	4.62746				5.85089	5.59495	5.16585	5.53818	5.35014				13.2929	6.24933	6.66494	6.58883
14.4781	-0.278169								2.90253	1.30468	2.11207	1.31257					2.66836	4.66435	3.4129	2.90672					3.63731	4.6469	4.1952	4.38241	4.68858				5.56863	5.3653	5.42045	5.58879	4.65288				12.9681	5.94454	6.72723	6.3897
14.4881	-0.472761								3.03283	1.49696	1.74496	1.27905					2.75453	4.87726	3.26584	3.2524					3.50231	4.79452	4.26785	4.30755	4.85833				5.778	5.28103	5.17245	5.39526	5.44108				13.446	6.15479	6.44332	6.2702
14.4981	-0.356483								3.01528	1.50472	2.17812	1.67512					2.78762	4.63388	3.61846	3.34212					3.37056	4.83918	4.2465	4.77238	4.9104				6.11808	5.19281	5.26154	5.61439	5.11454				13.014	6.53376	6.394	6.34933
14.5081	-0.180763								2.94458	1.66853	1.91431	1.19424					3.02684	4.46915	3.51261	3.31178					3.56654	4.91394	4.58737	4.53493	4.88609				5.78556	5.41756	5.21507	5.48547	5.16684				13.4077	6.19839	6.57341	6.60904
14.5181	-0.487528								2.93895	1.55407	1.97148	1.57013					2.68738	4.7907	3.46562	3.24671					3.751	4.56882	4.40715	4.73207	4.90705				5.51933	5.26408	5.55196	5.13424	4.98197				13.1208	6.28342	6.5414	6.58442
14.5281	-0.499331								3.05819	1.46618	1.86045	1.51127					2.73149	4.32726	3.34857	2.90666					3.4947	4.7255	4.43065	4.57699	4.70606				5.75845	5.71269	5.25317	5.56832	5.1939				13.3554	6.60196	6.63018	6.54689
14.5381	-0.496629								3.00795	1.34543	1.9378	1.24688					2.65436	4.68198	3.28529	3.15326					3.45918	4.8793	4.61804	4.66503	4.79151				5.80291	5.78796	5.41783	5.6369	4.75464				13.1669	6.17795	6.74471	6.53024
14.5481	-0.448496								2.80516	1.57196	2.1186	1.50143					3.03626	4.41955	3.52147	3.32078					3.47184	4.93557	4.26741	4.63804	4.99004				5.90468	5.98923	5.63875	5.26926	5.26051				13.0789	6.3388	6.63602	6.33142
14.5581	-0.499735								2.99679	1.56616	1.86552	1.51508					2.89953	4.45799	3.3309	3.33888					3.77657	4.6471	4.36066	4.58754	4.6478				5.78163	5.21412	5.39951	5.54301	4.94717				13.2631	6.25691	6.51417	6.43369
14.5681	-0.49407								2.72994	1.56843	2.09369	1.60533					2.74601	4.85938	3.1766	3.012					3.42811	4.77004	4.28371	4.58223	4.74404				5.57174	5.51837	5.10545	5.73664	5.13991				13.0583	6.23198	6.88432	6.5072
14.5781	-0.628943								2.9222	1.54239	2.25938	1.24205					2.90632	4.64027	3.76362	3.18452					3.57024	4.95293	4.62061	4.68667	4.61067				5.7924	5.55442	5.26403	5.47023	5.00206				13.2171	6.28374	6.82105	6.48882
14.5881	-0.27406								3.19054	1.52204	2.19131	1.33419					2.7049	4.46109	3.60656	3.18654					3.44362	4.98929	4.54149	4.57699	4.70759				5.62381	5.2569	5.18626	5.2675	5.13295				13.3235	5.99488	6.46853	6.70362
14.5981	-0.266192								3.19625	1.48372	1.68421	1.61487					2.53478	4.87596	3.69289	3.27419					3.44279	5.03121	4.7474	4.8846	5.10694				5.70834	5.45073	5.1239	5.92137	5.01979				12.9433	6.12704	6.78971	6.42992
14.6081	-0.291313								2.88004	1.65672	1.9963	1.37029					2.81503	4.95718	3.57831	2.9082					3.5261	4.34416	4.48299	4.94489	4.76042				5.72451	5.4202	5.15285	5.99811	5.23214				13.1174	6.31975	6.55056	6.61996
14.6181	-0.248949								2.7628	1.66688	1.94537	1.10987					2.94098	4.82583	3.43391	3.54235					3.53043	4.63342	4.34817	4.80768	4.88295				5.9322	5.62577	5.4505	5.89475	5.09698				13.4967	6.35049	6.82948	6.12912
14.6281	-0.536324								2.89589	1.46335	2.15562	1.89281					3.01686	4.76026	3.58038	3.1313					3.70804	5.04259	3.92181	4.48033	4.81634				5.77207	5.28599	5.28938	5.7588	5.10954				13.4883	6.14707	6.63539	6.58906
14.6381	-0.239952								2.827	1.55194	2.25876	1.52988					2.77306	4.7553	3.40985	3.28493					3.42217	4.84605	4.06398	4.66011	5.0441				5.76278	5.28311	5.34762	5.50644	4.89511				13.3623	5.92658	6.66537	6.51716
14.6481	-0.661133								2.83191	1.64479	2.1539	1.3261					2.59098	4.92808	3.59356	3.23333					3.68248	4.86366	3.99316	4.4987	4.99737				5.63328	5.52656	5.25975	5.92769	5.03401				13.0851	6.09229	6.6301	6.60148
14.6581	-0.450762								2.7875	1.70328	1.92422	1.11426					3.00971	5.06338	3.45927	3.18014					3.73769	5.38296	4.51618	4.723	4.98351				5.59844	5.12491	5.36444	5.46137	5.40254				13.3752	6.0022	6.55549	6.39024
14.6681	-0.403005								2.6431	1.64639	1.83983	1.36658					2.64303	4.85834	3.50771	3.18957					3.86151	4.86574	4.59631	4.61829	4.91208				5.7807	5.48906	5.4098	5.48199	5.08942				13.2851	6.10296	6.81857	6.28044
14.6781	-0.0104314								2.85345	1.88114	1.8035	1.22403					2.94335	4.42068	3.48878	3.42358					3.81988	4.71545	4.7867	4.56002	4.96631				5.49734	5.38143	5.2617	5.58426	5.35804				13.4915	5.95023	6.75764	5.84742
14.6881	-0.43521								2.84826	1.8382	1.8481	1.37163					2.73777	4.93461	3.52383	3.29855					3.51812	4.89224	4.20682	4.50308	4.64459				6.01073	5.25251	5.33894	5.4027	5.03722				13.3049	6.02312	6.73269	6.42894
14.6981	-0.317888								2.62603	1.47384	1.95267	1.35805					2.68955	4.53242	3.30763	3.21862					3.86507	4.70722	4.48231	4.34298	5.16109				5.68799	5.46476	5.34217	5.97704	4.99075				13.4596	5.99331	6.79734	6.34546
14.7081	-0.521218								2.75759	1.31845	2.44955	1.60342					2.88679	4.81927	3.59505	3.54106					3.59381	4.99075	4.29151	4.37559	5.04236				5.94702	5.50348	5.02727	5.70761	5.34244				13.3957	5.95357	6.71941	6.66594
14.7181	-0.356371								3.0458	1.79363	1.73926	1.13587					2.63761	4.74708	3.47692	3.2854					3.53666	4.96008	4.41799	4.60001	4.98177				5.91196	5.39169	5.60064	5.69618	5.19977				13.2832	6.23342	6.78631	6.77024
14.7281	-0.418364								2.67062	1.42853	1.63165	1.71751					3.00461	4.59435	3.3886	3.11148					3.74936	5.06852	4.16357	4.67757	4.78261				6.0601	5.41657	5.27458	5.8951	5.1118				13.2746	6.10832	6.4384	6.89105
14.7381	-0.328982								2.74278	1.64847	1.97561	1.32359					2.54865	4.77841	3.66781	2.9535					3.53019	4.81424	4.55341	4.6024	4.66262				5.62685	5.24404	5.57535	5.4945	5.477				13.281	6.18661	6.57701	6.52646
14.7481	-0.31104								2.52793	1.70538	2.05095	1.37757					2.77736	4.44025	3.45586	3.13043					3.69959	5.21494	4.65172	4.51409	5.09362				5.76671	5.37023	5.31334	5.63335	4.95862				13.1409	6.2393	7.03734	6.58057
14.7581	-0.44228								2.57513	1.52475	1.87473	1.40404					3.13056	4.96963	3.57314	3.15914					3.54604	4.80637	4.50199	4.84601	4.91674				5.68211	5.16326	5.31139	5.77295	5.22881				13.2897	6.20017	6.50188	6.59865
14.7681	-0.566584								2.89158	1.53247	2.21985	1.27869					3.09833	4.62275	3.73387	2.96256					3.66722	5.29347	4.36841	4.43133	4.89593				5.82149	5.18837	5.40709	5.79613	5.27444				13.1421	6.12906	6.08946	6.64536
14.7781	-0.0778864								2.88661	1.59796	1.9974	1.47263					2.53165	4.60801	3.41101	3.25784					3.56115	5.06017	4.29117	4.66379	5.09073				5.72112	5.47843	5.21936	5.6692	5.18929				13.1374	6.16695	6.85814	6.05423
14.7881	-0.196031								2.86794	1.63214	2.12207	1.48668					2.6709	4.57728	3.61277	3.02967					3.85202	4.99671	4.52328	4.52236	5.23777				5.30142	5.42034	5.34736	5.76427	5.05964				13.1545	6.5436	6.61924	6.44859
14.7981	-0.122514								3.07445	1.51714	1.93984	1.29266					2.84762	4.58811	3.56254	3.4054					3.67364	4.73959	4.42349	4.4438	4.81986				5.77191	5.58608	5.71077	5.54131	5.27541				13.5231	6.4107	6.40598	6.42999
14.8081	-0.403882								2.94384	1.8275	1.88443	1.5869					2.76809	4.39572	3.50083	3.02601					3.81651	5.00687	4.34382	4.72724	4.99834				5.52602	5.46498	5.23663	5.82393	5.24888				13.3441	6.2081	6.60797	6.6078
14.8181	-0.573343								2.97103	1.46052	2.1503	1.45977					2.55767	4.59868	3.61148	3.15593					3.62532	5.12955	4.256	4.57747	4.84139				5.61249	5.09223	5.44042	5.7473	5.01048				13.3026	6.19361	6.35667	6.42793
14.8281	-0.384966								2.84235	1.60119	2.43625	1.5826					2.80797	4.75203	3.59367	2.78424					3.44615	4.49848	4.50757	4.4788	4.99107				5.47323	5.36983	5.50723	5.71359	5.33137				13.3824	6.34847	6.65748	6.46439
14.8381	0.067105								2.75147	1.47249	2.18756	1.11033					3.09678	4.57715	3.78438	3.25915					3.81327	4.83714	4.15507	4.32789	4.88366				5.50995	5.26231	5.45319	5.70453	5.24381				13.2879	6.14353	6.25153	6.4519
14.8481	-0.504891								2.8461	1.78771	1.87624	1.45956					2.88783	4.34215	3.4728	3.21526					3.70513	4.66883	4.59835	4.74407	4.95138				5.44984	5.57808	5.03658	5.79515	5.03049				13.6134	6.28391	6.65566	6.37596
14.8581	-0.60246								2.9672	1.58213	2.25744	1.52102					2.77897	4.61662	3.37741	3.25313					3.5388	4.69446	4.58653	4.20098	4.82534				5.73127	5.42603	5.39698	5.54593	5.35294				13.2932	6.2732	6.55142	6.5575
14.8681	-0.095845								2.81328	1.48014	2.07027	1.57317					2.75819	4.37717	3.38261	2.96698					3.83447	5.16498	4.2784	4.53266	4.7598				5.54554	5.2245	5.48966	5.71133	5.28044				13.158	6.09809	6.6858	6.65109
14.8781	-0.301309								2.67513	1.38365	2.05419	1.4395					2.90014	4.66299	3.35221	3.08049					3.47545	4.69758	4.08257	4.37354	5.35008				5.50887	5.22704	5.52415	5.69455	5.08251				13.2793	5.97056	6.68183	6.55975
14.8881	-0.798801								2.73741	1.53751	1.96309	1.63233					3.05655	4.62751	3.45151	3.4033					3.71861	4.74191	4.43368	4.72489	4.95662				5.54604	5.59789	5.52149	5.92391	5.31801				13.0495	6.61567	6.57035	6.60045
14.8981	-0.382382								2.80528	1.71353	2.54644	1.53943					2.82741	4.55818	3.49048	3.36563					3.25848	4.91563	4.40799	4.44732	5.14064				5.60886	5.28444	5.18836	5.61392	5.22571				13.1278	5.92473	6.5566	6.48179
14.9081	-0.256249								3.01505	1.53715	1.93998	1.37722					3.29494	4.7078	3.34341	3.3226					3.69086	5.04935	4.48034	4.38937	4.99481				5.45988	5.26892	5.23798	5.62696	5.255				13.5396	6.142	6.614	6.53663
14.9181	-0.34449								3.08958	1.61192	1.98803	1.75584					2.76592	4.53997	3.49894	2.9548					3.71546	4.94435	4.22475	4.84905	5.36537				5.77636	5.46076	5.34172	5.48406	5.23217				13.0014	6.32786	6.80178	6.06936
14.9281	-0.450617								2.61871	1.31028	2.30672	1.4576					2.9342	4.82714	3.89478	3.40203					3.55907	4.72026	4.47433	4.9171	4.79174				5.74315	5.41012	5.36821	5.70388	4.97127				13.3966	6.1574	6.96082	6.53925
14.9381	-0.577688								2.63495	1.38177	2.03116	1.24107					2.51764	4.3584	3.85609	3.09498					3.32375	4.81938	4.30875	4.79532	4.95537				5.61253	5.59894	5.3709	5.53737	5.11346				13.3505	6.13492	6.7257	6.59512
14.9481	-0.636399								3.08508	1.65155	1.98855	1.52475					2.78717	4.5825	3.44973	3.31978					3.66505	4.71677	4.47601	4.75138	4.90332				5.67499	5.42378	5.43586	5.73837	4.95554				13.3912	5.94918	6.6522	6.23783
14.9581	-0.434067								2.92822	1.3399	2.13306	1.58059					2.69674	4.63626	3.5104	3.56474					3.75895	4.90869	4.289	4.76539	5.00639				5.95513	5.41503	5.34352	5.66622	5.16821				13.386	6.42477	6.76247	6.31048
14.9681	-0.301731								2.97496	1.62184	1.93357	1.44935					2.89851	4.62717	3.62543	3.15774					3.82092	5.07411	4.4278	4.99345	5.22991				5.87632	5.22333	5.19767	5.45967	4.84528				13.5072	6.57856	6.72613	6.61236
14.9781	-0.465947								2.86339	1.84266	1.88822	1.49921					2.7968	4.59776	3.47261	3.24838					3.66073	5.14527	4.27675	4.88109	4.78727				5.49106	5.61	5.79767	5.39736	4.96719				13.2069	6.44664	6.89946	6.47837
14.988	-0.463949								3.09518	1.66888	1.93467	1.54296					3.00433	4.4864	3.35994	3.39599					3.54759	5.07368	4.39597	4.78029	5.0945				5.67087	5.86202	5.69152	5.52129	5.00475				13.1999	6.20284	6.47067	6.66013
14.998	-0.583344								2.61151	1.6087	2.21803	1.37159					3.02005	4.54589	3.64815	3.08767					3.54972	4.70525	4.58328	5.17929	4.77828				5.52903	5.42249	5.1952	5.53312	5.43156				13.2606	6.28075	6.9149	6.51005
15.008	-0.1163								2.80299	1.63181	2.10828	1.85082					2.81141	4.7251	4.01974	3.19232					3.35946	5.03387	4.27414	4.96233	4.69111				5.60618	5.1301	5.05141	6.16576	5.00664				13.4221	6.44852	6.66042	6.47193
15.018	-0.147387								2.3971	1.30154	2.12914	1.65126					2.74488	4.79418	3.43855	3.31504					3.35212	4.57898	4.62752	4.94443	5.01113				5.62027	5.47309	5.30531	5.75803	4.85882				13.1906	6.02639	6.41598	6.39395
15.028	-0.335121								2.93916	1.55585	2.03417	1.34308					2.81069	4.35993	3.52782	3.44978					3.7795	5.08131	4.63644	4.346	5.2175				5.61652	5.60702	5.08814	5.99393	5.58836				13.3394	6.09819	6.70268	6.16658
15.038	-0.663388								2.66213	1.35856	2.03701	1.2842					2.68067	4.72245	3.80265	3.26405					3.95337	4.89249	4.37888	4.48047	4.96275				5.80856	5.32576	5.31121	5.56524	5.09767				13.3036	6.09206	6.89899	6.32946
15.048	-0.422316								2.86569	1.81856	2.11187	1.39832					3.31489	4.569	3.23568	3.56106					3.58118	4.3798	4.7101	4.58699	4.97808				5.72938	5.29955	5.41229	5.8045	5.2471				12.9961	5.90197	6.7182	6.36586
15.058	-0.382799								2.92403	1.56733	2.04071	1.25661					2.64938	4.61794	3.56266	2.92434					3.7936	4.75273	4.37707	4.69615	4.93692				5.73152	5.59173	5.57635	5.51197	5.02735				13.3139	6.44152	6.70362	6.05775
15.068	-0.397343								2.82703	1.55842	1.94602	1.44084					2.93692	4.71045	3.51692	3.61051					3.66556	4.87822	4.64565	4.49414	4.89085				5.73173	5.40678	5.14215	5.82285	5.14689				13.096	6.34923	7.03666	6.59226
15.078	-0.278615								3.02715	1.40487	1.91837	1.08392					2.8693	4.76708	3.48982	3.00175					3.66638	4.81289	4.38192	4.89352	5.07667				5.50998	5.45064	5.24929	5.65254	5.27318				13.2991	6.46328	6.85795	6.71361
15.088	-0.34407								2.78809	1.57758	1.7267	1.17924					2.86861	4.75247	3.34013	3.57598					3.90398	5.1437	4.7995	4.78361	5.12358				5.46925	5.29113	5.1517	5.59191	5.27775				13.8044	6.32351	6.4059	6.81422
15.098	-0.634839								2.66799	1.55517	2.00401	1.16655					2.82451	4.51542	3.76591	3.59257					3.53094	4.79608	4.51385	4.97567	4.97299				5.64763	5.41613	4.99644	5.85039	5.54433				13.4187	6.35815	6.85107	6.5029
15.108	-0.526712								2.9433	1.29692	1.90956	1.00953					2.58641	4.71403	3.59641	3.03414					3.94324	4.75168	4.6669	4.45701	4.87695				5.48903	5.37362	5.473	5.5177	5.11448				13.0832	6.37098	7.09807	6.59225
15.118	-0.573738								2.63147	1.31687	1.81877	1.61561					3.13533	4.86296	3.67677	3.32406					3.56984	5.00979	4.56205	4.66981	4.93276				5.60989	5.40201	5.45191	5.70135	5.10445				13.2646	6.22087	6.78818	6.52198
15.128	-0.616351								2.8171	1.5102	2.01977	1.52694					2.32912	4.5519	3.40468	3.19195					3.49868	4.82265	4.60158	4.61328	4.93754				5.7237	5.39358	5.4978	6.05749	4.98202				13.2808	6.2331	6.70636	6.48964
15.138	-0.148832								2.71207	1.21139	2.20373	1.3369					2.89291	4.56243	3.77341	3.40483					3.40342	4.90494	4.51147	4.49379	4.81316				5.78343	5.66302	5.2511	5.53514	5.13936				13.3815	6.19884	6.69434	6.24066
15.148	-0.236212								3.01868	1.3762	2.15582	1.56417					2.93286	4.46428	3.76465	3.3689					3.59203	4.67312	4.09951	4.85544	4.94404				5.72571	5.41711	5.58646	5.6962	5.1971				12.8403	6.04362	6.66144	6.50393
15.158	-0.413029								2.85099	1.34166	1.77293	1.33308					2.92332	4.52144	3.74116	3.3899					3.66396	4.93327	4.3799	4.70366	4.94841				5.65983	5.59528	5.27991	5.76091	5.25438				13.3986	6.0827	6.80255	6.34275
15.168	-0.166527								2.57073	1.43175	1.98491	1.47876					3.13931	4.69373	3.56384	3.02566					3.58331	4.72445	4.25943	4.62235	4.94489				5.63001	5.71467	5.33422	5.56853	5.21751				13.357	6.15689	6.69985	6.41041
15.178	-0.0914195								2.891	1.49198	2.10623	1.65678					2.68822	4.66623	3.57082	3.32566					3.39706	4.85188	4.30425	4.68767	5.00117				5.63585	5.33556	5.14177	5.76985	5.12456				13.6327	5.96784	7.05376	6.47837
15.188	0.0698799								2.85147	1.43112	1.96846	1.69349					2.72369	4.60305	3.72788	3.40085					3.33386	4.9316	4.58167	4.70842	4.96537				5.72332	5.40363	5.32464	6.03128	5.14361				13.0847	6.0338	6.54908	6.11986
15.198	-0.466319								2.95374	1.69225	2.10429	1.68529					2.9145	4.6335	3.36556	3.11651					3.75629	5.06234	4.58772	4.53399	4.87533				5.19037	5.76351	5.38011	5.66049	5.09344				13.2604	5.86809	6.84908	6.62441
15.208	-0.576933								2.8708	1.60663	2.01258	1.14893					3.07446	4.83301	3.61087	3.39411					3.41566	5.00696	4.44077	4.69418	5.14797				5.50576	5.5298	5.37675	5.6331	5.09553				13.0844	6.06916	6.5728	6.5707
15.218	-0.247141								2.78982	1.36135	1.85077	1.6061					2.75498	4.6563	3.94563	3.07519					3.68595	4.71815	4.81824	4.43493	4.81187				5.54537	5.47058	5.24457	5.7033	5.41247				13.2922	6.01926	6.46441	6.47497
15.228	-0.504665								2.71978	1.5241	1.995	1.36131					2.6545	4.57916	3.84559	3.3504					3.82814	5.09408	4.55107	4.40888	4.72296				5.65878	5.415	5.59244	5.4724	5.23605				13.1711	6.16581	7.00655	6.5026
15.238	-0.423588								2.55334	1.40602	1.70896	1.39948					2.79335	4.36472	3.96719	3.22815					3.18764	5.04392	4.39228	4.83065	4.812				5.61416	5.43439	5.18048	5.72126	4.99089				13.2664	6.15147	6.63665	6.69258
15.248	-0.266721								3.01926	1.40972	2.13161	1.4563					2.7639	4.7407	3.76894	3.17629					3.53189	4.74192	4.51375	4.79753	4.76292				5.43881	5.60699	5.37351	5.7723	5.61102				13.2828	6.09588	6.55371	6.44054
15.258	-0.261381								2.61981	1.44415	2.01904	1.53452					2.74617	4.70204	3.54914	3.30082					3.57415	4.62894	4.51363	4.64818	4.98357				5.89365	5.68688	5.16793	5.87826	5.31018				13.3632	6.31774	6.7062	6.73339
15.268	-0.334379								2.91982	1.51815	2.3338	1.36593					2.88005	4.83494	3.3709	3.26463					3.33676	5.0927	4.74009	4.80552	5.12718				5.74227	5.39937	5.43196	5.4706	4.84786				12.9985	6.18208	6.73319	6.63997
15.278	-0.536069								3.21951	1.30754	2.19257	1.4822					2.54801	4.55948	3.70567	3.24042					3.53671	4.93594	4.61176	4.80408	4.86294				5.43488	5.54896	5.53674	5.39195	5.55273				13.2396	6.51546	6.82341	6.68575
15.288	-0.233607								2.7621	1.59708	1.713	1.61564					3.03429	4.67997	3.13854	3.29998					3.49805	4.86004	4.43569	4.63885	5.14875				5.70378	5.53159	5.38693	5.87873	4.89606				13.2044	6.39381	6.72166	6.64975
15.298	-0.427882								3.25641	1.49867	1.8577	1.52496					2.79094	4.50752	3.821	3.04227					3.44809	4.85134	4.11924	4.68473	4.76786				5.63936	5.27224	5.28102	5.50022	4.84026				13.2803	6.13082	6.70105	6.47638
15.308	-0.546404								3.14777	1.33799	1.9614	1.31333					3.11139	4.65471	3.69789	3.6077					3.65847	4.85419	4.3328	4.403	4.64021				5.76628	5.15428	5.12769	5.59951	5.10558				13.3909	6.64785	6.64491	6.57567
15.318	-0.450743								2.96289	1.40879	2.07468	1.25322					2.84041	4.63469	3.79273	3.28152					3.7407	4.37287	4.27357	4.84776	4.84918				5.29674	5.57188	5.23465	5.82761	5.2921				13.3197	6.33669	6.68651	6.23657
15.328	-0.409238								2.92395	1.49127	1.7966	1.17359					2.56233	4.53554	3.64531	3.25056					3.49599	4.80885	4.60588	4.37473	5.04125				5.48322	5.30774	5.55846	5.67852	5.11305				13.4562	6.07233	6.6772	6.50536
15.338	-0.352773								2.6887	1.38722	2.07718	1.52385					3.11898	4.55853	3.38578	3.0657					3.67551	4.78905	4.47295	4.68641	4.9382				5.66352	5.26588	5.32979	5.66846	5.75543				13.1874	6.15248	6.85999	6.60434
15.348	-0.572323								2.83939	1.3785	2.08766	1.58379					2.70778	4.80927	3.58208	3.47198					3.47166	4.53703	4.67048	4.46294	4.96582				5.60694	5.13439	5.36499	5.62939	5.13987				13.3784	6.36148	7.14006	6.50772
15.358	-0.287423								2.78233	1.46155	1.65186	1.64216					3.10973	4.92954	3.47903	3.16769					3.48566	4.54656	4.78992	4.49587	4.94702				5.74669	5.37314	5.29184	5.68575	5.21424				12.9808	6.17309	6.50139	6.75387
15.368	-0.202498								2.7266	1.25666	2.20339	1.11204					2.77604	4.55805	3.77291	3.0459					3.49859	4.8862	4.66604	4.37529	5.10185				5.44013	5.54851	5.22803	6.05345	5.20435				13.2375	6.18265	6.58709	6.81855
15.378	-0.391305								2.71597	1.55385	1.99105	1.46049					3.00894	4.1942	3.53126	3.23822					3.4913	5.03754	4.75064	4.69922	5.27441				5.72029	5.62379	5.84883	5.56229	5.24437				13.0861	6.19096	6.95244	6.79391
15.388	-0.441445								2.88186	1.36977	2.05691	1.38621					3.04752	4.82065	3.23339	3.24757					3.59074	4.92878	4.52594	4.68758	5.09631				5.78577	5.22006	5.15529	5.7316	5.19606				13.5179	6.45466	6.72152	6.56105
15.398	-0.48659								2.96614	1.37859	1.83159	1.34167					2.73767	4.62989	3.48925	3.15033					3.7649	4.4202	4.17417	5.1278	5.07446				5.55914	5.31473	5.3427	5.28354	5.40645				13.2564	6.04742	6.62118	6.3501
15.408	-0.327771								2.69783	1.58114	2.21969	1.45363					3.13531	4.72883	3.67874	2.96982					3.76583	4.92191	4.60476	4.78841	4.9382				5.74032	5.23368	5.67146	5.66038	5.32045				13.2953	5.98397	6.913	6.97051
15.418	-0.198957								2.95513	1.43374	2.23158	1.34149					2.73998	4.53222	3.56603	3.35168					3.53953	4.91997	4.25273	4.65234	5.03358				5.49118	5.38612	5.37564	5.25513	5.3453				13.3449	6.45757	6.7413	6.6123
15.428	-0.135712								2.84405	1.40096	2.26459	1.3647					3.00317	4.65945	3.81546	3.27823					3.62463	4.78607	4.56171	4.58289	4.98694				5.5462	5.53661	5.46635	5.50972	5.06258				13.2738	6.63723	6.70025	6.71413
15.438	-0.358631								2.74821	1.54924	2.00401	1.12127					2.65083	4.59375	3.65171	3.12566					3.66071	4.80186	4.65213	4.54426	5.20814				5.55848	5.4475	5.51188	5.81786	5.13782				13.3789	6.21092	6.59787	6.66877
15.448	-0.206905								2.89584	1.58425	1.9761	1.35821					3.0871	4.83513	3.35968	3.09231					3.83619	4.94825	4.57415	4.76381	5.08316				5.56807	5.50771	5.52309	5.69035	5.25922				13.1396	6.15836	6.97245	6.66925
15.458	-0.102427								2.87021	1.37123	2.05552	1.36437					2.87826	4.46621	3.3238	3.34467					3.50747	4.67075	4.41713	4.39714	5.12937				5.44024	5.70154	5.65098	5.54078	5.17498				13.2488	6.39236	6.92973	6.40262
15.468	-0.334616								2.53668	1.15058	1.85953	1.58897					3.16906	4.7506	3.45466	3.44989					3.83665	5.20622	4.5355	4.21555	5.11366				5.49891	5.50333	5.4602	5.70385	5.02965				13.3639	6.2724	6.86366	6.45245
15.478	-0.126206								2.85379	1.68549	1.82869	1.47691					2.80177	4.62161	3.27684	3.34089					3.83924	4.45835	4.38881	4.2634	4.99636				5.56146	5.68995	5.60641	5.75733	5.11675				13.1086	6.17085	6.49041	6.67047
15.488	-0.571528								2.9656	1.65653	2.14942	1.34787					2.95975	4.4957	3.54241	3.3625					3.8202	4.58906	4.65397	4.56842	5.16714				5.91765	5.11898	5.37042	5.56118	4.95505				13.2533	6.33198	6.49184	6.57693
15.498	-0.273956								3.21872	1.32084	2.03131	1.71045					2.66828	4.80427	3.71661	3.45219					3.8612	5.04927	5.15429	4.59861	5.13218				5.51053	5.42893	5.03682	5.67453	5.06851				13.2607	6.16362	6.77483	6.42032
15.508	-0.405821								2.86884	1.59539	1.70078	1.42994					3.07366	4.54542	3.5411	3.27599					3.62531	4.51626	4.66005	4.79147	5.04751				5.40824	5.29957	5.22533	5.7692	4.81707				13.3341	6.33465	6.72258	6.53941
15.518	-0.55633								2.77335	1.45188	2.05899	1.32818					3.13735	4.78615	3.46461	2.97955					3.64928	4.81718	4.46016	4.60786	5.08616				5.60015	5.68751	5.26606	5.65311	5.41009				13.2735	6.60243	6.60952	6.56209
15.528	-0.652916								2.73035	1.49896	2.06819	1.29209					3.03346	4.6899	3.43329	3.17029					3.30856	4.87597	4.4687	4.59102	5.25692				5.64498	5.2403	5.58865	5.55027	5.13255				13.5126	6.14171	6.81267	6.99991
15.538	-0.128884								2.89554	1.45622	2.01596	1.31452					2.80705	4.62734	3.63439	3.41463					3.61904	4.79779	4.31137	4.58464	5.05974				5.6071	5.42713	5.30941	5.99507	4.76087				13.2356	6.49242	6.85647	6.60044
15.548	-0.293134								2.87796	1.64072	1.80982	1.13188					2.62751	4.73685	3.25715	2.91691					3.27336	4.77378	4.54688	4.52109	5.09385				5.78743	5.5763	5.11518	5.6651	4.85974				13.2074	5.90775	6.5649	6.36885
15.558	-0.272448								2.93159	1.64832	2.15764	1.42526					3.08528	4.42639	3.56354	3.17936					3.69692	4.83888	4.95865	4.51179	5.04209				5.72061	5.50686	5.1424	5.79528	5.47248				13.1426	6.14624	6.68496	6.59958
15.568	-0.217825								2.63093	1.56391	1.98854	1.34735					2.74237	4.59342	3.79474	3.03111					3.49179	4.97079	4.39408	4.52717	5.44801				5.44473	5.97449	5.3544	5.37614	5.16422				13.3123	6.29445	6.93937	6.89365
15.578	-0.513171								3.03229	1.64583	1.8942	1.69686					2.64626	4.73954	3.36676	3.04692					3.61877	4.91618	4.42443	4.44875	4.95772				5.71699	5.20906	5.35329	5.71874	4.84931				13.3734	6.22051	6.52251	6.59133
15.588	-0.451718								2.61359	1.42475	1.81823	1.41443					2.76633	4.65535	3.51562	3.37					3.66189	4.63342	4.63044	4.58043	4.93542				5.75791	5.15999	5.87847	6.07679	5.29276				13.1686	6.24443	6.76839	6.50985
15.598	-0.666826								2.65254	1.61952	1.9769	1.69037					2.94582	4.7107	3.80889	3.14231					3.35897	5.13599	4.69396	4.73268	5.13151				5.52562	5.461	4.94602	5.20145	5.36306				13.0214	6.27648	6.64136	6.56867
15.608	-0.413828								2.62504	1.51613	1.89681	1.49007					2.58906	4.93461	3.51732	3.17326					3.80825	4.82757	4.99771	4.71896	5.09558				5.64241	5.47412	5.55345	5.44454	5.10954				13.2453	6.46695	6.77529	6.37133
15.618	-0.169336								2.84617	1.70191	2.13023	1.59456					2.85588	4.64637	3.12398	3.05396					3.76475	4.89384	4.52692	4.67432	5.27207				5.64718	5.31547	5.28097	5.53309	5.25053				13.1241	6.22076	6.5648	6.37889
15.628	-0.497795								2.72696	1.3928	1.69625	1.56912					2.90563	4.47405	3.53168	3.00768					3.78177	5.02557	4.70722	4.70727	4.84315				5.93395	5.19382	5.32348	5.6824	5.14543				13.2088	6.26044	6.60854	6.59567
15.638	0.0263687								2.97475	1.49196	2.12533	1.41716					2.56518	4.527	3.36454	3.14965					3.73433	5.00367	4.9547	4.72962	5.12524				5.81684	5.41109	5.568	5.95329	5.31654				13.2798	6.28907	6.94061	6.7084
15.648	-0.278156								2.73468	1.79982	2.13023	1.64406					2.65746	4.58395	3.56356	3.24612					3.47247	4.97775	4.39502	4.76703	5.10495				5.69744	5.07664	5.37677	5.53546	4.91205				13.2248	6.3487	6.68901	6.94253
15.658	-0.42296								2.98179	1.2908	1.74522	1.55235					2.7692	4.70868	3.30579	3.23747					3.46753	4.90568	4.49052	4.70951	5.15947				5.74662	5.38246	5.24092	5.28995	5.47965				13.2089	6.18844	6.71866	6.77303
15.668	-0.395426								2.75874	1.49409	1.94431	1.54375					2.90065	4.47669	3.37617	3.00602					3.43424	4.89401	4.44563	4.95405	5.0034				5.37461	5.19626	5.28165	5.95105	5.07862				13.5465	5.94424	7.07038	6.57573
15.678	-0.387981								2.90318	1.65718	2.23071	1.40513					2.61663	4.66746	3.71368	3.0901					3.64447	4.93233	4.78665	5.23779	4.94312				5.76779	5.28285	5.30554	5.92627	5.1256				13.5221	6.00239	7.16819	6.76435
15.688	-0.448571								2.70977	1.3807	2.10299	1.62828					2.70872	4.26652	3.6515	3.27291					4.0352	4.98523	4.54121	4.68494	4.97161				5.89131	5.40129	5.27074	5.54654	5.3301				13.4303	6.09431	6.52895	6.90136
15.698	-0.340904								2.76802	1.45692	2.03284	1.54435					3.00922	4.84386	3.42484	3.2526					3.84986	4.78008	4.33206	4.87752	5.09171				5.54878	5.53317	5.68343	5.53753	4.83011				13.4635	6.11585	6.79699	6.86491
15.708	-0.221158								2.91049	1.2337	1.9139	1.58836					2.70343	4.49041	3.62783	2.90705					3.5585	4.87011	4.46339	4.97496	5.2072				5.58281	5.35815	5.64529	5.2479	5.09107				13.4227	5.96233	6.65106	6.46065
15.718	-0.3696								2.6675	1.51914	1.83917	1.41362					2.89879	4.80837	3.57477	3.58445					3.75985	4.64085	4.22259	4.69508	5.19441				5.68902	5.44026	5.3046	5.83992	5.26575				13.5015	6.08374	6.6408	6.67228
15.728	-0.44962								2.84252	1.71371	2.25335	1.62856					2.73038	4.83106	3.27785	3.29075					3.86233	4.74363	4.65924	4.81172	5.0721				5.51792	5.17078	5.37831	5.57496	5.15494				13.4396	6.15146	6.6724	6.72624
15.738	-0.657086								2.80857	1.50104	1.70051	1.01381					2.80463	4.59948	3.37802	2.85043					3.72474	5.00029	4.53933	4.49037	4.8786				5.51157	5.3415	5.30249	5.63246	5.32257				13.4442	6.28879	6.8668	6.72638
15.748	-0.273837								2.93077	1.37708	2.11335	1.48534					2.66607	4.66159	3.45261	3.1765					3.60603	4.70693	4.44537	4.47891	5.05642				5.52245	5.58268	5.34428	5.5315	5.30267				13.5581	5.80344	6.88919	6.51706
15.7579	-0.632467								3.02838	1.60787	2.1617	1.51182					2.9461	4.87854	3.38442	3.41897					3.68682	4.68978	4.47354	4.62607	5.21732				5.55213	5.35477	5.07762	5.7612	5.01708				13.4651	6.06998	6.58802	6.42244
15.7679	-0.17996								2.66684	1.76947	1.84339	1.36828					2.99471	4.36193	3.64399	3.21333					3.5931	4.78442	4.42095	4.78967	4.98282				5.82096	5.58266	5.4044	5.63302	4.70432				13.3329	6.05722	6.91885	6.50188
15.7779	-0.372647								2.64753	1.54941	2.43755	1.32602					2.73792	4.59997	3.7411	3.36043					3.74103	4.63174	4.19737	4.89234	5.11211				5.47805	5.5657	5.55118	5.78677	5.13342				13.241	6.26006	6.74499	6.45433
15.7879	-0.462803								2.93529	1.84995	2.15634	1.44301					2.9744	4.7948	3.69316	3.39175					3.67868	4.61493	4.01457	4.40394	5.00075				5.41509	5.39293	5.53097	5.74395	5.29029				13.4248	6.31543	6.5813	6.48416
15.7979	-0.113464								2.60682	1.3134	1.65592	1.45687					2.75935	4.32057	3.54513	3.29809					3.46671	4.90294	4.4485	4.82231	5.2008				5.49255	5.22387	5.51585	5.54871	5.54867				13.0873	6.45353	7.02142	6.48744
15.8079	-0.31274								2.67939	1.46523	2.14609	1.28613					2.72859	4.38781	3.51624	3.44357					3.52905	4.90191	4.27056	4.57898	5.0316				5.23857	5.31073	5.3898	6.01873	5.16266				13.2439	6.52035	7.23603	6.35355
15.8179	-0.319713								3.00776	1.8118	2.04845	1.45398					2.9251	4.71411	3.44164	3.57381					3.58887	5.0414	4.56435	5.05124	5.1717				5.2848	5.3409	5.2677	5.70152	5.1938				13.1863	6.21742	7.08467	6.4668
15.8279	-0.715592								2.69727	1.43613	2.21545	1.58585					2.72632	4.71824	3.33276	3.0899					3.58264	4.87425	4.74246	4.89023	4.90528				5.46904	5.36085	5.33981	5.86068	5.01595				13.5476	6.18849	6.96393	6.53942
15.8379	-0.387232								2.71429	1.46349	2.0323	1.62212					3.07908	4.78431	3.2549	3.39053					3.85313	4.68426	4.67404	4.67335	5.07436				5.66496	5.53346	5.27403	5.19623	5.37064				13.2534	6.28882	6.96089	6.57069
15.8479	-0.482299								2.89069	1.52264	1.7943	1.37088					2.82112	4.60323	3.65698	3.11006					3.72814	4.92417	4.11627	4.51664	5.30464				5.79704	5.35805	5.18511	5.50031	5.43309				13.5155	6.19968	6.75908	6.31534
15.8579	-0.538486								2.80557	1.55366	2.208	1.62155					2.79043	4.50204	3.27749	3.52285					3.68819	4.7685	4.6795	4.54253	5.33072				5.75091	5.41458	5.32093	5.88991	5.21497				13.043	6.86612	6.53951	6.76046
15.8679	-0.290434								2.75761	1.46664	1.93369	1.26238					2.86468	4.57552	3.75432	3.40707					3.4909	5.08404	4.21409	4.30493	5.12661				5.90928	5.42602	5.27173	6.00389	5.41902				13.2127	6.38048	7.15563	6.74045
15.8779	-0.174293								2.91824	1.28873	1.7002	1.31287					2.82636	4.83466	3.47405	3.22052					3.76329	4.86451	4.23272	4.78083	4.95763				5.71556	5.78234	5.43684	5.87464	4.86771				13.5903	6.58229	6.7659	6.67311
15.8879	-0.239247								2.72838	1.46632	1.8177	1.66468					2.60673	4.54978	3.33708	3.39316					3.64611	4.70158	4.22117	4.66358	5.06281				5.68017	5.66875	5.4203	5.85311	5.42279				13.0584	6.00247	6.83315	6.52188
15.8979	-0.139362								2.5485	1.405	1.83993	1.03302					2.98344	4.72257	3.68467	3.07642					3.52598	4.97053	4.48376	4.56632	4.91331				5.30982	5.7934	5.59394	5.64056	5.35312				13.4106	6.17645	6.95394	6.64503
15.9079	-0.464353								3.12312	1.85987	1.86784	1.48409					3.11145	4.99278	3.62228	3.09118					3.84302	4.5544	4.27893	4.45188	4.94394				5.55085	5.58821	5.54501	6.06023	5.31898				13.1525	6.27813	6.77229	6.82664
15.9179	-0.554212								2.96514	1.40857	1.91602	1.82074					2.7121	4.39036	3.25207	3.42921					3.68125	4.82195	4.58127	4.65247	5.21866				5.52417	5.88198	4.96001	5.70315	5.51662				13.5004	5.83291	7.11914	6.89263
15.9279	-0.128638								2.60661	1.39814	1.85348	1.70496					2.88112	4.86163	3.26361	2.97998					3.67422	5.12269	4.2319	4.55795	4.53796				5.5464	5.39612	5.34688	5.67988	5.03118				13.2914	6.19504	7.04633	6.63993
15.9379	-0.457822								3.09602	1.68638	2.04095	1.65323					2.93936	4.5679	3.48384	3.35954					3.68626	4.99007	4.52353	4.81041	5.21979				5.81548	5.42462	5.36325	5.87694	5.1863				13.4106	6.16389	6.77546	6.53956
15.9479	-0.327656								2.68093	1.48893	1.8351	1.49194					2.87101	4.86924	3.68005	3.28137					3.69178	4.84625	4.32972	4.54363	5.07854				5.6239	5.43778	5.33115	5.91956	5.39824				13.3423	6.34241	7.04216	6.58732
15.9579	-0.438005								2.83405	1.31197	1.60196	1.60489					2.84933	4.87017	3.75585	3.33945					3.84372	4.88173	4.57313	4.66796	5.43804				5.64283	5.53069	5.33934	5.46254	5.2813				13.1913	6.44674	7.11055	6.87152
15.9679	-0.567232								3.05598	1.69242	1.78906	1.31946					2.71649	4.57124	3.33048	3.44276					3.73759	4.76905	4.29633	4.55892	4.95704				5.60837	5.3119	5.63914	5.89822	5.10784				13.2215	6.31251	6.64023	6.53022
15.9779	-0.212636								2.83724	1.59301	1.81033	1.30621					2.88203	4.70771	3.50138	3.40467					3.61185	4.93565	4.56207	4.88249	4.97038				5.21437	5.43112	5.3404	5.6943	4.97771				13.419	6.23644	6.34831	6.53314
15.9879	-0.33211								3.10566	1.53039	1.78285	1.71599					2.7586	4.78489	3.97419	3.07885					3.66698	4.66288	4.579	4.97028	5.08126				5.89254	5.65777	5.35224	5.81478	5.21566				13.1759	6.46286	6.82853	6.62145
15.9979	-0.585646								2.55897	1.62479	2.01431	1.29632					2.59262	4.84858	3.29625	3.34855					3.66168	4.73107	4.36048	4.77461	5.16561				5.9877	5.49009	5.24494	5.52522	5.04173				13.2389	6.15784	6.57006	6.56739
16.0079	-0.306813								2.98145	1.76319	1.88197	1.17922					2.82865	4.85377	3.25489	3.57224					4.00103	4.81861	4.6172	4.77849	5.21673				6.09749	5.47216	5.10518	5.52699	5.42134				13.4272	6.23928	6.74678	6.79071
16.0179	-0.531204								3.25075	1.37443	1.94282	1.38425					2.95757	4.81752	3.5402	3.41384					3.62947	4.55322	4.24974	4.87103	5.00135				5.44292	5.66277	5.44607	5.70483	5.12392				13.6715	6.31332	7.03953	6.60276
16.0279	-0.162094								3.10033	1.61384	1.71739	1.35149					2.71757	4.95478	3.61866	3.04394					3.60077	4.79839	4.62269	4.72869	4.79505				5.75811	5.33761	5.1792	5.64362	5.50609				13.3543	6.41211	6.96413	6.21684
16.0379	-0.242482								2.76516	1.79757	1.57657	1.31244					2.78118	4.68255	3.56484	3.53963					3.47252	5.18555	4.32658	4.82355	4.82885				5.61702	5.88948	5.48315	5.83855	5.06572				13.4898	6.5418	7.03314	6.73381
16.0479	-0.483887								2.73465	1.14566	1.85232	1.23191					2.94009	4.67413	3.66802	2.97385					3.88805	4.77602	4.66573	4.66438	5.01176				5.32295	5.64691	5.48095	5.64524	5.45853				13.6931	6.25008	6.54934	6.64622
16.0579	-0.436867								3.01386	1.4423	1.85917	1.08676					3.08408	5.03865	3.61525	3.16392					3.54422	4.67196	4.48366	4.3948	4.80942				5.73844	5.46939	5.46126	5.68228	5.46175				13.5075	6.05325	6.65668	6.65512
16.0679	-0.247878								2.98404	1.16178	1.79833	1.13017					2.73239	4.59108	3.63569	3.64882					3.37556	4.94586	4.14972	4.73375	4.92661				5.42032	5.68767	5.36253	5.74653	5.29942				13.1179	6.07866	6.79005	6.72455
16.0779	-0.185285								2.74006	1.72412	2.12846	1.29038					3.08438	4.48572	3.42899	3.28387					3.77229	4.88234	4.52204	4.79523	5.15868				5.50537	5.65877	4.72798	5.37006	4.96929				13.5663	5.99601	6.97997	6.48858
16.0879	-0.162094								2.93284	1.55512	2.02585	1.54404					2.89936	4.87231	3.76387	3.33139					3.23069	4.65649	4.27307	4.88248	5.53372				5.79368	5.40158	5.25113	5.59285	4.89999				13.4604	6.49946	6.8484	6.75611
16.0979	-0.449297								3.00122	1.67994	1.84383	1.28621					2.72151	5.10392	3.64925	3.334					3.76471	4.6477	4.39271	4.78128	5.20128				5.43539	5.40565	5.20402	5.6734	5.25827				13.509	5.99745	6.78553	6.55834
16.1079	-0.240381								3.02089	1.61736	2.21487	1.26577					2.74965	4.73952	3.34387	3.29996					3.51338	4.84794	4.4959	4.97778	5.18012				5.62538	5.48803	5.14392	5.50548	4.90342				13.8587	6.40568	7.26611	6.6904
16.1179	-0.512859								2.63789	1.77889	2.01993	1.22237					2.93198	5.0811	3.45162	3.38264					3.92302	4.94275	4.08072	5.01784	5.32975				5.63813	5.63648	5.20752	5.68128	5.28232				13.5459	6.13064	6.82247	6.64293
16.1279	-0.563325								2.70286	1.45707	2.1157	1.21681					2.98771	4.66424	3.75433	3.19142					3.56012	5.26061	4.72219	4.87776	4.98531				5.77161	5.37694	5.51907	5.62708	4.998				13.3933	6.19686	7.08341	6.56993
16.1379	-0.360915								2.71419	1.54785	2.02557	1.10008					2.72389	4.81368	3.80614	3.33395					3.07191	5.14876	4.326	5.01603	5.03194				5.86236	5.45931	5.637	5.60653	5.06881				13.5399	6.41374	6.92232	6.52241
16.1479	-0.440748								2.84718	1.52888	1.92997	1.17544					2.99	4.70894	3.52027	3.41296					3.64403	4.88252	4.63497	4.65709	5.17051				5.46007	5.72777	5.36031	5.59537	5.19673				13.2882	6.22037	6.78412	6.77102
16.1579	-0.54225								2.8097	1.49664	1.81017	1.67509					2.68086	4.66571	3.63636	3.29601					3.54582	4.89215	4.46979	4.97836	5.18223				5.65001	5.65576	5.5948	5.62426	5.18985				13.552	6.19592	7.13868	6.42583
16.1679	-0.340182								2.60687	1.38016	2.19224	1.21617					3.01086	4.81738	4.04894	3.52148					3.37255	4.97377	4.69255	4.99583	5.24851				5.77714	5.5162	5.4438	5.84478	5.10172				13.5319	6.48438	6.91478	6.36267
16.1779	-0.44847								3.06452	1.37091	2.33589	1.20554					2.69951	4.72284	3.79482	3.44493					3.79172	4.77631	4.45525	4.38281	5.0225				5.72353	5.4977	5.1271	5.9639	5.21325				13.4861	6.0797	6.85102	6.60327
16.1879	-0.609035								2.74027	1.37693	1.94755	1.23297					2.57869	4.64312	3.50843	3.16846					3.92366	4.31764	4.56985	4.60439	4.7723				5.79035	5.66682	5.59888	5.35925	5.17787				13.494	6.27208	6.92737	6.55018
16.1979	-0.244267								2.62506	1.64793	1.75001	1.34941					2.65157	4.80648	3.6197	3.18881					3.48148	4.58608	4.62834	4.89099	5.04931				5.61067	5.51562	5.4636	5.49646	5.47199				13.497	6.26648	6.47792	6.47844
16.2079	-0.235639								2.85518	1.36391	2.1276	1.54707					2.46527	4.67537	3.88838	2.97133					3.33436	4.89983	4.5334	4.86565	4.9607				5.95261	5.4158	5.23328	5.91948	5.31419				13.2993	6.43595	6.81742	6.28619
16.2179	-0.363933								2.5292	1.61977	1.98653	1.4924					2.95036	4.7274	3.78501	3.19934					3.55071	4.65041	4.29328	4.97321	5.17708				5.73757	5.42355	5.55854	5.82138	5.30588				13.1655	6.24844	6.69971	6.71763
16.2279	0.147044								2.80096	1.57573	2.18298	1.50877					2.81279	4.65325	3.24872	3.13773					3.67976	4.83755	4.71785	4.7264	5.31049				5.86284	5.75992	5.71935	5.80851	5.01776				13.5858	6.27772	6.76179	6.92246
16.2379	-0.420613								2.84912	1.48347	2.11573	1.56505					3.22746	4.51065	3.80159	3.28215					3.70739	4.79382	4.65203	4.73884	5.11804				5.67451	5.66484	5.6266	5.94347	5.18459				13.2918	5.90291	6.77089	6.32936
16.2479	-0.531231								3.02249	1.29444	1.90104	1.44345					3.06136	4.67273	3.62965	3.21645					3.67812	4.56237	4.50789	4.82821	5.17682				5.62168	5.7019	5.27583	5.92293	5.18961				13.1854	6.58287	7.01592	6.43359
16.2579	-0.232572								2.90113	1.59942	2.3121	1.34544					3.02193	4.91791	3.80143	3.71809					3.79	4.82841	4.362	4.72924	4.91041				5.5769	5.88106	5.21225	5.45702	5.06858				13.588	6.47277	6.7777	6.57795
16.2679	-0.392404								2.75429	1.57408	1.90871	1.3633					2.96097	4.82988	3.26413	3.19141					3.78393	4.76994	4.42766	4.70119	5.24837				5.75213	5.6792	5.30691	5.92956	5.25802				13.3158	6.43251	6.90579	6.47689
16.2779	-0.518347								2.7241	1.43442	2.11	1.32127					2.87174	4.70969	3.61902	3.17277					3.72413	4.82732	4.54501	4.89368	5.13575				5.77789	5.66541	5.43334	5.8935	5.25547				13.4529	6.17343	6.56547	6.94567
16.2879	-0.28989								3.0648	1.89712	2.00174	1.2932					2.81656	4.74761	3.62816	2.96018					3.69911	5.13595	4.61232	5.08696	5.46488				5.67902	5.77062	5.14549	5.84068	5.38953				13.5461	6.13433	6.98969	6.43235
16.2979	-0.291259								2.60212	1.38021	2.16847	1.10266					2.7355	4.66315	3.29613	3.05944					3.82272	4.78382	4.431	4.99163	5.07496				5.93393	5.73147	5.80408	5.8249	5.18114				13.5308	6.49931	6.71699	6.71171
16.3079	-0.350817								2.55153	1.16097	2.07007	1.3553					3.02181	4.59382	3.57148	3.02873					3.53413	4.93847	4.79782	5.13049	5.108				5.45138	5.2574	5.48186	5.81276	5.00346				13.6906	6.17162	6.762	6.44111
16.3179	-0.222592								3.04329	1.50285	1.94408	1.38344					3.01109	4.75772	3.66578	3.40526					3.4193	4.90182	4.33986	4.70594	4.68842				5.84831	5.64479	5.70025	5.66556	5.2605				13.6123	6.47229	6.9044	6.87248
16.3279	-0.452464								2.73916	1.65827	2.10834	1.36146					2.83572	4.47988	3.29638	3.26034					3.63038	4.88495	4.21252	5.02484	5.04044				5.90172	5.68638	5.44829	5.64602	4.8989				13.3348	6.44668	6.70411	6.55454
16.3379	-0.274052								2.67106	1.51143	2.23702	1.31766					2.71215	4.76657	3.57436	3.30633					3.5826	4.81076	4.673	4.84804	5.16809				6.02187	5.6032	5.27813	5.76173	5.0283				13.4286	6.01054	6.89979	6.56353
16.3479	-0.104304								2.69899	1.71691	2.07208	1.25844					2.84224	4.66745	3.4326	3.5193					3.7922	4.86886	4.53287	4.80408	4.74754				5.83202	5.76827	5.67832	5.69728	5.03106				13.2788	6.40724	6.82246	6.33258
16.3579	-0.260282								2.76728	1.53085	2.18568	1.32724					2.78448	4.72894	3.17988	2.94411					3.48321	4.92088	4.30219	5.07766	4.7238				5.61088	5.1578	5.68041	5.40837	5.47534				13.2814	6.41886	6.73912	6.53162
16.3679	-0.177245								2.30109	1.59609	2.11313	1.40955					2.73722	4.53782	3.44131	3.13837					3.53665	5.03078	4.51665	5.08273	4.94599				5.63275	5.67126	5.50974	5.91879	5.58523				13.3784	6.6706	6.89869	6.65817
16.3779	-0.10485								2.88047	1.37367	2.03925	1.36666					3.07866	4.88489	3.65009	3.25702					3.51498	5.09651	4.46499	5.28364	4.87246				5.89184	5.59928	5.32012	5.56038	5.60687				13.4888	6.4829	7.26531	6.70974
16.3879	-0.12915								2.72952	1.61616	1.98349	1.62325					2.54541	4.96156	3.53841	3.54927					3.56802	5.08737	4.94072	4.63732	5.22062				5.8653	5.53007	5.59201	5.76329	5.22456				13.7401	6.47266	6.89282	6.52309
16.3979	-0.520899								2.91402	1.85781	1.91753	1.57234					3.15227	4.88052	3.71207	2.95126					3.67093	4.99045	4.48309	4.9285	5.29139				5.73436	5.64233	5.50871	5.62923	5.4186				13.4383	6.44805	6.70594	6.62701
16.4079	-0.424351								2.70516	1.36071	1.89465	1.24483					2.82321	4.58391	3.77088	3.28141					3.59248	4.78658	4.49789	4.97036	5.16887				5.62409	5.6682	5.53087	5.44265	5.19975				13.4882	6.38695	7.04719	6.61458
16.4179	-0.501401								2.81725	1.93897	1.93905	1.31954					2.86346	4.90565	3.91978	3.37235					3.38312	4.85369	4.41556	4.67222	4.93222				5.80923	5.52485	5.44398	5.78615	5.29185				13.2455	6.22217	6.50561	6.40839
16.4279	-0.361036								2.79208	1.64005	2.10241	1.33065					2.67228	4.69148	3.05162	2.96661					3.45203	4.76975	4.71609	5.20616	5.11408				5.69428	5.79901	5.64742	5.62035	5.37414				13.552	6.54217	6.87225	6.51228
16.4379	-0.278579								2.55336	1.81462	2.12891	1.27902					3.08282	4.63748	3.87325	3.12567					3.83304	4.80559	4.50032	4.90908	5.47475				5.44875	5.39192	5.37437	5.58768	5.30705				13.7638	6.20622	7.10675	6.32918
16.4479	-0.380579								2.59498	1.73236	1.90455	1.3222					2.85825	4.53993	3.04018	3.02306					3.87684	4.74973	4.3285	4.70377	5.02497				5.81072	5.62232	5.6791	5.85622	5.24038				13.5731	6.31165	6.98973	6.49948
16.4579	-0.013577								2.80058	1.67847	2.28319	0.90076					2.63232	5.0465	3.66162	3.0708					3.46353	5.11961	4.47123	4.87952	5.1162				5.90242	5.60553	5.58874	5.74228	5.37418				13.4781	6.36329	6.83922	6.67157
16.4679	-0.365485								2.93193	1.7653	1.76648	1.12624					2.99522	4.5211	3.62783	3.34632					3.82021	4.93261	4.25858	4.95538	4.9786				5.65441	5.67153	5.54391	5.64779	4.68737				13.4395	6.2807	7.10478	6.70849
16.4779	-0.283194								2.43969	1.74042	2.02214	1.2878					2.92628	4.58134	3.60407	3.14939					3.80875	4.97997	4.54217	5.03543	5.04322				5.45609	5.54675	5.40037	5.72852	5.14501				13.4319	6.17124	7.38117	6.78739
16.4879	-0.469632								2.69387	1.27262	2.02693	1.60364					2.83203	4.74646	3.58659	3.31028					3.93261	4.94337	4.40656	5.01165	4.99296				5.80437	5.87445	5.52141	5.7846	5.22631				13.2312	6.44023	6.93781	6.40926
16.4979	-0.392011								3.1009	1.54535	2.18354	1.61887					2.86504	4.84463	3.36334	3.14581					3.56649	4.51532	4.44297	4.92931	5.19058				5.61087	5.68993	5.36492	5.76237	5.16315				13.5121	6.11823	6.70159	6.38453
16.5079	-0.234668								2.58034	1.28992	2.08924	1.59387					2.86293	4.69989	3.22937	2.76124					3.7111	4.96147	4.36677	4.90994	5.00651				5.48399	5.80068	5.54608	5.8671	5.44034				13.6252	6.33572	6.87307	6.42695
16.5179	-0.0871264								2.95024	1.57772	2.10282	1.37212					3.01424	4.92109	3.23188	3.13952					3.6278	5.0704	4.55093	5.03716	5.01785				5.94913	5.67989	5.55088	5.85868	4.9746				13.2553	6.33899	6.68453	6.41367
16.5278	-0.186698								2.66414	1.34168	2.30279	1.26119					2.89914	4.78751	3.40495	3.11648					3.68666	5.02944	4.37237	4.78876	5.25519				5.85271	5.93239	5.28761	6.04115	5.40986				13.1547	6.47265	6.70818	6.46295
16.5378	-0.597785								2.72997	1.20748	2.07499	1.64492					3.03413	4.76302	3.24647	3.56424					3.36231	4.56797	4.55617	4.57537	5.18953				5.64751	5.75159	5.33911	5.77614	5.38843				13.2697	6.15749	6.96057	6.98718
16.5478	-0.36343								2.76428	1.24486	1.73096	1.41275					3.04612	4.72358	3.6425	3.16106					3.67198	4.94471	4.63372	4.70835	4.93825				5.36803	5.89986	5.42898	5.7614	5.13713				13.5802	6.41281	6.97603	6.32497
16.5578	-0.196102								2.87809	1.39831	1.73777	1.53557					2.87961	4.50082	3.06504	3.19763					3.70446	4.81726	4.73119	4.80574	5.20951				5.85797	5.43706	5.29188	5.64184	5.34652				13.3098	6.41554	6.79029	6.5655
16.5678	-0.431868								2.55417	1.61387	1.98835	1.45865					3.26159	4.71023	3.43873	2.96035					3.50196	4.82766	4.68515	4.80798	5.10657				5.88923	5.61094	5.46395	5.82994	4.98489				13.3398	6.33876	6.96216	6.74485
16.5778	-0.358549								2.49891	1.39455	1.91346	1.50343					2.71161	4.62852	3.52247	3.12024					3.25231	4.67152	4.71964	4.84048	5.13633				5.68016	5.2908	5.76418	5.6449	5.62873				13.6137	6.53769	6.92251	6.43878
16.5878	-0.257418								2.63482	1.38571	2.00332	1.17726					3.10563	4.51113	3.48323	2.95568					3.55594	4.88293	4.35447	4.94176	5.0472				5.67665	5.77762	5.6496	5.77383	5.29741				13.0998	6.3891	6.9343	6.91662
16.5978	-0.273789								2.73414	1.28875	1.97547	1.4214					2.74861	5.13959	3.48054	2.81187					3.83582	4.97961	4.69751	4.76721	5.1614				5.92819	5.55984	5.50499	5.90362	5.04831				13.6952	6.47965	6.87749	6.59878
16.6078	-0.160599								2.50246	1.32922	2.04075	1.37905					2.58582	4.76747	3.92341	3.28991					3.64667	4.97136	4.46594	4.77279	4.98712				5.70193	5.47397	5.33209	5.73438	5.59626				13.2331	6.30663	6.85092	6.26088
16.6178	-0.16971								2.37514	1.49392	2.4352	1.58243					3.02484	4.48701	4.03104	2.85363					3.50509	4.38197	4.44102	4.95227	5.26673				5.67269	5.49804	5.06509	5.60059	5.2223				13.7116	6.21302	6.82963	6.40629
16.6278	-0.163277								2.70688	1.58787	1.93726	1.52386					2.85107	4.27562	3.45172	3.19884					3.97166	5.02631	4.21964	5.06639	5.09336				5.80222	5.54129	5.2871	5.59824	5.15156				13.6187	6.59832	6.84601	6.44367
16.6378	-0.386761								2.83628	1.64224	1.96823	1.33095					2.96295	4.83534	3.22579	3.33452					3.52976	4.65254	4.23206	4.93183	5.10401				5.86822	5.68219	5.37183	5.78881	5.32015				13.4338	6.25532	7.01271	6.49231
16.6478	-0.367386								2.56327	1.67123	1.87018	1.3296					2.6992	4.64629	3.40682	3.17472					3.71178	4.88372	4.28087	4.92156	5.06994				5.77551	5.7206	5.46686	5.85341	5.20915				13.2029	6.07959	6.8884	6.38029
16.6578	-0.428233								2.89956	1.59948	1.81756	1.29618					2.68789	4.49745	3.66602	3.17921					3.53473	4.6408	4.37959	5.17926	4.82446				5.70927	5.66612	5.1523	5.7418	5.39046				13.4702	6.37286	7.0009	6.61776
16.6678	-0.246345								2.66279	1.63825	1.93485	1.06576					2.67926	4.97747	3.60406	3.20057					3.31203	4.6218	4.40431	4.72919	5.1489				5.71061	5.72721	5.60806	5.97553	5.35895				13.6197	6.19729	6.5809	6.60971
16.6778	-0.51015								2.72714	1.54961	1.86543	1.23692					3.09093	4.72296	3.41638	3.1338					3.7206	4.59833	4.08913	4.77131	4.77478				5.77709	5.33721	5.5136	5.82402	5.43448				13.1959	6.05874	6.92775	6.38094
16.6878	-0.409127								2.73085	1.48608	2.15135	1.27934					2.8651	4.50768	3.69084	3.45814					3.72286	4.73658	4.34317	4.63749	4.86573				5.7301	5.79143	5.33767	5.49676	5.43251				13.1916	6.38882	6.70644	6.44426
16.6978	-0.35225								3.01916	1.67472	1.92256	1.50412					2.70984	4.6275	3.78344	3.3291					3.54112	4.44767	4.53012	4.92836	5.00032				5.48514	5.48784	5.35757	5.54699	5.43911				13.278	6.21225	6.65062	6.25986
16.7078	-0.479924								2.5336	1.86337	2.22847	1.38005					2.73761	4.78064	4.14022	3.18215					3.45917	4.58001	4.53935	4.70575	5.01169				5.36875	5.47698	5.43267	5.65069	5.57306				13.4764	6.05001	6.74023	6.55715
16.7178	-0.422823								2.41376	1.24987	2.12225	1.43288					3.13769	4.46211	3.90128	2.98098					3.15574	4.74546	4.64451	4.88586	4.97204				6.07402	5.85316	5.31475	5.62729	5.29352				13.4106	6.53909	6.92512	6.29047
16.7278	-0.536211								3.12554	1.68249	1.95164	1.18215					2.85072	4.64449	3.80713	3.31187					3.64467	4.93847	4.39486	4.88804	4.90639				5.97435	5.70195	5.41335	5.31049	5.12494				13.4412	6.1888	6.84354	6.62167
16.7378	-0.380481								2.7301	1.61334	1.98656	1.48898					2.79599	4.86738	3.74885	3.08471					3.42455	4.69215	4.39911	4.8105	5.02967				5.69739	5.64039	5.36346	5.79558	5.35968				13.4872	6.13962	6.92914	6.38053
16.7478	-0.18717								2.49766	1.34077	2.36938	1.46123					3.13091	4.45098	3.49578	3.22874					3.36033	4.74288	4.51295	5.11055	4.9403				5.44771	5.31094	5.55154	5.87126	5.09776				13.3159	6.15222	6.69783	6.29442
16.7578	-0.163821								2.9718	1.51636	1.91726	1.21846					2.61805	4.36873	3.98824	3.01737					3.77062	4.63458	4.29258	4.98331	5.01099				5.39466	6.00585	5.45595	6.13962	5.29914				13.2222	6.38414	6.64936	6.58897
16.7678	0.061446								2.81909	1.3919	2.1247	1.02673					3.02328	4.78939	3.4308	3.38903					3.63826	4.54511	4.19199	4.8974	4.87451				5.63094	5.88919	5.4938	5.65238	5.19225				13.3676	6.39276	6.75938	6.34272
16.7778	-0.214133								2.67953	1.5183	2.09381	1.63265					3.16641	4.30513	3.47256	3.08263					3.68455	4.67202	4.7878	4.87375	4.96509				5.83414	5.50476	5.3128	5.35619	5.32749				13.2771	6.55835	6.94282	6.36358
16.7878	-0.753064								2.6948	1.61952	2.04506	1.62255					2.82473	4.62146	3.42509	3.40453					3.69662	4.89833	4.5397	5.00764	4.97295				5.59811	5.72022	5.50135	5.83885	5.09259				13.4368	6.4501	6.5805	6.45643
16.7978	-0.360387								2.57734	1.33599	1.81255	1.44479					2.80755	4.60994	3.25598	3.21282					3.4981	4.74754	4.74687	5.06224	4.95173				5.55298	5.65109	5.31366	5.60118	5.27607				13.3242	5.98153	6.71899	6.64255
16.8078	-0.103618								2.66753	1.77675	2.06966	1.51286					2.70384	4.65783	3.772	3.51665					3.79678	4.30365	4.45499	4.79231	4.72999				5.58013	5.81708	5.45512	5.9167	5.15142				13.2401	6.42676	6.84319	6.68361
16.8178	-0.251742								3.33321	1.47805	2.13193	1.31741					2.91851	4.50889	3.60821	3.09302					3.55657	4.55835	4.8748	4.74702	5.15281				5.64471	5.63687	5.47922	5.75705	5.19488				13.1868	6.2765	6.87647	6.3722
16.8278	-0.270221								2.86532	1.14979	2.0595	1.34731					3.11165	4.72614	3.45455	3.03174					3.91061	4.63851	4.7821	4.70517	5.02484				5.62328	5.47483	5.45965	5.96861	5.25843				13.3832	6.48341	7.05378	6.63861
16.8378	-0.466828								2.8342	1.43707	1.70826	1.25641					2.79971	4.60433	3.69798	3.48503					3.61153	4.64692	4.68779	4.4722	5.02483				5.68424	5.6109	5.29097	5.74055	4.89256				13.4881	6.48795	6.65516	7.00795
16.8478	-0.36527								3.04984	1.72021	2.0877	1.54947					2.99941	4.72921	3.57079	3.08318					3.63212	4.76186	4.65339	4.68399	4.9126				5.36699	5.83446	5.64276	5.44538	5.41162				13.4851	6.32031	6.92885	6.25915
16.8578	-0.357922								2.70809	1.7085	2.31963	1.56378					2.91276	4.83685	3.7502	3.57218					3.69777	4.72689	4.49999	4.8064	4.98891				5.74494	5.50144	5.8916	5.69403	5.18465				13.1907	6.10244	6.97894	6.58905
16.8678	-0.261245								2.49511	1.58168	2.08844	1.40151					3.05298	4.81811	3.5555	3.18628					3.69528	4.68706	4.45327	5.08495	5.09028				5.87757	5.79214	5.31316	5.67589	5.30375				13.6039	6.61632	6.95683	6.27332
16.8778	-0.521231								2.78149	1.50567	2.0506	1.634					3.13845	4.41095	3.9005	3.31169					3.61542	4.7227	4.21099	4.9912	5.01249				5.76052	5.75263	5.68867	5.45837	5.27665				13.3899	6.52329	7.13694	6.224
16.8878	-0.510446								2.77677	1.53987	1.96227	1.40524					2.81743	4.73315	3.80242	2.86668					3.60003	4.87023	4.53142	4.76878	4.73483				5.78598	5.71904	5.41139	5.91749	5.1029				13.7407	6.35833	6.79425	6.41597
16.8978	-0.257457								3.02048	1.67959	1.69348	1.53912					2.82887	4.60548	3.50378	3.07493					3.84696	4.84169	4.62056	4.84254	4.8754				5.77965	5.83101	5.70075	5.86886	5.25904				13.423	6.52944	6.5504	6.60092
16.9078	-0.43248								2.92758	1.51251	2.08313	1.58563					2.76071	4.45834	3.82071	3.2					3.66928	4.93203	4.78697	4.77881	5.06793				6.09643	5.50848	5.53339	5.66015	4.90574				13.569	6.31132	6.82966	6.4622
16.9178	-0.34565								3.11856	1.59224	2.13217	1.44462					3.1242	4.55476	3.55637	3.23224					3.59626	5.01299	4.60502	4.86806	5.15741				5.54669	5.75233	5.55865	5.49276	5.28298				13.6459	6.52441	6.821	6.64449
16.9278	-0.654451								2.48085	1.78768	2.23088	1.60217					2.8374	4.50718	3.90707	3.57372					3.69221	4.82076	4.22262	4.83581	4.81749				5.84725	5.80948	5.34134	5.63724	5.5453				13.6592	6.15647	7.17954	6.57433
16.9378	-0.405146								2.81083	1.51495	2.27431	1.6562					2.87353	4.79785	3.54354	3.18493					3.69169	4.7984	4.58762	4.72811	5.13887				5.6653	5.62967	5.38772	5.75628	5.33275				13.4917	6.43147	6.96279	6.72058
16.9478	-0.189486								2.69407	1.81282	2.18092	1.81411					2.51853	4.28456	3.52648	3.84099					3.81567	5.13725	4.65354	4.75555	5.31739				5.89862	5.59541	5.37188	5.77775	5.11776				13.4613	6.21843	6.58331	6.51908
16.9578	-0.23177								2.94016	1.83966	2.21874	1.54323					2.98724	4.62871	3.54795	3.18402					3.72547	4.90319	4.50004	4.94075	4.8687				5.58192	5.51171	5.34187	5.61403	5.13296				13.7045	6.55305	6.61578	6.66031
16.9678	-0.431359								2.81704	1.69791	2.06983	1.4282					2.90897	4.4585	3.62733	3.3092					3.57044	4.75416	4.36087	4.81176	4.65499				5.5709	5.35669	5.45859	5.55711	5.27407				13.7611	6.62921	6.49805	6.47049
16.9778	-0.28484								2.5265	1.56554	2.27621	1.32501					3.15499	4.90357	3.31411	3.29414					3.87584	5.13299	4.58122	4.94971	5.14054				5.96297	5.67666	5.43836	5.76659	5.24014				13.2455	6.42645	6.73724	6.34497
16.9878	-0.113233								2.92695	1.51949	2.14508	1.37115					2.95829	4.62921	3.22556	3.25996					3.44802	5.03566	4.41032	5.19635	5.2377				5.45739	5.6484	5.57448	5.80393	5.30288				13.5744	6.53738	7.00127	6.8828
16.9978	-0.741455								2.69156	1.25927	2.00422	1.19873					2.66099	4.42969	3.35696	3.15903					3.54537	4.79552	4.45547	4.7443	5.03087				5.53101	5.62921	5.31563	5.8548	5.30236				13.8044	6.44638	6.67703	6.3753
17.0078	-0.351981								3.01427	1.32974	1.74543	1.37811					2.84823	4.65027	3.45581	3.54668					3.89994	4.89239	4.34137	5.00507	5.09261				5.89381	5.48349	5.46407	5.60952	5.00109				13.6932	6.36244	6.85345	6.55936
17.0178	-0.257026								2.30203	1.53115	2.00332	1.57844					2.96396	4.75848	3.97165	3.51537					3.29649	4.97467	4.43641	4.82267	5.07638				5.61147	5.71645	5.41563	5.44091	5.26429				13.5574	6.27222	6.8648	6.36314
17.0278	-0.264605								2.68806	1.62293	2.0419	1.45071					2.7762	4.86238	3.76882	3.52434					3.41001	5.02503	4.5844	5.04334	4.89266				5.69922	5.60404	5.37127	5.63197	4.98695				13.608	6.53919	7.02104	6.43012
17.0378	-0.403139								2.88378	1.54433	2.0341	1.46537					2.82969	4.52589	3.72111	2.87029					3.72052	4.9797	4.41309	4.86213	4.76474				5.6742	5.48479	5.77429	6.25973	5.28226				13.676	6.67478	7.01174	6.78854
17.0478	-0.402705								3.27706	1.89493	2.36687	1.25583					2.80885	4.54542	3.92968	3.37624					3.90941	4.74816	4.28747	5.07136	5.02015				5.59453	5.2525	5.63902	5.68316	5.24854				13.5835	6.20305	6.61777	6.62004
17.0578	-0.678244								2.84938	1.61379	1.63355	1.51847					2.96996	4.56292	3.74361	3.23894					3.75826	5.03244	4.66369	4.66214	5.12665				5.96704	5.92083	5.45494	5.76485	5.33598				13.4593	6.27243	6.63991	6.48089
17.0678	-0.316704								3.14685	1.60832	1.89406	0.90371					2.59781	4.69004	3.59062	3.52194					3.69883	4.76096	4.39585	4.73311	5.00951				5.43588	5.6641	5.59213	5.74424	5.03695				13.3304	6.25414	6.92303	6.7545
17.0778	-0.401477								2.5129	1.62367	1.78319	1.50714					3.00644	4.44585	3.56972	3.30306					3.29176	4.86176	4.65861	4.82043	5.15549				6.15796	5.73102	5.21714	5.30061	5.54451				13.5836	6.01761	6.84238	6.65966
17.0878	-0.56965								3.10159	1.574	1.93281	1.52971					3.09546	4.57568	4.09862	3.12883					3.93165	4.90101	4.40338	4.89815	5.00155				5.86605	5.60092	5.88242	5.83372	5.29945				13.5574	6.18757	6.86712	6.31006
17.0978	-0.314327								2.77175	1.71382	2.12892	1.2841					3.18027	4.34859	3.7338	2.98962					3.50194	4.71979	4.43145	5.0213	4.89528				5.53865	5.42947	5.52569	5.47684	5.24298				13.6739	6.25093	7.05219	6.29557
17.1078	-0.433511								2.49564	1.39314	1.98534	1.40278					2.8075	4.60016	3.92806	3.16217					3.58154	4.90412	4.58296	5.191	5.02136				5.93316	5.57726	5.53849	5.85471	5.51422				13.6892	6.13458	6.80769	6.47685
17.1178	0.00506605								2.59916	1.187	1.99535	1.28672					2.87724	4.529	3.90226	3.42143					3.60619	4.89963	4.70186	4.59241	5.15516				5.80091	5.47729	5.53545	6.05646	5.54297				13.9285	6.11716	6.73738	6.29122
17.1278	-0.36041								2.84303	1.37759	2.23514	1.47331					3.09251	4.62881	3.63433	3.42463					3.53608	5.11234	4.38633	4.82657	4.97504				5.64112	5.93239	5.306	5.55058	5.23691				13.6382	6.19045	6.86046	6.54039
17.1378	-0.202012								2.78667	1.62872	2.13293	1.81962					2.9404	4.61615	3.40715	3.42817					3.87618	4.74273	4.72841	5.04935	5.05021				6.0826	5.84942	5.5824	5.9252	5.20111				13.2114	6.32862	6.79928	6.96356
17.1478	-0.413394								2.78581	2.03923	2.20372	1.32863					3.03808	4.70283	3.45363	3.06258					3.74508	4.62073	4.8001	4.78682	4.89425				5.65959	5.59482	5.54542	5.78493	4.86547				13.9571	5.9805	6.95767	6.63994
17.1578	-0.426192								2.71185	1.52296	1.91701	1.3395					2.80814	4.52455	3.45435	3.45497					3.61878	5.23467	4.54336	5.03215	5.24328				5.77165	5.55784	5.56424	5.87954	5.22811				13.6185	6.41873	7.19183	6.35043
17.1678	-0.575629								2.86118	1.49607	2.21909	1.50177					2.88752	4.89021	3.57659	3.37495					3.76058	4.85441	4.56272	4.87211	4.50392				5.69848	5.39335	5.40467	5.77374	5.49307				13.5927	6.18283	7.02766	6.37112
17.1778	-0.210687								2.5931	1.91232	2.01222	1.49519					2.97124	4.90329	3.33394	3.29679					3.60417	4.91398	4.5237	4.78326	5.04202				5.77489	5.70462	5.43583	5.78196	5.16938				13.3667	6.45082	6.95683	6.34817
17.1878	-0.284805								2.76636	1.36376	2.15245	1.63634					2.94749	4.53173	3.85582	3.21321					3.41079	4.87146	4.56939	4.84415	4.9542				5.6596	5.77193	5.49282	5.80015	5.39309				13.4044	6.24175	6.62558	6.6903
17.1978	-0.306255								2.6165	1.73572	2.06719	1.51427					2.89483	4.23003	3.34577	3.43306					3.58812	5.12485	4.43203	4.72744	5.03677				5.67819	5.5909	5.43346	5.59561	5.23901				13.8209	6.1037	6.65042	6.6486
17.2078	-0.13167								2.62881	1.58433	1.94434	1.48381					3.02137	4.43743	3.81668	3.12945					3.5966	4.71779	4.30609	4.87581	4.79876				5.80931	5.66902	5.44544	5.83997	5.25162				13.3363	6.321	6.72676	6.4606
17.2178	-0.314413								2.73094	1.70808	1.87021	1.51172					3.24991	4.37885	3.64842	3.25795					4.11276	4.89884	4.74571	4.55573	5.34781				5.55358	5.78694	5.32469	6.03526	5.49126				13.6761	6.3666	6.67668	6.41526
17.2278	-0.543077								3.1627	1.40978	2.02095	1.36936					3.00383	4.45982	3.6813	3.29134					3.61874	4.92264	4.40222	4.6754	5.17314				5.67069	5.50883	5.42997	5.9617	5.43958				13.38	6.29574	7.1719	6.40338
17.2378	-0.271965								2.69786	2.30089	1.81199	1.60847					3.13209	4.44931	4.17891	2.98157					3.64395	4.79483	4.47515	4.82144	4.97646				6.07457	5.48962	5.37313	5.72575	5.316				13.6108	6.17798	6.95131	6.71398
17.2478	-0.541228								2.37368	1.53641	1.86518	1.1358					3.05614	4.62773	3.66462	3.29469					3.71129	4.76404	4.49583	4.58252	4.98536				5.76731	5.71973	5.30927	6.14893	5.33259				13.3219	6.2473	6.7555	6.63448
17.2578	-0.376114								2.42301	1.60401	2.04546	1.76849					2.908	4.47909	3.74215	3.55023					3.85263	5.16313	4.25438	4.79465	5.32033				5.42851	5.51793	5.89152	5.77562	5.25066				13.4327	6.16199	6.5955	6.34974
17.2678	-0.224421								2.89405	1.47209	2.14717	1.58953					2.81824	4.54893	3.75977	3.08534					3.66422	4.81525	4.54145	5.00037	4.98428				5.87547	5.72237	5.37665	5.65411	4.96102				13.7737	6.28246	6.76769	6.69297
17.2778	-0.527806								2.84365	1.72715	2.27386	1.38283					2.66351	4.55416	3.98167	3.29769					3.77977	4.62918	4.58044	4.80019	5.12252				5.38783	5.72049	5.25602	5.63805	5.0944				13.5444	6.1673	6.67661	6.77778
17.2878	-0.417041								2.56606	1.83046	1.78271	1.53075					3.04917	4.74023	3.79578	3.39019					3.79197	4.83208	4.36318	5.168	5.00142				5.89704	5.55527	5.44818	5.60321	5.30699				13.4835	6.55149	6.71111	6.83349
17.2977	-0.323195								2.6521	1.62974	2.17167	1.6499					2.87749	4.66167	3.87222	2.98139					3.56039	4.59191	4.72646	4.78629	4.7759				5.95686	5.76057	5.64397	5.93504	5.34403				13.5866	6.24329	6.81514	6.41407
17.3077	-0.594564								2.92782	1.38672	2.27095	1.23386					2.74897	4.62601	3.89048	3.18761					3.60455	4.82286	4.39247	4.91235	4.9336				5.70332	5.82554	4.96624	5.82882	5.38799				13.5446	6.33075	7.22563	6.75039
17.3177	-0.264185								2.53429	1.78016	2.1743	1.3964					3.24862	4.59269	3.86494	3.02604					3.9136	5.0163	4.42932	4.64322	4.93346				5.49349	5.57575	5.42558	5.70709	5.11799				13.2832	6.17425	6.72887	6.36902
17.3277	-0.0781033								2.73757	1.80203	2.41184	1.54438					3.13262	4.5282	4.13489	3.35208					3.54424	4.77408	4.40523	5.08722	5.15762				5.53905	5.63914	5.28171	5.607	5.11202				13.4977	6.26204	6.9496	6.42584
17.3377	-0.538727								2.90492	1.82617	1.85889	1.74851					2.87373	4.44281	3.8581	3.27758					3.5393	4.93453	4.77517	4.78509	5.20061				5.6052	5.59248	5.12585	5.7732	5.51689				13.7385	6.03396	7.07183	6.70819
17.3477	-0.399407								2.85608	1.75859	1.97025	1.20929					2.93069	4.88266	3.88226	3.20005					3.77804	4.90323	4.72329	4.79423	5.04502				5.76232	5.60046	5.23784	5.64245	5.26749				13.6114	6.13623	6.88584	6.53863
17.3577	-0.240123								2.95167	1.68722	2.01516	1.65796					2.77328	4.71034	3.367	3.27464					3.81862	4.86464	4.60212	4.71377	5.16945				5.96079	5.83724	5.42615	5.68229	5.19791				13.3457	6.22312	7.18515	6.93384
17.3677	-0.179502								2.62413	1.82345	2.02368	1.33341					2.75037	4.76675	3.8118	3.24075					3.64908	4.7969	4.66503	5.04478	5.16546				6.05504	5.44911	5.88016	5.44243	5.04165				13.5856	6.45769	6.73609	6.37472
17.3777	-0.269215								2.46578	1.98261	1.99995	1.23214					2.75275	4.77744	3.85908	3.66078					3.4464	4.82033	5.13206	5.14123	5.15548				5.85602	5.37812	5.73684	5.55791	5.0412				13.6462	5.84568	6.62783	6.50611
17.3877	-0.288627								2.94833	1.60459	2.2028	1.45502					2.75317	4.53046	3.58018	3.35116					3.86068	4.991	4.79756	5.09362	5.02325				5.78263	5.91279	5.4779	5.64192	5.35843				13.3831	6.18317	7.03898	6.63737
17.3977	-0.249403								2.71678	1.51497	1.98093	1.09435					2.81698	4.7948	3.76024	3.32078					3.51444	5.06127	5.00019	4.79961	4.85147				5.94119	5.71492	5.37067	5.61144	5.10525				13.4089	6.3394	6.71396	6.99861
17.4077	-0.333806								2.72978	1.68811	2.26582	1.6769					3.08655	4.37505	3.9844	3.43527					3.75767	4.73808	4.46947	4.81136	4.90217				5.86778	5.40087	5.38409	5.66074	5.21022				13.6137	6.32598	7.06167	6.5535
17.4177	-0.557853								2.70452	1.0322	2.35145	1.28469					2.63474	4.5821	3.72251	3.19727					3.71845	4.8515	4.56246	5.09497	4.49048				5.97494	5.75612	5.5115	5.65103	5.32679				13.4073	6.27938	6.79017	6.53436
17.4277	-0.22431								2.93861	1.54198	1.9857	1.31334					2.94338	4.65468	3.98707	3.53915					3.90658	4.75942	4.20164	4.91747	4.83122				5.66141	5.52446	5.57245	5.58436	5.40034				13.1989	6.51462	6.83824	6.59294
17.4377	-0.399429								2.71797	1.60375	2.10498	1.435					2.55125	4.45947	3.32616	3.41364					3.60823	5.13594	4.73911	4.84117	4.87635				5.80571	5.82152	5.71742	5.42465	5.55573				13.7278	6.10936	6.80077	6.61656
17.4477	-0.558304								2.42152	1.55324	2.02757	1.35098					3.00768	4.44158	3.58355	3.2976					3.77255	4.45882	4.64414	4.93851	4.87234				5.79098	5.25727	5.43601	5.77438	5.32948				13.5922	6.33523	7.05075	6.51778
[truncated: 4,344 more rows]

## Sheet: Fig. 3H
Distance (um)	Force (pN) - DNA control	Force (pN) - DNA + Sox2
1.50856	0.078363
1.5289	0.087259
1.5478	0.168978
[truncated: 1,488 more rows]
