# Supplementary material for: Chromatin sequesters pioneer transcription factor Sox2 from exerting force on DNA
Source: Nat Commun. 2022 Jul 9;13:3988. doi: 10.1038/s41467-022-31738-x (PMC9271091; doi:10.1038/s41467-022-31738-x)
Supplement: Supplementary file 6 — Source Data [file 41467_2022_31738_MOESM6_ESM.zip › Source_data_figure_4.xlsx]

## Sheet: Fig. 4C
Time (s)	Intensity (a.u.)
1	17.25
2	1.5
3	13.5
4	8.5
5	4
6	4.5
7	1
8	12.5
9	13.25
10	18.5
11	6.25
12	11.5
13	13.75
14	12.5
15	28.25
16	7.5
17	16.5
18	16.25
19	2.5
20	19.5
21	9
22	16.75
23	15.25
24	1.75
25	10
26	16
27	11
28	24
29	17.5
30	16.5
31	16.75
32	11.25
33	14.75
34	24.75
35	7.75
36	10
37	34.5
38	26.5
39	8
40	14
41	17.25
42	7.75
43	11.75
44	18.25
45	1
46	17
47	13.75
48	15.5
49	19.5
50	5.25
51	9.5
52	32.25
53	16
54	19.75
55	14.5
56	22.75
57	6
58	33.25
59	11.75
60	15.25
61	9
62	25.5
63	23.75
64	14.5
65	8.5
66	14.5
67	9.75
68	5.25
69	3.5
70	26.5
71	13.25
72	28
73	29.5
74	13.75
75	30.75
76	15.5
77	13
78	6
79	13.75
80	19.75
81	24.75
82	21
83	26.75
84	18.25
85	17
86	0.75
87	10.75
88	14.25
89	13.25
90	6
91	10.75
92	34.25
93	22.25
94	9
95	40.75
96	3.25
97	13.75
98	9.5
99	23.25
100	22.25
101	6.75
102	4.75
103	32
104	8.25
105	6.5
106	14.25
107	5
108	26.75
109	8.5
110	10.75
111	1.5
112	18.25
113	14.75
114	27.5
115	27
116	7.75
117	2.5
118	12.5
119	4.5
120	17
121	5.5
122	17.25
123	15.25
124	46.75
125	10.25
126	19
127	26.75
128	24.25
129	3.5
130	11.75
131	18.75
132	21.75
133	21
134	10.25
135	6.5
136	12
137	13.5
138	8.5
139	14
140	19.25
141	20.5
142	13
143	19.5
144	13.5
145	7
146	10.5
147	23.5
148	9.75
149	10.5
150	13
151	8.75
152	35.25
153	14.75
154	22.25
155	5.5
156	16
157	16.5
158	3.75
159	3.75
160	19
161	87.25
162	194.75
163	149.5
164	153.25
165	148
166	202.75
167	190.75
168	205.25
169	213
170	143.25
171	137.75
172	150.5
173	165
174	174
175	154.25
176	165.5
177	132
178	114.25
179	129.75
180	137.75
181	136
182	159.75
183	158.5
184	179.5
185	172
186	97
187	122.25
188	134.5
189	134
190	79
191	110.5
192	119.5
193	116.5
194	141.25
195	114
196	138.5
197	111
198	126.75
199	108.25
200	180
201	152
202	148.5

## Sheet: Fig. 4D
Time (s)	Intensity (a.u.)
1	21.562
2	21.562
3	22.75
4	19.938
5	19.688
6	13.562
7	24.062
8	25.938
9	15.25
10	21
11	23.812
12	17.562
13	11.188
14	24.062
15	18.438
16	17
17	26
18	14.75
19	10.062
20	6.188
21	15.062
22	18.125
23	6.25
24	22.938
25	33.625
26	19.312
27	19.375
28	24.062
29	12.5
30	20.562
31	14.312
32	9.625
33	17.375
34	18.062
35	7.562
36	11.25
37	8.5
38	15
39	15.938
40	15.5
41	15.312
42	22.875
43	17.812
44	18.625
45	20.75
46	16.062
47	9.75
48	11.25
49	19.562
50	14.875
51	21.688
52	9.25
53	21.25
54	26.062
55	34.812
56	9.75
57	9.125
58	11.438
59	10.375
60	15.688
61	17
62	23.812
63	18.312
64	15.938
65	28.5
66	21.25
67	21.125
68	14.438
69	22.062
70	16.375
71	13.875
72	9.375
73	13.625
74	22.875
75	7.625
76	8.062
77	14.875
78	7.688

## Sheet: Fig. 4E
Position (um)	Cy3-H2B Intensity (a.u.)	Cy5-Sox2 intensity (a.u.)
0	5549.6	390.023
0.056	7484.92	457.731
0.112	8694.76	598.529
0.168	10193.1	722.68
0.224	11355.9	649.177
0.28	12689.7	461.526
0.336	14969.6	650.167
0.392	17118.2	1225.59
0.448	18207.5	1822.31
0.504	17464.4	2368.84
0.56	15258	2652.58
0.616	12138.8	3082.05
0.672	8401.72	3880.31
0.728	5732.51	4234.05
0.784	4519.6	3849.85
0.84	4168.61	3132.12
0.896	4660.09	2686.33
0.952	5776.71	2687.24
1.008	7240.7	3296.82
1.064	9401.87	5837.59
1.12	11220.7	9323.92
1.176	12431.1	11389.1
1.232	11268.4	12023.7
1.288	9082.51	10896.6
1.344	6824.7	8323.89
1.4	5181.71	5813.67
1.456	3572.66	4012.22
1.512	3528.43	3436.73
1.568	3966.35	3307.48
1.624	4749.77	2600.26
1.68	5922.62	1579.71
1.736	7681.96	2121.71
1.792	10673.4	3289.27
1.848	12886.4	4245.26
1.904	15136.8	4888.18
1.96	16004.4	4548.5
2.016	16362.7	3610.46
2.072	13911.3	3003.54
2.128	12213.9	2792.49
2.184	10643	2078.93
2.24	9542.79	1454.73
2.296	8432.14	1787.55
2.352	7575.88	2078.31
2.408	6618.95	2218.22
2.464	5559.11	2617.42
2.52	5541.19	2802.94
2.576	7872.69	4090.89
2.632	12593.5	8780.35
2.688	19133.8	15917.4
2.744	26300.2	23108
2.8	30373	27905.3
2.856	28977.1	27694.4
2.912	24466.1	22591.1
2.968	19312.8	15531.4
3.024	13653.9	10048.1
3.08	9508.92	6156.93
3.136	7770.11	4466.69
3.192	7702.29	4775.19
3.248	8223.6	5535.53
3.304	9147.32	6722.64
3.36	9363.36	7194.17
3.416	8691.15	6856.27
3.472	7322.33	5505.42
3.528	6271.47	3347.6
3.584	5497.52	2750.59
3.64	4215.9	3288.86
3.696	3532.29	3901.74
3.752	3537.78	4724.39
3.808	3282.32	4828.11
3.864	2391.16	3559.75

## Sheet: Fig. 4F
Sox2-H2B				Randomized Control
Rep1	Rep2	Rep3	Rep4	Rep1	Rep2	Rep3	Rep4
0.294	0.501	0.601	0.61	0	-0.001	-0.004	-0.001
0.33	0.488	0.601	0.474	-0.01	0	-0.004	0
0.636	0.456	0.425	0.532	0	-0.002	-0.002	0
0.822	0.484	0.654	0.498	0	0	-0.005	0
0.668	0.545	0.683	0.687	-0.001	-0.003	-0.003	0
0.554	0.31	0.394	0.503	0	-0.006	-0.002	0
0.768	0.888	0.65	0.432	0	-0.003	-0.002	-0.003
0.755	0.806	0.633	0.562	-0.001	-0.001	0	-0.002
0.673	0.719	0.525	0.623	-0.002	0	0	-0.001
0.447	0.575	0.344	0.606	-0.008	-0.003	0.004	-0.005
0.706	0.651	0.693	0.457	-0.001	0	-0.002	-0.004
0.736	0.688	0.579	0.592	-0.002	-0.005	-0.001	0
0.527	0.762	0.408	0.594	-0.004	-0.002	-0.005	0
0.726	0.729	0.88	0.591	-0.002	0	-0.004	-0.001
0.621	0.814	0.824	0.654	-0.002	-0.004	-0.004	-0.002
0.737	0.805	0.611	0.63	-0.002	-0.002	-0.002	-0.001
0.461	0.749	0.714	0.728	-0.004	-0.004	-0.001	-0.002
0.668	0.569	0.839	0.804	-0.003	-0.002	-0.006	-0.003
0.818	0.369	0.796	0.733	0.003	-0.004	-0.001	-0.005
0.856	0.604	0.297	0.801	-0.006	0	0	-0.001
0.833	0.566	0.755	0.619	-0.009	0.002	-0.005	-0.002
0.713	0.881	0.621	0.57	0	-0.002	-0.003	-0.001
0.697	0.426	0.669	0.694	-0.005	0	0	-0.002
0.818	0.763	0.64	0.313	-0.1	-0.003	-0.004	0
0.556	0.553	0.711	0.671	-0.008	0	-0.002	0
0.476	0.523	0.754	0.571	-0.004	-0.005	-0.001	-0.002
0.599	0.74	0.555	0.504	0	0	-0.005	-0.002
0.9	0.636	0.601	0.584	-0.003	0	-0.002	-0.004
0.698	0.73	0.617	0.516	-0.007	0.001	0	-0.004
0.824	0.484	0.713	0.528	-0.003	-0.003	-0.006	-0.003
0.53	0.73	0.548	0.691	-0.001	-0.003	-0.001	-0.003
0.812	0.6	0.692	0.759	-0.003	-0.001	-0.002	0
0.616	0.368	0.681	0.667	-0.001	0	0	0.001
0.529	0.302	0.802	0.681	-0.003	0	-0.002	-0.006
0.654	0.732	0.546		-0.004	-0.002	0
0.686	0.388	0.637		-0.005	0	-0.002
0.608	0.393	0.852		0	0	-0.01
0.632	0.642			-0.001	-0.001
0.609	0.781			-0.005	0.001
	0.731				-0.002
	0.51				0
	0.561				0
	0.738				0.001
	0.581				-0.001
	0.547				0
	0.644				-0.001
	0.595				0.004

## Sheet: Fig. 4G
Bare DNA			Nucleosomal DNA
Mean	Upper Limit	Lower Limit	Mean	Upper Limit	Lower Limit
0.7	0.789354	0.592318	0.178571	0.298412	0.0999986
0.586957	0.717114	0.443395	0.05	0.137005	0.0136282
0.6	0.714305	0.473661	0.142857	0.257359	0.0742079
0.73057	0.788212	0.663928	0.0588235	0.141717	0.0231108
			0.0952381	0.192617	0.0443835

## Sheet: Fig. 4J
- Sox2	+ Sox2
0.639392	0.61048
0.605488	0.536848
0.483808	0.466752
0.466544	0.45448
0.474656	0.446784
0.564304	0.51064
0.703248	0.607152
0.51376	0.544496
0.55952	0.56888
0.525824	0.48152
0.498992	0.507312
0.508352	0.454688
0.542464	0.451568
0.539552	0.455728
0.720096	0.652288
0.62608	0.547664
0.531856	0.498992
0.503984	0.457392
0.47008	0.457392
0.548288	0.50336
0.450944	0.571168
0.475488	0.542
0.511264	0.52624
0.523328	0.594832
0.813072	0.657904
0.57824	0.508976
0.643344	0.58136
0.52624	0.553904
0.549952	0.56488
0.742768	0.699712
0.531232	0.556608
0.505024	0.496288
0.704912	0.575952
0.707824	0.668928
0.636272	0.607152
0.448032	0.519536
0.491504	0.526448
0.505856	0.469872
0.48568	0.568832
0.545168	0.528736
0.467168	0.564464
