# Supplementary material for: Chromatin sequesters pioneer transcription factor Sox2 from exerting force on DNA
Source: Nat Commun. 2022 Jul 9;13:3988. doi: 10.1038/s41467-022-31738-x (PMC9271091; doi:10.1038/s41467-022-31738-x)
Supplement: Supplementary file 6 — Source Data [file 41467_2022_31738_MOESM6_ESM.zip › Source_data_figure_5.xlsx]

## Sheet: Fig. 5C
Time (s)	Bare DNA														Nucleosomal DNA
0	0.060222	0.0671346	-0.0402574	-0.121431	-0.378017	0.0699958	-0.0020089	0.063136	-0.045545	-0.980041	0.0197868	-0.0053461	-0.035394	-0.0980174	-1.29715	-0.154525	0.130113	-0.0569649	-0.704345	-0.873572	0.0361721
0.00999809	-0.217575	-0.363877	0.07183	0.443354	0.212211	0.296514	0.190624	0.188593	-0.325726	1.18908	-0.0802463	1.35293	0.298845	0.46524	-0.348695	-0.219221	-0.124765	-0.384366	-0.129124	-0.205645	0.456063
0.0199962	0.212219	-0.18185	0.129814	1.49342	0.156324	0.227743	0.0536392	0.447511	-0.0871108	2.1179	1.25169	1.48564	-0.0685763	0.517076	-0.22391	-0.0885065	-0.144678	-0.016367	-0.415678	-0.196425	0.589033
0.0299943	0.400945	-0.0516437	0.0941946	1.22112	1.08755	-0.06132	-0.0474751	0.150684	0.362427	2.37817	0.264087	1.81294	-0.0021951	0.424777	-0.0664263	0.0028833	-0.0820435	-0.664404	-0.0480247	-0.958269	0.386841
0.0399923	0.225327	0.0966762	0.00871647	1.40482	1.44549	-0.062537	-0.239709	0.169356	-0.170797	2.32297	0.271732	1.65377	-0.091637	0.500815	-0.105839	0.186063	-0.151168	-0.737586	-0.566161	-0.78717	0.657654
0.0499904	0.527735	-0.177788	0.166578	1.26109	1.35133	0.109842	-0.138705	-0.0422334	1.14237	2.07053	0.860986	1.5085	0.0375315	0.443006	-0.164303	0.0411301	0.115416	-0.32543	-0.63683	-0.546004	0.467625
0.0599885	0.0774829	-0.189942	0.2158	1.20616	1.54615	0.150891	0.178504	-0.126609	1.33385	2.37064	0.318127	1.43773	0.107315	0.388871	0.832301	0.0962195	-0.0040217	-0.437248	-0.45931	-0.588932	0.480446
0.0699866	0.0452806	-0.509878	0.199869	1.61827	1.27109	0.172963	-0.221004	0.373044	1.53793	2.34386	0.872646	1.65753	0.157617	0.269588	0.407119	0.326874	0.182904	-0.428813	-0.649898	-0.507097	0.345037
0.0799847	0.216201	0.250334	0.0153273	1.48221	1.55835	-0.0629583	0.419893	0.538332	1.15182	2.43322	0.471492	1.77494	0.139836	0.121855	0.642331	0.0299576	0.0144547	-0.639972	-0.658783	-0.697773	0.337389
0.0899828	-0.152912	0.391415	0.0626447	1.84179	1.17215	0.140905	1.56748	0.457406	1.39261	2.34709	1.89195	1.52426	0.608777	0.139692	0.738083	0.0273921	0.310317	-0.735371	-0.351542	-0.512748	0.191236
0.0999809	0.0256521	0.143829	0.355531	1.36382	1.17815	0.141223	1.75888	0.0471647	1.42242	2.43775	0.836501	1.72696	0.490251	0.245082	0.65619	-0.0020725	0.313471	-0.534577	-0.247712	-0.592838	0.464262
0.109979	0.24588	1.2973	0.368425	1.42457	1.61056	0.199155	1.60158	0.464396	1.53059	2.69157	1.49174	1.61001	0.179487	0.13243	0.862623	-0.0416527	0.112481	-0.767051	-0.622071	-0.960167	0.293704
0.119977	0.210591	1.70249	0.0405367	1.65181	1.40331	-0.221599	1.7011	0.531795	1.31919	1.91944	1.14273	1.78351	-0.145355	0.303854	0.691785	-0.204953	0.212621	-0.423456	-0.214222	-0.737826	0.637086
0.129975	-0.0119334	1.8189	0.524239	1.42831	1.55413	-0.448448	2.12744	0.845278	1.66953	2.60057	0.525331	1.32707	0.107451	-0.0831756	0.158646	0.125044	-0.0102731	-0.767919	-0.165201	-0.758253	0.348194
0.139973	0.179894	1.56189	-0.0126697	1.43838	1.44291	-0.0998643	1.78033	0.383797	1.80718	2.09587	1.02479	1.41017	0.047795	0.255842	0.17158	-0.0013372	0.339954	-0.635428	-0.221072	-0.592669	0.353683
0.149971	0.0712315	1.85178	0.100316	1.50536	1.47047	0.0916341	1.80742	0.176649	1.45217	2.10366	1.55999	1.57153	0.772708	0.367584	1.22525	-0.007276	0.388168	-0.447524	-0.236118	-0.556813	0.331202
0.159969	0.108384	1.54603	-0.154773	1.06058	1.34587	0.105383	1.84248	0.47152	1.88439	2.48448	1.24923	1.46594	0.696552	0.414799	1.13413	-0.101906	-0.062486	-0.824937	-0.320734	-0.540844	0.801287
0.169967	-0.0240511	1.60883	0.17999	1.81586	1.79823	-0.0292928	1.77033	0.830531	1.67389	2.15886	1.54959	1.51661	0.775053	0.622835	1.27946	-0.532186	-0.228228	-0.987623	-0.474073	-0.911502	0.46693
0.179966	-0.107038	1.3276	0.223146	1.69732	1.61242	-0.29483	1.72599	0.421382	1.62624	2.10492	0.857108	1.7485	2.0417	-0.167446	1.11731	-0.047442	0.10615	-0.289398	-0.456664	-0.714774	0.899005
0.189964	-0.12787	1.53322	0.321821	1.06581	1.90628	0.30774	1.67284	1.6278	1.5277	2.14781	0.594661	1.48485	2.0673	0.0258224	1.51627	-0.234614	0.0509076	-0.61397	-0.602109	-0.722615	0.463352
0.199962	0.0407098	1.50897	0.0532691	1.42711	1.63786	0.201808	1.71907	2.22942	1.66679	2.45911	1.32148	1.57834	1.92808	0.23832	1.62137	0.13638	0.294498	-0.589863	-0.452308	-0.854374	0.157643
0.20996	0.334639	1.2405	0.207849	1.72267	1.33338	0.14771	1.57629	2.41247	1.71558	2.17493	1.02887	1.75488	1.73889	0.670285	1.02049	-0.0956987	-0.114512	-0.517736	-0.949866	-0.631618	0.902093
0.219958	0.305045	1.81598	-0.109219	1.41313	1.70269	0.0509532	1.67271	1.89269	1.75142	2.55115	0.508488	1.74461	1.94252	0.283494	0.909767	-0.471106	0.436225	-0.730315	0.0359964	-0.461609	0.398936
0.229956	0.105752	1.50876	0.162477	1.62908	1.77099	0.202482	1.24216	1.92687	1.39248	2.54315	0.998515	1.71233	1.8908	1.44497	0.858241	0.41462	0.137831	-0.884778	-0.356971	-0.919268	0.313011
0.239954	-0.243411	1.63096	-0.0552955	1.57619	1.59794	0.229316	1.85144	2.1358	1.85601	2.20616	0.668947	1.70547	1.84286	2.05022	1.02736	0.0830538	0.0929627	-0.387616	-0.339127	-0.672397	0.370376
0.249952	0.237686	1.63915	-0.0706975	1.73483	1.58485	0.692695	1.42649	2.20224	1.154	2.123	0.577989	1.53031	2.06812	1.91809	1.41748	-0.0506568	0.235593	-0.497268	-0.433616	-0.691506	0.597808
0.25995	0.297848	1.43868	0.0583759	1.66422	1.6214	0.331943	1.72104	2.08325	1.42092	2.1723	1.34034	1.6863	1.84667	2.24343	1.02311	0.217953	0.140893	-0.77506	-0.461688	-0.435933	0.452159
0.269948	0.0983722	1.67391	-0.154457	1.35754	1.56394	1.9828	1.64245	2.22821	1.4375	2.69615	0.845306	1.50963	2.13512	1.96465	0.746556	0.0808085	0.0669242	-0.522515	-0.420081	-0.647848	0.53024
0.279946	-0.0677506	1.87832	-0.244684	1.30935	1.55783	2.04827	1.62588	2.07869	1.43525	2.63096	1.01021	1.46867	2.06017	2.0825	0.8815	-0.0917953	0.248298	-0.646124	-0.53205	-0.503236	0.346903
0.289944	0.334949	1.75592	0.10908	1.70586	1.60451	1.65558	1.4203	2.34073	1.31623	2.18656	1.28485	1.42642	2.21032	1.9384	0.852124	0.0519568	0.162272	-0.833823	-0.277296	-0.505609	0.477342
0.299943	-0.0196465	1.70757	0.0838089	1.86856	1.59571	1.46632	2.10173	2.1622	1.37246	2.43782	0.731961	0.612441	1.79283	1.82621	1.52943	0.0202891	0.0597049	-0.897563	-0.464092	-0.530993	0.247663
0.309941	0.245018	1.96864	0.178451	0.904857	1.78716	1.67081	1.89374	2.53031	1.48576	2.26383	0.720351	1.28965	2.09501	2.49494	1.10728	-0.489943	0.354374	-0.873316	-0.462497	-0.538308	0.20856
0.319939	0.239689	1.71234	0.312616	0.882172	0.579617	1.77484	1.72501	2.46226	1.52133	1.92886	1.28514	0.862696	2.02489	2.09483	1.21071	-0.227291	-0.224983	-0.435128	-0.385844	-0.274601	0.374868
0.329937	1.83126	1.46219	0.143144	1.61864	1.78613	1.86479	1.76014	1.96672	2.17951	1.86865	1.25379	0.0770396	2.09871	1.85524	0.579889	0.0684763	0.0201247	-0.787261	-0.184647	-0.37336	0.361173
0.339935	1.50129	1.6826	0.0419184	0.876146	0.918802	1.78675	2.16744	2.21829	0.433734	2.13058	0.910478	0.709628	1.80233	1.45729	1.35843	-0.167369	-0.0679824	-0.618051	-0.128099	-0.508873	0.404948
0.349933	1.24569	1.81468	-0.0701252	0.781199	0.844326	1.71488	1.74185	2.06762	1.74109	1.33192	1.44269	0.304994	2.37946	1.63508	1.14546	0.0537583	0.245095	-0.320376	-0.661703	-0.569592	0.239667
0.359931	1.79675	1.90678	-0.0846681	0.71808	0.80927	1.61199	1.87542	2.07351	0.987961	1.74668	1.07364	0.621376	2.20864	1.85735	0.996127	-0.184903	0.0130292	-0.797222	-0.368207	-0.463618	0.401736
0.369929	1.28093	1.65988	0.214524	0.701994	0.650747	1.56374	1.53109	2.07016	1.30275	1.1962	1.14412	0.619749	2.2064	1.95642	0.555157	-0.228576	-0.112467	-0.552558	-0.464543	-0.56807	0.312416
0.379927	1.70605	1.7923	-0.0573778	0.786568	0.842756	1.69441	1.02756	1.95127	1.1255	0.831926	1.77772	0.383922	2.27499	2.16079	0.81991	-0.142175	0.0129462	-0.661769	-0.415829	-0.953489	0.335814
0.389925	1.57557	0.876393	0.0214428	0.680028	0.572034	1.62396	1.23299	2.04048	0.444638	1.5443	1.87682	0.383543	1.931	2.03533	0.653041	0.129588	0.0827354	-0.564309	-0.546605	-0.686949	0.970141
0.399923	1.96082	2.04179	-0.118086	0.679877	0.914499	1.57	1.18871	2.0267	0.668123	0.577046	1.6816	0.545271	1.90233	2.24076	0.846303	0.174718	0.135508	-0.772274	-0.745834	-0.402467	0.544211
0.409922	1.72696	1.2548	0.296462	0.812271	0.591626	1.59091	0.192485	2.26311	1.08248	0.914684	1.20439	0.62249	1.98971	2.52473	0.374807	-0.0403329	0.169011	-0.55945	-0.509552	-0.703905	0.386953
0.41992	1.79467	0.94119	-0.0289415	0.692817	0.476727	1.74659	1.2779	2.20754	0.750055	0.788361	1.43949	0.709209	2.25414	1.8512	0.351456	-0.169163	-0.17502	-0.356214	-0.46016	-0.570734	0.624774
0.429918	1.53532	0.911393	-0.102035	0.458242	0.678187	1.91019	0.881431	1.9422	0.822803	-0.0016111	1.0553	0.546688	2.01895	2.36614	0.681425	-0.0653929	0.0294188	-0.506366	-0.382653	-0.562798	0.366663
0.439916	1.75623	0.452837	-0.175815	0.689285	0.642901	1.92385	0.871811	2.2225	0.68105	0.732307	1.39949	0.492272	1.93544	2.20591	0.749902	0.0708364	0.339108	-0.573808	-0.588507	-0.517606	0.362727
0.449914	1.71613	0.79986	0.0457176	0.671894	1.34695	1.8797	0.785099	2.29232	0.613968	0.577681	1.52202	0.68997	1.40673	1.99829	0.343159	0.169581	-0.0102218	-0.73924	-0.114119	-0.441514	0.156696
0.459912	1.63141	0.643517	0.121927	0.613551	0.499031	2.08329	0.813939	1.77974	0.774532	-0.025534	3.67435	0.413306	1.36809	2.14595	0.453988	0.227605	0.258735	-0.728488	-0.345573	-0.377207	0.548348
0.46991	1.57611	0.5921	0.0501585	0.710686	0.819742	1.74139	0.984351	2.05258	0.894469	0.427343	3.77197	0.554087	1.98569	2.00557	0.44719	0.306036	0.173533	-0.319714	-0.713929	-0.722868	0.391299
0.479908	1.58955	0.958543	0.0702052	0.864336	0.982242	2.01533	0.899492	1.34812	0.769281	0.582516	3.93885	0.783112	1.74664	2.18103	0.379545	-0.276065	0.298913	-0.771069	-0.634394	-0.546203	0.489272
0.489906	1.87412	0.725556	-0.0529278	0.943836	0.723431	1.85943	1.22005	0.752489	0.737477	0.736837	3.77818	0.459476	0.702107	1.93277	0.480374	0.201657	0.529848	-0.659279	-0.344923	-0.449615	0.397064
0.499904	1.77545	0.911318	0.0936344	0.582422	0.530943	1.89382	0.930278	0.846686	0.775802	0.488825	4.29293	0.448683	1.62365	1.88283	0.745701	-0.231905	-0.131905	-0.488917	-0.255004	-0.743932	0.476605
0.509902	1.69346	0.783812	0.108592	0.741904	0.663916	1.91198	0.740269	1.35229	0.695132	0.563027	3.67342	0.381978	1.36667	1.53986	-0.0283184	0.278986	0.157912	-0.367657	-0.716144	-0.594329	0.430421
0.5199	1.56321	0.65241	0.240455	0.826491	0.423377	1.76169	0.736862	0.692046	0.465048	0.248392	4.22719	0.450824	1.36069	1.42026	0.0804516	-0.105657	0.0661496	-0.435078	-0.178163	-0.796669	0.305384
0.529899	1.80993	0.912628	0.347733	0.870088	0.664289	1.61314	1.09467	0.374036	0.494643	0.778261	4.03394	0.690686	1.08425	1.25277	0.0878899	-0.0393348	0.544986	-0.143011	-0.450883	-0.636749	0.744016
0.539897	2.08457	1.02996	0.0990765	0.712367	0.720317	1.51182	0.608464	0.352729	0.776393	0.227696	3.86227	0.625575	1.19792	0.942454	0.31894	-0.0163466	-0.0391489	-0.654684	-0.138697	-0.490127	0.237765
0.549895	1.58089	1.20521	0.309929	0.776069	0.770309	1.77839	0.755625	0.326695	0.700187	0.922229	4.07094	0.765208	1.45887	0.477568	-0.260067	-0.245495	0.017831	-0.645669	-0.577919	-0.57697	0.362595
0.559893	1.94808	0.978984	-0.331573	0.98897	0.630078	1.1328	0.9129	0.604917	0.477119	0.478041	3.62814	0.448394	1.33571	1.43955	-0.394592	0.227774	0.0964387	-0.743715	-0.547455	-0.317153	0.712321
0.569891	1.85565	0.791336	0.151487	1.03885	0.830846	1.10522	1.04019	0.376618	0.751215	0.614701	4.21983	0.653188	1.2429	0.874751	0.0395472	-0.18174	-0.103407	-0.593121	-0.560469	-0.620849	0.674395
0.579889	1.87207	1.04796	0.101418	1.00953	0.644174	1.52296	1.0842	0.754795	0.476174	0.688734	4.23251	0.315072	1.39655	0.576247	-0.169144	-0.105407	-0.0774576	-0.657941	-0.751734	-0.627763	0.270186
0.589887	1.66314	0.999298	-0.104503	0.867593	0.724986	1.07378	0.956445	0.39392	0.419762	0.434502	4.18371	0.337045	1.31571	0.99202	-0.0212349	0.248305	-0.216103	-0.289375	-0.503073	-0.600725	0.243906
0.599885	1.49085	1.26363	0.0380467	0.790005	0.252884	1.49855	1.03737	0.371078	0.542521	0.3258	4.09438	0.68588	1.14216	0.866348	-0.172187	-0.300494	-0.119096	-0.829639	-0.500726	-0.794868	0.49482
0.609883	1.7849	1.103	0.20853	0.824688	0.509473	0.787509	1.08899	0.192676	0.425936	0.593609	3.77692	0.614883	1.59397	0.736165	-0.61784	0.108336	0.22497	-0.695064	-0.521543	-0.723124	0.641714
0.619881	1.13479	0.883602	0.0332434	0.984865	0.48092	0.598235	0.825171	0.786745	0.715799	0.687715	4.14921	0.658618	1.39192	0.476778	-0.169574	-0.182122	0.463886	-1.04472	-0.224003	-0.742664	0.294536
0.629879	0.660455	1.02225	0.362549	1.04872	0.254316	0.89611	1.04289	0.642178	0.899968	0.47535	3.83722	0.123643	1.49395	0.638373	-0.256134	0.117119	-0.13261	-0.586729	-0.46586	-0.753713	0.12756
0.639878	1.69963	1.08523	0.0994298	0.52663	0.841312	0.740524	0.95039	0.642958	0.759958	0.494196	3.32626	0.879343	1.37338	0.576813	-0.24955	-0.0603858	0.149914	-0.919984	-0.272737	-0.515177	0.4571
0.649876	0.693304	1.01965	0.282868	0.702792	1.11758	0.347258	1.08396	0.787668	0.846194	0.21462	3.03136	0.678431	1.45789	0.538119	-0.319903	0.264249	0.186269	-0.881953	-0.458869	-0.604058	0.188121
0.659874	1.25924	0.900356	-0.196014	0.843918	0.752723	0.830461	0.984102	0.561304	0.613382	0.176817	3.21387	0.647536	1.11176	0.489586	-0.537962	0.0167028	0.456412	-0.426855	-0.462839	-0.619153	0.467367
0.669872	0.652822	0.929179	0.180993	0.763001	0.647156	1.03165	1.04203	0.493166	0.710116	0.647789	2.3586	0.64491	1.48433	0.719928	-0.638853	-0.0796277	0.327655	-0.74343	-0.177732	-0.43814	0.473073
0.67987	0.814377	1.16979	0.0692887	0.814737	0.836974	0.532295	1.18675	0.383605	0.602637	0.546376	2.22646	0.359688	1.52413	0.974282	0.199446	-0.0569067	0.182542	-0.256647	-0.382392	-0.665393	0.496404
0.689868	0.985266	1.07479	0.0822475	0.980635	0.5081	0.833152	1.16236	0.222991	0.755416	0.520368	1.79666	0.817257	1.07956	0.987539	-0.192217	-0.156611	0.207539	-0.346577	-0.471551	-0.122819	0.33508
0.699866	1.17483	1.27875	0.234404	0.938954	0.602726	0.662558	1.00465	0.351721	0.721637	0.436289	2.0674	0.528285	1.12889	0.499117	-0.614288	-0.267267	0.365681	-0.56618	-0.30448	-0.414448	0.470554
0.709864	0.852076	1.5253	0.284316	0.8443	0.645207	0.858502	1.08314	0.773562	0.65591	0.235511	2.6621	0.599544	1.1543	0.644763	-0.138659	0.100398	0.220324	-0.872112	0.091877	-0.570447	0.541227
0.719862	0.601558	1.00882	-0.167149	1.0029	0.779419	0.303126	1.21612	0.447563	0.794135	0.455935	1.07396	0.479784	1.12533	1.08634	-0.0652726	-0.41093	0.277938	-0.55005	-0.748872	-0.533905	0.615585
0.72986	0.852307	1.47545	0.109737	1.0723	0.481009	0.853549	1.17729	0.526549	0.63968	0.679315	0.982873	0.805809	1.52719	0.560263	0.492827	-0.260831	0.290444	-0.541275	-0.206258	-0.843565	0.478921
0.739858	1.09561	1.22011	0.250685	0.547357	0.6818	0.559937	1.20109	0.392916	0.6075	0.451784	1.38436	0.689613	1.86463	0.722558	-0.0610492	-0.173826	0.0968705	-0.696597	-0.352495	-0.491033	0.404078
0.749856	0.839969	1.37942	0.176171	0.767406	1.01449	0.624684	1.28573	0.292753	0.786753	0.418369	0.616408	0.538499	1.28543	0.526444	-0.0892499	-0.134836	0.351489	-0.610695	-0.65837	-0.512393	0.357144
0.759855	0.711877	1.41547	0.12156	1.06153	0.799194	0.576169	1.32628	0.558971	0.835792	0.582297	1.03187	0.305234	1.36347	0.831854	0.187792	-0.171661	0.372366	-0.128139	-0.417691	-0.721373	0.51347
0.769853	0.68751	0.97904	0.340796	1.06487	0.615517	0.590315	1.31693	0.620968	0.687544	0.533363	0.446001	0.119711	1.37063	1.00356	0.385569	0.11024	0.072484	-0.640611	-0.573624	-0.539794	0.37127
0.779851	0.628682	1.12394	0.180848	0.707421	0.826052	0.567748	1.3808	0.433887	0.824377	0.339044	0.742952	0.256499	1.35347	0.913359	0.0285377	-0.0928644	0.164762	-0.388756	-0.443265	-0.626975	0.421298
0.789849	0.574944	1.40562	-0.0077063	0.74761	0.816251	0.505311	1.51805	0.523735	0.782312	0.473342	0.768805	0.625749	1.46056	1.34396	0.0752436	-0.299285	0.203407	-0.376395	-0.241599	-0.415209	0.666062
0.799847	0.592741	1.07732	0.178075	0.871376	0.647037	0.723132	1.42761	0.771378	0.744329	0.563197	0.578231	0.839349	1.45119	0.606993	-0.18088	-0.0997893	0.0308155	-0.523672	-0.658574	-0.472369	0.36904
0.809845	0.908083	1.21477	0.171768	0.899019	0.918481	0.521284	1.40827	0.747215	0.626424	0.661035	0.274035	0.790736	1.57614	0.724687	0.344678	-0.0919161	0.0280885	-0.663931	-0.476361	-0.631498	0.35429
0.819843	0.712212	1.37468	0.131262	1.10187	0.792748	0.72672	1.50182	0.224018	0.98495	0.517961	0.747146	0.620165	1.68952	0.840434	0.169016	-0.100324	-0.0254773	-0.494385	-0.563885	-0.462466	0.392371
0.829841	0.361768	1.43987	0.294324	1.0924	0.772501	0.370643	1.22132	0.544435	1.00159	0.501446	0.566102	0.75251	1.34985	0.720866	0.254724	-0.194241	-0.0016223	-0.632421	-0.712715	-0.43673	0.592772
0.839839	0.687255	1.34481	0.192515	0.73702	0.55586	0.561794	1.28091	0.472177	0.903563	0.816505	0.479975	0.85212	1.64823	0.712912	0.482348	-0.0031099	0.0330352	-0.225919	-0.474816	-0.396944	0.388721
0.849837	0.352262	1.45255	0.122309	0.888979	0.467931	0.597471	1.6042	0.78892	0.869324	0.685295	0.863949	0.61844	1.57288	1.08501	0.096142	0.350181	0.344352	-0.234203	-0.344954	-0.5779	0.507033
0.859835	0.602497	1.03607	0.187116	0.880602	0.848761	0.752227	1.41215	0.393766	0.830123	0.429209	0.834261	0.411869	1.49434	0.87762	0.141821	0.0452736	0.0191991	-0.576858	-0.331532	-0.724643	0.353132
0.869833	0.753458	1.2072	-0.345098	0.972614	0.737947	0.558608	1.58429	0.480878	0.599063	0.556919	0.615102	0.287526	1.61358	0.86993	0.423297	-0.360852	0.0236702	-0.410666	-0.580631	-0.493417	0.560798
0.879832	0.627672	1.16371	0.200224	0.779785	0.49776	0.558554	1.36316	0.510118	0.864323	0.527691	1.08308	0.882043	1.53805	0.808909	0.556871	0.0208236	0.253663	-0.61898	-0.633043	-0.500398	0.456087
0.88983	0.517479	1.49974	0.0547292	1.22244	0.887426	0.501178	1.34927	0.601684	1.14404	0.45741	0.508219	1.14422	1.45633	0.764885	0.417561	-0.0511128	0.256713	-0.478985	-0.425208	-0.632645	0.361647
0.899828	0.576618	1.34816	-0.0597817	1.26318	0.436164	0.617909	1.44771	0.514371	0.715635	0.421876	0.673071	0.615222	1.67513	0.540485	0.374764	-0.0127165	0.105629	-0.76363	-0.299517	-0.564047	0.545627
0.909826	0.219372	1.48059	0.167329	0.787841	0.796133	0.707783	1.48331	0.56214	0.765435	0.315868	0.355554	0.438532	1.53136	0.740968	0.533851	0.0384786	0.150939	-0.573882	-0.275748	-0.587428	0.0853725
0.919824	0.544427	1.35707	0.0971044	0.93771	0.800684	0.87059	1.5168	0.212702	0.770908	0.707155	0.480461	0.697309	1.73038	0.720666	0.68873	-0.434955	0.117533	-0.626584	-0.246021	-0.681148	0.293546
0.929822	0.593537	1.59995	-0.0408584	0.733392	0.854485	0.602234	1.22625	0.519034	0.957673	0.760982	0.612055	0.870073	1.72218	0.928838	1.01421	0.0567526	0.174232	-0.534121	-0.552278	-0.726842	0.541813
0.93982	0.300714	1.47668	0.0705087	1.20885	0.841968	0.627005	1.44491	0.619325	0.556487	0.494962	1.03048	0.727693	1.34505	0.837928	0.56729	-0.0707625	0.323631	-0.208611	-0.511299	-0.410928	0.51022
0.949818	0.662281	1.36771	0.261918	0.733871	0.83422	0.478557	1.7604	0.310506	0.489282	0.233661	1.03903	0.847518	1.55123	0.827509	0.856704	0.0037138	0.183404	-0.287053	-0.0647585	-0.641355	0.695827
0.959816	0.337247	1.38893	0.100035	0.976658	0.876921	0.665867	1.51862	0.396543	0.807961	0.457663	0.625669	0.555861	1.53023	0.883576	0.531033	0.00939292	0.171637	-0.513085	-0.561255	-0.807497	0.488528
0.969814	0.450574	1.35719	-0.0681109	1.03046	0.775408	0.485366	1.60084	0.504808	0.7071	0.601603	0.774916	0.879888	1.62543	0.649504	0.858773	-0.0706991	0.333622	-0.613363	-0.322149	-0.508441	0.408499
0.979812	0.24536	1.3067	-0.185784	1.13563	1.00797	0.507455	1.68445	0.401263	0.699778	0.556608	0.994718	0.813861	1.88701	0.874452	0.523501	0.224582	0.10393	-0.613624	-0.406256	-0.344956	0.401062
0.989811	0.535802	1.24702	0.211002	0.904628	0.816387	0.599126	1.83267	0.667916	0.766792	0.78453	0.629743	0.774547	1.87779	1.05916	0.262294	-0.308148	-0.0592651	-0.624226	-0.578506	-0.531049	0.340895
0.999809	0.320752	1.33381	0.322972	1.1056	0.39377	0.643661	1.39927	0.422778	0.759691	0.728855	0.706848	0.430403	1.61751	0.961512	0.376509	0.00460168	0.0152066	-0.271177	-0.462346	-0.343312	0.348069
1.00981	0.0916995	1.17704	-0.172207	0.769366	0.596755	0.689201	1.39998	0.447854	1.07474	0.385469	0.535695	0.704474	1.39848	1.07922	0.385348	0.0573068	0.27013	-0.259379	-0.123312	-0.414247	0.190473
1.0198	0.350086	1.57294	0.122602	0.944573	0.889851	0.602027	1.64109	0.284791	0.961105	0.943411	0.495596	0.744841	1.76407	0.488066	0.762864	0.324717	0.267217	-0.396718	-0.87937	-0.637942	0.185978
1.0298	0.488517	1.32036	-0.1077	1.21757	0.881901	0.656021	1.86956	0.545864	0.993501	0.604716	0.619812	0.768789	1.69823	1.04644	0.66001	-0.027886	-0.0699378	-0.532504	-0.210999	-0.693913	0.305499
1.0398	0.388196	1.31998	0.115332	1.23381	0.552872	0.92157	1.67267	0.111317	0.631028	0.62843	0.556147	0.469031	1.78506	0.834677	0.379282	-0.136787	0.250555	-0.870427	-0.447734	-0.814701	0.478817
1.0498	0.431346	1.43812	0.126294	0.791575	0.797367	0.743977	1.7931	0.372679	0.69642	0.414	0.394282	0.632021	1.65471	0.543218	0.790593	-0.258939	0.166483	-0.326099	-0.434638	-0.624197	0.311474
1.0598	0.110525	1.59307	0.0308712	0.623482	0.884957	0.679014	1.57587	0.284321	0.645658	0.458367	0.386177	0.970064	1.87441	0.875795	0.595593	-0.0028124	0.49815	-0.47222	-0.518852	-0.406359	0.465515
1.0698	0.193759	1.48197	-0.302877	0.715717	1.09898	0.536481	1.56014	0.502324	0.850753	0.603009	0.654489	0.619354	1.60113	0.903672	0.748893	-0.0716338	-0.261317	-0.631644	-0.560124	-0.268422	0.438065
1.07979	0.149181	1.6237	0.208204	0.849025	0.936012	0.564253	1.52851	0.487345	1.02458	0.553937	0.588345	0.649676	1.51348	0.810108	0.390678	-0.0337252	0.239564	-1.03445	-0.531005	-0.513426	0.212712
1.08979	0.516383	1.3986	0.24169	1.10466	0.696281	0.667532	1.58244	0.57694	0.95155	0.632333	0.734848	0.591476	1.49098	0.776714	0.195787	-0.0460498	-0.0014849	-0.462361	-0.697186	-0.625753	0.471545
1.09979	0.315045	1.77637	0.511666	0.918465	1.0887	0.827274	1.61539	0.406396	1.11379	0.7807	0.5258	0.706896	1.64735	0.988488	0.123992	0.0112034	0.163972	-0.54223	-0.346023	-0.639905	0.504664
1.10979	0.447883	1.48627	-0.112502	0.950426	0.809666	0.588455	1.7834	0.367977	0.786184	0.697346	0.599259	0.646516	1.39963	0.683584	0.69357	-0.143449	-0.033876	-0.464703	-0.441202	-0.683121	0.482251
1.11979	0.257605	1.4877	0.0627005	0.933657	0.618958	0.592253	1.48986	0.350267	1.13905	0.634393	0.391915	0.722783	1.2861	1.12105	0.55893	0.203984	0.0422206	-0.590154	-0.615899	-0.541538	0.524123
1.12978	0.58239	1.27212	0.196007	0.740234	0.977264	0.649089	1.82758	0.297194	1.06313	0.639071	0.580355	0.927545	1.74382	1.04863	0.428308	-0.0338414	0.444739	-0.480877	-0.457907	-0.548345	0.473293
1.13978	0.699632	1.70498	-0.214122	0.681191	0.796378	0.629836	1.68957	0.513618	0.959456	0.43248	0.783627	0.803909	1.41543	0.982816	0.368117	0.154412	0.278947	-0.42099	-0.466644	-0.581571	0.156071
1.14978	0.470156	1.21641	0.0992682	1.02245	0.728832	0.566412	2.06299	0.372439	0.971471	0.508919	0.335587	0.808436	1.47569	0.745895	0.487873	-0.252133	0.156215	-0.586442	-0.581013	-0.575371	0.19266
1.15978	0.614323	1.56801	0.088067	1.0084	0.475011	0.476123	1.38163	0.499634	0.939502	0.547424	0.797901	0.587053	1.62877	0.751886	0.474793	-0.235775	-0.0186823	-0.599468	-0.778754	-0.760959	0.594956
1.16978	0.602569	1.5393	0.139446	1.37058	0.677317	0.986481	1.47968	0.355533	0.902164	0.586082	0.952036	0.814346	1.32002	0.769903	0.525573	-0.206651	0.157411	-0.612401	-0.557706	-0.432582	0.662854
1.17977	0.482647	1.8098	-0.0648674	0.977025	0.802081	0.993809	1.78847	0.176733	0.778694	0.424119	0.830458	0.841206	1.35149	0.59539	-0.0501198	0.0131272	0.153515	-0.40575	-0.523642	-0.451798	0.129031
1.18977	0.397836	1.47902	0.239774	0.730647	0.737971	0.981357	1.63862	0.488179	1.09341	0.600602	0.590122	0.807468	1.47922	0.60409	0.358935	0.0143774	0.304262	-0.567841	-0.466561	-0.540884	0.408099
1.19977	0.255716	1.4857	0.237154	0.991335	0.711538	0.881154	1.68318	0.936989	0.880109	0.309561	0.676867	0.871346	1.36093	0.956346	0.729535	-0.110938	0.225793	-0.112	-0.345607	-1.08425	0.749744
1.20977	0.335113	1.94864	-0.221909	1.06334	0.69318	0.518975	1.55425	0.436147	1.00657	0.230517	0.660484	0.73535	1.51275	0.733772	0.899404	0.0196247	-0.150445	-0.726957	-0.51031	-0.556843	0.622987
1.21977	0.539136	1.70479	0.306024	1.04881	1.11129	0.549735	1.81231	0.508718	0.942778	0.82346	0.692147	0.726787	1.46558	1.12483	1.07322	-0.277714	-0.0029315	-0.664399	-0.507713	-0.372872	0.41593
1.22976	0.531806	1.32105	0.0537583	0.918914	0.944682	1.0504	1.78111	0.478589	0.736026	0.934495	0.750002	0.980475	1.79458	0.72691	2.51458	-0.0663639	0.145924	-0.57198	-0.41647	-0.611479	0.284058
1.23976	0.500844	1.58345	-0.140786	1.21136	0.789631	0.922633	1.72218	0.310951	0.88446	0.685524	0.507236	0.76363	1.64768	1.04416	2.02026	0.10629	0.297556	-0.506737	-0.264686	-0.72474	0.530784
1.24976	0.409321	1.89645	-0.110898	0.866275	0.712429	0.829957	1.407	0.492962	0.627239	0.416824	0.627393	0.856718	1.62993	0.581512	2.20193	0.0271551	0.440163	-0.474304	-0.168832	-0.352064	0.230129
1.25976	0.62202	1.36036	0.0525443	0.82783	1.02602	0.710084	1.76137	0.479496	0.763044	0.58094	0.590625	0.685679	1.64151	1.07129	2.42514	-0.199756	-0.0097159	-0.814767	-0.732523	-0.210865	0.367817
1.26976	0.150393	1.62751	0.351056	0.857722	0.809007	0.874522	2.00703	0.40017	0.745432	0.573974	0.343386	0.932733	1.83832	1.04616	1.67875	-0.0870962	0.110746	-0.617369	-0.574555	-0.316895	0.145069
1.27976	0.75247	1.44655	-0.324619	1.07385	0.794418	0.472615	1.77994	0.320138	0.698387	0.901509	0.934695	1.13023	1.50415	0.831739	2.08814	-0.139217	0.534501	-0.421688	-0.349125	-0.294248	0.531241
1.28975	0.702134	1.50038	-0.032727	0.970294	0.766316	0.873209	1.60687	0.571067	1.10203	0.530772	0.826676	0.944241	1.83068	0.847961	2.20643	-0.263345	0.554088	-0.598616	-0.281102	-0.834005	0.265386
1.29975	0.713653	1.46222	0.205796	0.812895	0.825959	0.669841	1.62384	0.578957	0.750178	0.541592	0.540035	0.628589	1.35868	1.00456	2.04792	-0.428299	0.106474	-0.627012	-0.358493	-1.15465	0.715558
1.30975	0.366461	1.1867	0.237468	0.871235	0.616866	0.737802	1.72544	0.397758	0.940128	0.795667	0.193133	0.700791	1.79652	0.599098	1.9631	-0.113751	0.247137	-0.387522	-0.445735	-0.373101	0.428969
1.31975	0.364312	1.77532	0.203646	1.09288	0.819432	0.461402	1.7961	0.653092	1.09828	0.739798	0.500994	0.771775	1.61937	0.976035	1.97355	0.0575952	0.145979	-0.752429	-0.543364	-0.876217	0.113111
1.32975	0.315236	1.5093	0.25361	0.89516	0.956877	0.863955	1.71769	0.403182	0.784017	0.903799	0.669411	1.16585	1.81408	0.776283	1.92317	-0.0398044	0.0291877	-0.572063	-0.58949	-0.403792	0.147222
1.33974	0.469804	1.569	0.0617568	0.86192	0.623967	0.754227	1.64879	0.299261	0.55885	0.861826	0.577379	0.987717	1.49496	0.791724	1.86311	-0.365874	0.259277	-0.496566	-0.362306	-0.905527	0.45946
1.34974	0.663027	1.5401	0.0734457	0.857913	0.91398	0.930982	1.70452	0.305484	0.840279	0.758709	0.64211	1.02735	1.80717	0.722718	2.02686	-0.0752215	-0.0444747	-0.630335	-0.463461	-0.39798	0.346473
1.35974	0.389279	1.73174	0.389006	0.815711	0.66068	0.547614	1.62715	0.66939	0.432287	0.702895	0.879678	0.937278	1.72251	0.622341	2.18318	-0.0685247	-0.0015136	-0.599436	-0.674298	-0.635944	0.52817
1.36974	0.236777	1.62103	0.0680384	0.884258	0.930443	0.674137	1.87149	0.421157	0.914772	0.480726	0.857868	0.603464	1.75225	1.141	2.01721	-0.013393	0.141259	-0.618793	-0.56885	-0.394858	0.392928
1.37974	0.50272	1.45426	0.146735	0.754153	0.725975	0.651926	1.64851	0.479641	0.872329	0.65875	0.778437	0.877878	1.98873	1.36747	2.53761	0.119895	0.263318	-0.356197	-0.673143	-0.392301	0.69029
1.38973	0.535072	1.45273	-0.0072548	1.25131	0.878371	0.908285	2.25348	0.557033	0.757572	0.700191	0.721827	0.557093	1.58926	0.904971	2.27179	-0.197172	0.140777	-0.212462	-0.516889	-0.501634	0.0869277
1.39973	0.864943	1.8392	0.238063	1.03178	1.15968	0.705832	1.99663	0.238116	0.975876	0.573879	0.910356	0.87087	1.67156	0.715131	2.04818	-0.316017	0.109105	-0.458572	-0.183159	-0.422648	0.346935
1.40973	0.620831	1.7575	0.105215	0.9055	1.15742	0.744758	1.98969	0.453985	1.00605	0.947525	0.546247	1.04845	1.51104	1.28653	2.0581	-0.286937	0.351143	-0.486953	-0.239149	-0.76268	0.321283
1.41973	0.712277	1.62414	0.195936	0.7866	0.710404	0.812365	1.75021	0.502886	1.34321	0.978865	0.80288	0.966058	1.94224	1.03936	2.4448	-0.135357	0.235881	-0.457028	-0.540865	-0.543279	0.456363
1.42973	0.245774	1.53997	0.211478	1.26269	1.10057	0.646881	1.83669	0.300442	1.23927	0.658119	0.561612	1.05566	1.76115	1.27837	2.80448	-0.0114315	0.0538113	-0.930996	-0.664033	-0.542	0.465333
1.43972	0.400293	1.87695	0.0225028	1.06083	0.986555	0.672197	1.87649	0.640437	1.34033	0.427714	0.539316	0.812377	1.9403	0.867186	1.83121	-0.149289	-0.0835686	-0.296111	-0.561963	-0.437598	0.42729
1.44972	0.443057	1.66678	-0.302404	1.14572	1.19276	0.634265	1.61074	0.213564	1.00284	0.824917	0.781789	1.04696	2.00169	1.14858	2.57744	0.0271943	0.088786	-0.648904	-0.322913	-0.593457	0.36398
1.45972	0.410867	1.65221	0.210912	1.29447	0.903493	0.621309	1.82808	0.415607	0.847064	0.901528	0.651084	0.938086	1.98706	1.04075	2.61667	-0.418836	0.199406	-0.403398	-0.678848	-0.497391	0.408313
1.46972	0.584439	1.75235	0.208734	0.769877	1.00899	0.705099	1.96185	0.345195	1.04698	0.677908	0.661548	0.957482	1.99091	0.801833	2.10071	-0.0398845	0.320108	-0.581595	-0.405921	-0.710446	0.546578
1.47972	0.272267	1.62638	0.193877	1.00584	1.17521	0.749702	1.83466	0.32788	0.504355	0.468818	0.793118	0.743452	1.88446	1.31951	2.23635	-0.528867	-0.052381	-0.149812	-0.822518	-0.245147	0.299163
1.48971	0.556107	2.00716	0.128372	1.30012	0.945366	0.934712	1.86583	0.438113	0.898265	0.562394	0.538744	0.849951	2.24677	0.761756	2.14126	-0.216328	-0.0360594	-0.811413	-0.49298	-0.604737	0.697335
1.49971	0.678975	1.46612	0.146584	0.832108	1.0951	0.783429	1.83895	0.557183	1.04234	0.869252	0.71379	0.712445	1.81199	1.11954	0.931011	0.115943	0.280579	-0.449685	-0.261261	-0.337977	0.541041
1.50971	0.31614	1.76008	0.167762	0.928588	0.686158	0.885231	1.69365	0.504975	1.03398	0.801633	0.955148	0.737111	1.78002	0.977776	1.51826	-0.024484	0.0992911	-0.463874	-0.191922	-0.364806	0.654883
1.51971	0.699827	1.75588	0.357548	1.35529	0.92638	0.537486	1.56145	0.514975	0.886609	0.785568	0.887789	0.759255	1.98648	1.12121	1.25628	-0.0167422	0.25254	-0.496676	-0.493563	-0.681246	0.443181
1.52971	0.925527	1.85636	0.250113	1.48945	0.934395	0.565879	1.4772	0.305765	0.686249	0.460001	0.387453	0.968551	2.24555	1.01195	1.073	0.0177236	-0.089216	-0.946803	-0.432109	-0.310805	0.181845
1.53971	0.361572	1.6484	-0.0705737	1.10835	0.91966	0.901243	1.80785	0.11889	0.801376	0.918137	0.574004	0.891491	1.78269	1.02405	-0.681278	0.00135971	0.0101934	-0.996224	-0.441764	-0.361246	0.29492
1.5497	0.617003	1.69352	0.407583	0.907912	0.949671	0.82291	1.55308	0.632988	0.939909	0.753575	0.676332	0.9119	1.97085	1.12218	0.24991	-0.160635	0.451818	-0.831211	-0.637739	-0.361299	0.393229
1.5597	0.517753	2.0922	0.273995	1.24288	1.11332	0.405831	1.75381	0.670472	1.06025	0.804179	0.786431	0.790102	2.00367	1.18684	0.0724395	-0.0763797	-0.0071263	-0.996856	-0.119908	-0.602193	0.344587
1.5697	0.651398	1.93293	0.154031	0.968842	1.1474	0.805063	1.83402	0.360893	0.934023	0.71578	0.787937	0.744805	2.21141	1.10393	-0.257452	-0.294318	0.0476022	-0.294623	-0.509649	-0.634205	0.207372
1.5797	0.650904	1.71766	-0.183205	1.11971	1.15522	0.838069	2.1706	0.692307	0.967384	0.888947	0.711266	1.02878	1.965	0.984334	-0.343916	-0.045017	0.290228	-0.673506	-0.633493	-0.633852	0.336069
1.5897	0.610669	1.78021	0.155498	1.10631	1.13239	0.772512	1.5858	0.494574	1.08323	0.717915	0.50081	0.914265	1.92935	1.2382	-0.530498	-0.0241065	0.227634	-0.424061	-0.438887	-1.00644	0.447604
1.59969	0.520496	1.80733	0.351676	0.993248	0.972337	1.08304	1.76926	0.151459	1.26853	0.754047	0.771772	0.767293	1.97733	1.17505	-0.15253	-0.472911	0.290469	-0.414406	-0.429756	-0.581294	0.447959
1.60969	0.676141	2.01787	0.281396	1.17762	1.11645	0.752498	1.92604	0.346989	1.11577	0.898555	1.05206	0.850965	2.03119	0.847103	-0.376954	-0.371204	0.0128148	-0.257614	-0.473702	-0.516321	0.735327
1.61969	0.676487	1.52961	0.0553936	1.10443	0.635179	0.902257	1.95913	0.385834	0.972891	0.85473	0.618003	0.869947	1.82235	1.15436	-0.371795	0.166608	-0.236796	-0.769991	-0.338588	-0.423536	0.570445
1.62969	0.780429	1.89814	0.13719	1.27087	1.03925	0.9279	1.82314	0.705346	1.15841	0.885243	0.703587	0.909046	2.05537	1.15231	-0.413567	-0.173953	0.295886	-0.474606	-0.117661	-0.590652	0.278521
1.63969	0.79674	1.78456	0.109058	1.06028	1.07982	0.989279	2.03211	0.634059	0.884116	0.883189	0.938978	0.596266	2.15519	1.16639	-0.200249	-0.188582	0.0376664	-0.649239	-0.429567	-0.613746	0.770989
1.64968	0.843054	1.95691	0.160624	1.01556	1.18542	0.722854	1.70405	0.617726	0.933964	0.839125	0.705451	0.696358	2.14074	1.19483	-0.513258	-0.293335	0.173394	-0.432433	-0.45846	-0.666569	0.687312
1.65968	0.732413	1.78625	0.28444	1.04074	1.08032	0.842824	1.6336	0.328475	0.986147	1.00186	0.663161	0.972448	2.1189	0.718502	-0.191717	0.162557	0.242047	-0.728766	-0.25163	-0.433704	0.511187
1.66968	0.908857	1.8961	0.146906	1.25067	1.22063	1.01945	1.8949	0.137961	0.578848	0.966625	0.666671	0.844058	1.80272	1.13437	-0.0960344	0.118694	0.0584168	-0.588887	-0.793887	-0.241603	0.653575
1.67968	0.775498	2.00188	0.20126	0.724539	0.976474	0.877049	1.89112	0.765041	1.19195	0.808467	1.07664	0.924096	2.05352	1.15083	-0.301529	0.168334	0.00407642	-0.50711	-0.509468	-0.549296	0.49371
1.68968	0.566974	1.84592	0.274617	1.11054	1.02663	0.897634	2.01385	0.35217	0.894565	0.717338	0.966476	0.737454	1.84009	0.91165	-0.334246	-0.0343956	0.1332	-0.623765	-0.556738	-0.438472	0.701556
1.69967	0.898413	1.93789	0.348032	1.3919	0.940376	1.05213	1.98439	0.580905	1.08498	0.631569	0.819728	0.810065	2.2672	1.32716	-0.356708	-0.0820347	0.10783	-0.453698	-0.345306	-1.01258	0.5148
1.70967	0.64952	1.75825	0.175383	0.868628	0.962549	0.845736	1.86157	0.289861	1.14034	0.640414	0.623878	0.971098	1.94975	0.848085	-0.52362	0.0327421	-0.0057899	-0.702439	-0.199049	-0.625	0.501289
1.71967	0.686791	2.06276	-0.0761758	1.13176	1.09437	1.35993	2.03248	0.473322	0.994497	0.99693	0.907855	1.08101	1.90056	1.39917	-0.485503	0.0143503	0.261665	-0.937664	-0.408832	-0.18814	0.723014
1.72967	0.732879	1.61455	0.185896	1.0391	1.08455	0.878883	1.75405	0.34957	1.31764	1.25535	0.693707	1.01508	2.12179	0.971327	-0.535809	-0.0752608	-0.0408733	-0.504327	-0.306834	-1.03049	0.365783
1.73967	0.508908	1.40398	0.250422	1.28584	1.13502	1.06352	1.92009	0.331851	0.913652	0.763436	0.885013	0.952113	1.5008	1.12687	-0.192151	-0.236777	0.248654	-0.879407	-0.72848	-0.230053	0.0508176
1.74967	0.959967	2.0368	0.0530622	1.00569	1.09029	0.876942	1.81794	0.560589	1.37858	0.935522	0.639855	0.905836	1.32131	1.23031	-0.335181	-0.133497	0.267928	-0.598849	-0.315293	-0.803754	0.780301
1.75966	0.794725	1.75418	0.270209	1.19732	0.785234	1.23125	2.12696	0.766613	0.846614	0.79684	0.685485	0.949719	1.9559	1.17298	-0.155509	0.110273	0.121138	-0.643596	-0.318495	-0.705472	0.367021
1.76966	0.860342	2.11893	0.191128	1.11122	1.11912	1.17305	2.10459	0.589421	0.973531	0.935393	0.700005	0.932125	1.782	0.693077	-0.0844451	-0.359013	0.201184	-0.419314	-0.239564	-0.566744	0.749346
1.77966	0.763884	1.88693	0.358958	1.04178	1.16518	1.15747	1.93372	0.489044	1.05205	0.74915	0.889293	1.1875	1.74823	1.43591	-0.508763	-0.401054	-0.0476034	-0.701675	-0.648223	-0.37638	0.355521
1.78966	0.82685	2.07152	0.122414	1.24411	1.23601	0.975236	1.75232	0.553802	1.06294	1.02478	0.511036	0.92133	1.64262	1.2147	-0.308025	-0.436486	0.0260605	-0.604088	-0.328813	-0.229216	0.233969
1.79966	1.10873	2.03972	0.0779666	1.02122	0.800619	1.03283	1.80096	0.647126	1.05502	1.12054	0.716053	1.08377	1.69432	1.20292	-0.148241	-0.293091	0.0173856	-0.679462	-0.338179	-0.526207	0.441579
1.80965	0.629899	1.99539	0.119844	1.37918	1.00579	0.914516	1.97487	0.453995	0.975304	0.656517	0.857083	0.782087	1.70829	0.983237	-0.0781741	-0.0403133	0.0895803	-0.662634	-0.387796	-0.745711	0.695736
1.81965	0.840402	1.85771	0.157504	1.06907	1.14157	0.701643	2.22271	0.241354	1.30786	0.967733	0.67392	1.23497	1.79014	0.968986	-0.231666	0.24431	0.376846	-0.430933	-0.556414	-0.652541	0.4504
1.82965	0.645642	1.97858	0.280414	0.970828	1.12097	1.25971	1.91302	0.513693	1.22184	0.940686	0.505717	0.989603	1.64476	1.05436	-0.364094	-0.308268	0.167804	-0.720192	-0.313015	-0.546839	0.48288
1.83965	0.649911	1.90476	0.355739	1.06168	0.950555	0.612622	2.07353	0.332576	1.21627	1.03571	0.558131	1.09517	1.96821	0.907666	-0.414089	-0.02857	0.253408	-0.579385	-0.183772	-0.401905	0.681006
1.84965	0.685422	2.05597	0.242285	0.94605	1.17342	1.2132	1.94132	0.630433	1.0456	0.878089	0.644556	0.929454	2.117	1.1371	-0.277759	-0.23062	0.105212	-0.845531	-0.193288	-0.558134	0.363155
1.85964	0.433876	1.98405	0.0216783	1.22513	1.1746	1.1518	2.18714	0.454648	1.42202	0.823612	0.302985	0.818228	1.54506	1.14772	-0.233395	0.110515	0.0953666	-0.729384	-0.467712	-0.176803	0.226313
1.86964	0.544384	1.81455	0.0834661	1.22527	1.2106	1.04713	2.04807	0.503987	0.982585	0.738534	0.754215	0.54649	1.69168	0.73477	-0.497791	-0.421563	0.346456	-0.796023	-0.434357	-0.429628	0.326266
1.87964	0.676248	2.0149	-0.0470147	1.1033	1.12908	1.03029	2.36113	0.527493	1.25709	0.826042	0.775078	1.14171	1.9	0.858066	-0.288173	-0.0857417	0.151226	-0.4581	-0.500133	-0.450696	0.0764438
1.88964	0.608277	1.93424	0.191771	1.24139	1.17707	0.952033	2.09697	0.4198	1.02524	0.759209	0.5123	0.92771	1.80809	0.982407	-0.412203	-0.0634677	0.0737524	-0.562278	-0.0201802	-0.625593	0.429635
1.89964	0.847917	1.88291	0.0821539	1.21705	0.953918	0.906452	2.00332	0.75338	1.25789	1.06287	0.97471	0.91514	1.61604	1.08788	-0.125371	-0.107205	0.164109	-0.55962	-0.122255	-0.453637	0.482695
1.90963	0.54126	1.89607	0.127516	1.3388	1.11304	0.597781	2.19919	0.528685	1.13475	0.733585	0.887958	0.959007	1.89248	1.24887	-0.575324	0.0669602	0.00898694	-0.982247	-0.214501	-0.480715	0.226407
1.91963	0.592718	2.12278	0.0633317	1.00511	1.08382	1.18911	2.07718	0.268671	1.17107	1.26735	0.708568	1.15835	1.76774	1.02266	-0.5153	0.0961893	0.232891	-0.377734	-0.386759	-0.620865	0.356508
1.92963	0.369581	1.84746	0.34652	1.18195	1.14889	1.03525	2.1921	0.0965161	1.28101	0.984042	0.764382	0.790905	1.78597	1.23974	-0.211246	-0.384766	0.121348	-0.523241	-0.380109	-0.786321	0.210493
1.93963	0.750103	1.87425	-0.101875	1.13618	1.33708	0.869169	2.07683	0.485126	1.08639	1.17042	0.81496	0.870419	2.11205	0.80819	-0.097333	0.0850516	0.149998	-0.721905	-0.576072	-0.626087	0.581619
1.94963	0.730954	2.00219	-0.152272	1.17444	1.27875	0.991417	2.26462	0.501864	1.0011	0.841696	0.907921	0.919808	1.79063	1.18953	-0.285976	0.0997076	0.29122	-0.476019	-0.397948	-0.700275	0.491356
1.95962	0.343859	1.9097	-0.0122967	1.05783	1.11424	0.979992	2.39024	0.750898	1.32347	0.942383	0.700189	1.22723	1.82644	1.16415	-0.367327	0.0397273	0.242003	-0.962063	-0.404533	-0.518207	0.33913
1.96962	0.750944	1.91303	0.0283027	1.18493	1.14349	0.697207	2.08364	0.54482	1.0381	1.14783	0.387913	1.03666	1.79777	1.27568	-0.0660352	-0.0707957	0.376257	-0.677135	-0.444749	-0.498602	0.310441
1.97962	0.601212	1.93295	0.074317	1.39566	1.29515	0.921549	2.12062	0.784038	1.11477	0.923094	0.736974	1.01525	1.8448	1.16421	-0.168034	-0.131637	0.408105	-0.637545	-0.259221	-0.562869	0.358425
1.98962	0.720106	2.15085	0.085941	1.11184	1.23344	0.884604	2.28228	0.361124	1.00035	0.692146	0.35937	1.1935	1.75482	1.25082	-0.652568	0.181803	0.418505	-0.47845	-0.225654	-0.511023	0.366692
1.99962	0.735628	1.98825	0.168313	1.28844	1.07356	0.922692	2.2854	0.416565	1.31411	0.754504	0.861202	1.00994	1.76603	1.12429	-0.399839	-0.0301389	0.177538	-0.551952	-0.237087	-0.365603	0.141052
2.00962	0.634486	2.19946	0.280863	1.41306	1.11903	1.20237	1.85907	0.605295	1.24737	0.846786	0.872655	1.13862	1.80605	1.01409	-0.575916	0.0431007	0.175543	-0.482266	-0.34463	-0.809814	0.600484
2.01961	1.19337	1.96238	0.353679	1.15048	1.53671	1.08876	1.84471	0.300754	1.05239	0.525713	0.55992	1.02785	2.19577	1.1973	-0.317375	0.237486	0.281106	-0.570281	-0.12614	-0.587926	0.489851
2.02961	0.416327	1.9354	0.219629	1.23667	1.08165	0.873898	2.18768	0.518096	1.45158	0.634006	0.862532	0.816342	1.93171	1.31047	-0.22502	0.0440958	0.421506	-0.561713	-0.522221	-0.51723	0.174857
2.03961	0.55191	1.76558	0.546608	1.1087	1.23122	1.16052	1.87486	0.167904	1.07448	0.822223	0.619941	1.04299	1.8804	1.18955	-0.22918	0.111934	0.108738	-0.621604	-0.181713	-0.591535	0.491255
2.04961	0.638196	1.90888	0.297965	1.26106	1.16019	0.893184	2.37437	0.438424	1.17317	0.979709	0.87169	1.07501	1.53021	1.14075	-0.521689	0.256837	0.303369	-0.906832	-0.171188	-0.502924	0.44015
2.05961	0.798657	1.82028	0.0256738	1.25844	1.1714	1.18007	2.12138	0.210141	1.23047	0.825024	0.776051	1.15776	2.07298	1.17183	-0.503289	-0.17215	0.323165	-0.526616	-0.404175	-0.679651	0.152652
2.0696	0.933198	2.06673	0.261624	1.31918	0.894627	0.900294	2.403	0.489977	1.33251	0.77776	0.684091	1.47324	1.85098	1.2335	-0.0257529	-0.0888433	0.018728	-0.502515	-0.363775	-0.603796	0.634025
2.0796	0.947463	2.00049	0.0556805	1.26584	1.03697	1.0112	1.70443	0.31358	1.05498	1.022	0.907613	0.864317	1.83638	1.01588	-0.722293	-0.339541	0.0547128	-0.766602	-0.382419	-0.816112	0.412866
2.0896	0.640196	1.9125	0.333785	1.09021	1.22161	1.24266	1.82075	0.529814	1.16214	0.553832	0.832538	1.05915	2.00259	1.29684	-0.222634	-0.252817	0.202136	-0.61912	-0.575455	-0.691743	0.460212
2.0996	0.694907	2.00866	0.29779	0.925473	0.888089	1.09222	2.27859	0.366805	1.24673	0.707057	0.518235	1.36364	1.94579	0.869711	-0.335001	0.0156156	-0.0073981	-0.785624	-0.225424	-0.763929	0.935671
2.1096	0.902456	1.95232	0.138261	1.46409	0.992068	1.12444	1.91394	0.355463	1.11717	0.969904	0.431984	1.17549	2.06488	1.08389	-0.232555	0.191005	0.251517	-0.630237	-0.53144	-0.256051	0.849388
2.11959	0.939241	2.40608	0.0625571	0.833747	1.17357	0.866146	2.28619	0.474799	1.06916	0.826356	0.763834	0.890529	1.65089	0.924038	-0.435495	-0.077411	0.461767	-0.691237	-0.474558	-0.511001	0.459015
2.12959	0.551558	1.96847	0.214358	1.34444	1.20233	1.07393	1.98506	0.769528	1.08913	1.01886	0.753717	1.22492	1.94826	1.15665	-0.418361	-0.0145602	0.147244	-0.755229	-0.60906	-0.5775	0.340407
2.13959	0.592093	2.1409	0.324476	0.97016	1.24057	0.895983	2.1115	0.546142	1.22706	0.758269	0.991779	1.42595	1.76014	1.46063	-0.344973	-0.0861026	0.134171	-0.51403	-0.470185	-0.332035	0.43376
2.14959	0.382835	2.26088	-0.151978	1.10511	1.11593	1.21974	2.33448	0.530636	0.960779	0.932458	0.80241	1.23311	1.84945	1.2047	-0.371588	-0.179475	0.16532	-0.90556	-0.308968	-0.452866	0.315527
2.15959	0.385141	2.06087	0.0932343	1.1006	1.3173	1.08623	2.12307	0.421216	1.26513	1.04302	0.682748	0.928625	1.9566	0.953502	-0.201571	-0.203397	0.00385445	-0.354548	-0.355686	-0.698449	0.498121
2.16958	0.876594	2.1395	0.232697	1.2933	1.22395	1.13628	2.39615	0.290956	1.24425	1.0714	0.52402	0.989692	1.95068	1.31962	-0.0732288	-0.102328	0.307937	-0.400434	-0.444984	-0.434266	0.370672
2.17958	0.655715	2.0302	-0.263344	1.40899	1.05319	1.16247	2.2239	0.374275	1.15721	0.930273	0.797785	1.12018	1.86272	0.984189	-0.501885	-0.271202	-0.0318661	-0.568646	-0.787611	-0.348638	0.196663
2.18958	0.680958	2.12664	0.0836201	1.28516	1.18102	0.973812	2.23041	0.563043	0.96695	0.890499	0.588328	1.12357	1.91966	1.04339	-0.341988	0.0045745	0.125369	-0.782714	-0.414291	-0.536558	0.16503
2.19958	0.82622	2.21106	0.224654	1.37469	0.990923	1.19563	2.16939	0.276244	1.06727	1.01448	0.723836	1.11991	1.85421	1.29564	-0.265543	-0.281894	0.194598	-0.435632	-0.142454	-0.616505	0.362018
2.20958	0.707643	2.05998	0.175378	1.23821	1.28767	1.45476	2.12094	0.825253	1.18809	0.791854	0.822683	1.10339	1.98938	1.19677	0.0468344	0.125257	0.379893	-0.538447	-0.515479	-0.493634	0.386628
2.21958	0.751978	2.08357	0.0195417	1.41719	1.04586	1.20939	2.27228	0.267308	1.14866	0.866161	0.847361	1.56349	1.90712	0.892341	-0.39957	0.197758	0.520242	-0.46939	-0.348447	-0.392538	0.505542
2.22957	0.591445	2.10365	0.286323	1.51654	1.11363	1.38295	2.43716	0.421869	0.921454	1.09062	0.804	1.01585	1.79234	1.04661	-0.417281	-0.225437	0.140082	-0.429777	-0.413821	-0.708207	0.518527
2.23957	0.616744	2.35243	0.251333	1.10355	1.21023	1.37087	2.53202	0.41347	1.69529	1.05346	0.678563	1.35625	1.70243	1.15066	-0.264868	0.0146281	0.495248	-0.631451	-0.283016	-0.3003	0.28607
2.24957	0.57235	1.98441	0.2756	1.26653	1.24511	1.22979	2.1501	0.290903	1.19619	0.74919	0.367711	1.10068	1.75531	1.36678	-0.239115	-0.403608	0.224345	-0.621582	-0.53524	-0.227922	0.377588
2.25957	1.12566	2.12171	0.00687426	1.5075	1.17875	1.24036	2.02134	0.356122	1.147	0.904825	0.744369	1.06567	1.72265	1.42851	-0.260927	-0.0076837	0.155812	-0.456576	-0.379506	-0.667374	0.385364
2.26957	0.487687	1.93017	-0.0112714	1.38697	1.11853	1.27294	2.09002	0.344877	1.2531	1.09725	0.772147	1.20683	1.84822	1.12282	-0.170441	0.114334	0.423778	-0.500563	-0.189989	-0.709003	0.482183
2.27956	0.71951	2.19099	-0.168556	1.03932	1.02634	1.24348	2.46738	0.416896	1.05835	0.822329	0.53682	0.925386	1.7226	1.25139	-0.508164	-0.0742793	0.0644115	-0.324614	-0.483248	-0.412378	0.398048
2.28956	0.634128	2.46834	-0.06873	0.817816	1.33995	1.44385	2.07638	0.295321	1.18974	0.803578	0.65735	1.09724	1.91946	1.38546	-0.0883575	0.0555763	0.187659	-0.556431	-0.488263	-0.758683	0.0230652
2.29956	0.817453	2.25277	-0.0351642	1.4717	1.06919	0.893822	2.15439	0.423993	1.13507	0.913673	0.677732	1.18233	1.63199	1.02196	-0.385136	-0.0230102	-0.17335	-0.451457	-0.441836	-0.420226	0.260987
2.30956	0.587093	1.71759	0.239843	1.50473	1.44399	1.25543	2.248	0.479916	1.08819	1.02054	0.847493	1.0615	1.84243	1.2693	-0.164395	-0.095368	0.477435	-0.879437	-0.54911	-0.361142	0.645335
2.31956	0.98604	2.15364	0.0413778	1.26673	1.23073	0.962671	2.25706	0.526391	1.2134	0.565701	0.802786	0.88996	1.7677	1.12517	-0.199698	-0.20222	0.336766	-0.762646	-0.404211	-0.724767	0.13884
2.32955	0.83538	2.02354	0.290185	1.03406	1.08151	1.12116	2.35461	0.803586	1.36761	0.723203	1.06895	0.876386	2.1333	1.25361	-0.295007	-0.115727	0.115042	-0.35424	-0.568885	-0.31042	0.0860021
2.33955	0.662297	2.31612	-0.0147354	1.19878	1.2776	1.52138	2.40886	0.243717	1.32933	1.52446	0.78782	0.768386	1.82799	1.08563	-0.438044	0.333975	-0.0032924	-0.611154	-0.116926	-0.461045	0.514965
2.34955	0.818688	2.10741	0.551206	1.18159	1.3749	0.712497	2.31486	0.405511	1.14382	1.21595	0.933478	1.18481	1.50287	1.01786	-0.177667	0.126377	0.436576	-0.982954	-0.462639	-0.704471	0.282123
2.35955	1.07716	2.1297	-0.260289	1.33214	1.50549	1.30062	2.21222	0.1865	1.46138	1.02493	0.790612	1.04488	1.67074	1.405	-0.0560616	0.0159086	0.129041	-0.573021	-0.309829	-0.497391	0.369849
2.36955	0.830546	2.23749	0.327928	1.37093	1.21695	1.08359	2.63063	0.442693	1.28747	0.94485	1.23789	1.25578	1.6814	1.39349	-0.316637	-0.0313001	0.0535682	-0.508445	-0.353685	-0.552552	0.130704
2.37954	0.814486	2.07228	0.0529489	1.16766	1.24985	1.2367	2.15237	0.417028	0.999788	0.987094	0.682972	1.29135	1.95652	1.32984	-0.334758	-0.0894503	0.00612549	-0.516484	-0.620809	-0.449491	0.314801
2.38954	0.75403	2.05702	0.315762	1.5335	1.21632	0.936119	1.86685	0.258005	1.26729	0.911088	0.868985	1.08243	1.89227	1.30897	-0.180219	-0.0421525	0.512802	-0.367186	-0.364592	-0.639744	0.39162
2.39954	0.520868	2.09725	0.29131	1.60648	1.30976	1.05829	2.35878	0.560583	1.34595	1.20115	0.650954	0.917404	1.67364	1.25629	-0.539508	-0.330984	0.235377	-0.35894	-0.597927	-0.455575	0.492094
2.40954	0.996047	1.93209	0.198866	1.30599	1.03718	1.39198	2.11294	0.572399	1.52803	1.05635	1.06838	1.01686	1.97157	1.13065	-0.815872	-0.408568	0.291307	-0.707684	-0.274188	-0.444177	0.35668
2.41954	0.502988	2.14142	0.592489	1.39057	1.41396	1.32959	2.22258	0.754434	1.27545	1.27093	1.08295	1.2012	2.1404	1.20796	-0.146761	0.00552128	0.214356	-0.748632	-0.55002	-0.414149	0.555755
2.42953	0.670521	1.96322	0.234128	1.51383	1.13983	1.20351	2.23457	0.232388	1.17187	1.27385	1.05236	1.17776	1.95614	1.28112	-0.251678	-0.150358	0.186809	-0.56083	-0.403431	-0.630732	0.302008
2.43953	0.830341	2.21436	0.291993	1.39141	1.45915	1.41527	2.53939	0.53869	1.43428	0.990012	1.00684	1.15451	1.88213	1.25265	-0.418574	0.0871082	0.397575	-0.789634	-0.261169	-0.674495	0.539945
2.44953	0.862053	1.79973	0.440181	1.16277	1.27691	1.27819	2.50878	0.616204	1.55719	0.947517	0.776414	0.963708	2.01962	1.20575	-0.439327	0.0591701	0.415741	-0.406637	-0.356415	-0.598924	0.351128
2.45953	0.753574	2.03041	0.550244	1.20024	1.16313	1.27282	2.23663	0.399498	1.16877	0.99377	0.824202	1.12262	1.8073	1.309	-0.328529	-0.114177	-0.0450439	-0.503137	-0.666363	-0.734507	0.507755
2.46953	0.650319	2.2231	0.0517575	1.27295	1.53622	1.20439	2.37143	0.412504	1.57735	0.761612	0.717231	1.29697	2.08192	1.27058	-0.507877	-0.26931	0.209123	-0.236152	-0.63049	-0.379247	0.425233
2.47953	0.821583	2.12097	0.00169647	1.58009	1.19787	1.11519	2.44593	0.58457	1.282	0.899146	0.678552	0.837528	1.99969	1.2564	-0.188634	0.22743	0.432275	-0.545656	-0.47743	-0.613023	0.344803
2.48952	0.929456	2.08017	0.0787941	1.14076	1.16445	1.15018	2.37026	0.692357	1.45981	0.760867	0.712651	1.14933	1.30084	1.2365	-0.174971	0.209492	-0.17987	-0.41741	-0.318696	-0.552573	0.747804
2.49952	1.03769	2.38734	0.262288	1.5049	1.20884	0.961403	2.44932	0.560085	1.3005	1.08962	0.808456	1.14605	2.1202	1.25662	-0.665628	-0.217488	0.373002	-0.583232	-0.39081	-0.51396	0.0420203
2.50952	0.741527	2.05789	0.0471143	1.70416	1.44642	1.35738	2.53471	0.206015	1.61338	1.19871	1.14821	1.27383	1.86983	1.0308	-0.21371	0.0209112	0.344003	-0.356986	-0.452444	-0.533436	0.405232
2.51952	0.653616	2.28871	0.165817	1.50161	1.18213	1.03566	2.07204	0.647066	1.37912	0.872266	0.909746	1.36355	2.10329	1.23052	-0.244392	-0.0384711	0.370386	-0.656857	0.056478	-0.399602	0.55215
2.52952	1.08339	2.40435	-0.179893	1.34092	1.28342	1.33018	2.80962	0.620286	1.19826	0.903748	1.06172	0.97151	1.75408	0.88964	-0.199423	-0.208996	0.360065	-0.635886	-0.428258	-0.434261	0.542041
2.53951	0.710924	2.0171	0.153467	1.56046	1.18643	1.17461	2.20513	0.409931	1.31866	0.826059	0.853326	1.10281	1.97018	1.25515	0.0705716	-0.0161065	0.125882	-0.436555	-0.376728	-0.372756	0.110984
2.54951	0.609881	1.97168	-0.120701	1.21378	1.45257	1.14193	2.32347	0.634204	1.56614	1.04025	0.984311	0.975269	1.94115	1.11451	-0.287424	0.0869677	0.0974881	-0.654222	-0.304684	-0.424278	0.0707602
2.55951	0.518391	2.1506	0.242737	1.5319	1.50321	1.2451	2.35125	0.412905	1.47065	1.01093	0.731997	0.838103	1.92849	1.29386	-0.185513	0.160423	0.41665	-0.874389	-0.445439	-0.352217	0.0836329
2.56951	0.891508	2.05694	0.197868	1.27497	1.2953	1.50247	2.49776	0.530806	1.41233	1.19267	0.591218	0.899397	2.01623	1.32295	-0.297925	-0.0717636	0.236404	-0.929374	-0.122987	-0.37471	0.250716
2.57951	0.822888	2.34695	0.161861	1.52703	1.17107	1.46637	2.53485	0.679778	1.3126	0.862587	0.9303	1.15234	1.93558	1.67824	-0.698333	0.0302868	0.249334	-0.602741	-0.289048	-0.713642	0.365881
2.5895	0.78107	2.14064	0.168678	1.29376	1.14627	1.227	2.34175	0.33611	1.51557	1.06045	0.743734	1.27965	1.74877	0.94598	-0.0385954	-0.134124	0.195058	-0.597716	-0.5249	-0.570392	0.491308
2.5995	0.692777	1.97531	0.556829	1.64745	1.62143	1.34241	2.29702	0.488597	1.423	0.914995	0.828732	0.892126	1.71542	1.11262	-0.707383	-0.0271944	0.0659578	-0.745674	-0.213044	-0.646111	0.240175
2.6095	0.849831	2.25583	0.0987714	1.48986	1.18011	1.48958	2.31161	0.539043	1.09178	0.84058	0.910606	1.22808	1.51623	1.30952	-0.575505	-0.204689	0.254676	-0.418542	-0.315383	-0.620162	0.272065
2.6195	1.16874	2.23399	0.198193	1.76309	1.37829	1.44215	2.39986	0.268558	1.37161	1.06877	0.72302	1.05403	2.02332	0.96419	-0.311343	-0.282563	0.00664946	-0.737574	-0.369167	-0.529506	0.506399
2.6295	0.827363	2.10352	0.0769519	1.53725	1.63152	1.70563	2.41873	0.493882	1.44023	1.23009	0.893065	0.892862	1.64109	1.30732	-0.220332	0.03334	0.0878045	-0.727007	-0.383943	-0.650998	0.384347
2.63949	0.942794	1.68605	0.275211	1.496	1.44851	1.20534	2.36571	0.480307	1.3257	0.985836	0.719831	0.935062	1.82541	1.41715	-0.2274	0.0233786	0.3025	-0.490634	-0.355796	-0.820112	0.533716
2.64949	0.768925	2.31099	0.299813	1.51624	1.40202	1.36669	2.59784	0.530821	1.21897	0.977213	0.535768	1.20292	1.65978	1.39101	-0.051669	0.0477757	0.27756	-0.425515	-0.523313	-0.509858	0.325446
2.65949	1.27762	1.96676	0.0913966	1.51857	1.60849	1.17982	2.39296	0.467679	1.32027	0.962123	0.514417	1.23032	1.57141	1.20422	-0.382026	0.0819757	0.123392	-0.569025	-0.294782	-0.221811	0.379048
2.66949	1.10564	2.13934	0.237458	1.62244	1.55843	1.17399	2.55582	0.431058	1.20746	0.989565	1.12829	1.05349	1.78122	1.24253	-0.0061561	-0.356089	0.53703	-0.418133	-0.473729	-1.03515	0.418942
2.67949	0.470115	1.81829	0.352233	1.425	1.59106	1.29685	2.50655	0.338254	1.30063	1.17803	1.27624	1.34649	1.94727	0.954561	-0.0935082	-0.0033424	0.151465	-0.501176	-0.50871	-0.659053	0.621784
2.68949	0.856979	2.2376	-0.0225783	1.6031	1.51437	1.01409	2.42559	0.413017	1.38178	1.24541	0.973631	1.4129	1.82526	0.924439	-0.212463	-0.0280808	0.318019	-0.749183	0.0390798	-0.424004	0.651477
2.69948	0.875152	2.17677	0.514446	1.68936	1.28993	1.30593	2.50149	0.229461	1.1771	1.23029	1.02476	1.22353	2.02158	1.05927	-0.251202	-0.0580453	0.00039655	-0.617195	-0.377604	-0.534277	0.156154
2.70948	1.04583	2.15867	0.0969761	1.38007	1.22551	1.08723	2.63761	0.593535	1.17389	0.87854	1.15047	0.970326	1.75867	1.27627	-0.358338	0.226453	0.170882	-0.804043	-0.358871	-0.622448	0.545906
2.71948	1.11291	2.19473	0.0267806	1.63236	1.53383	1.11993	2.18484	0.645909	1.41313	1.32999	1.24726	0.961361	1.89583	1.23591	-0.223542	0.099617	0.220736	-0.616929	-0.164823	-0.367792	0.175713
2.72948	1.00526	1.85042	-0.0996397	1.41958	1.46289	1.07849	2.50261	0.609896	1.34453	1.30191	0.572965	0.957985	1.73481	1.13652	-0.0250145	-0.0820498	0.412989	-0.686273	-0.417394	-0.565912	0.552928
2.73948	1.0116	2.15453	0.066702	1.67306	1.51179	1.38594	2.29784	0.558632	1.53289	1.1553	0.74678	1.23724	1.75349	1.38632	-0.119125	-0.0663442	0.41083	-0.56298	-0.398395	-0.402128	0.50179
2.74947	0.9922	2.33688	0.350643	1.59987	1.12407	1.37031	2.22981	0.375042	1.42672	1.14625	0.984821	1.22343	1.97075	1.41805	-0.492256	-0.200993	0.29445	-0.679079	-0.45277	-0.355	0.395101
2.75947	0.882652	2.32617	0.0238467	1.58127	1.53287	1.29053	2.30724	0.487866	1.34479	1.38486	0.689376	1.03886	1.80409	1.01926	-0.276378	-0.191569	0.203069	-0.269017	0.0130745	-0.487579	0.532239
2.76947	0.987858	2.44683	0.277115	1.77295	1.25329	1.19735	2.67344	0.564947	1.49714	1.07968	0.677231	1.0662	2.17903	1.20167	-0.253751	0.0947926	-0.0340511	-0.377828	-0.450437	-0.509606	0.202189
2.77947	0.879954	2.42624	-0.106622	1.51477	1.23817	1.35015	2.55227	0.533684	1.52164	0.806551	0.723833	1.45672	1.87982	1.17837	-0.420543	0.207898	0.464834	-0.974363	-0.0055317	-0.545441	0.0415265
2.78947	1.04152	2.33658	0.191608	1.55748	1.33816	1.34893	2.3546	0.33472	1.24919	0.78915	0.755621	1.29605	2.126	1.20482	-0.378373	-0.0019563	0.0222297	-0.389667	-0.679794	-0.435972	0.253362
2.79946	1.08832	2.53193	0.109331	1.29614	1.32645	1.13873	2.79018	0.711496	1.60263	1.13186	0.467679	1.19462	1.84084	1.46169	-0.460588	0.0241049	0.460859	-0.791692	-0.0984481	-0.792714	0.405858
2.80946	1.04145	2.28047	0.223902	1.46725	1.64054	1.47936	2.42277	0.672712	1.65483	1.07132	0.787266	1.27077	1.68599	1.14652	-0.316634	-0.0749195	0.0772873	-0.475268	-0.379384	-0.659469	0.262234
2.81946	0.690264	2.19321	0.438996	1.38683	1.38573	1.37979	2.51808	0.728974	1.42606	1.17332	0.791614	1.24815	2.01975	1.31763	-0.0490477	-0.0138098	0.260458	-0.447356	-0.273481	-0.435835	0.569733
2.82946	0.606655	2.25405	0.487363	1.35334	1.1585	1.51908	2.48241	0.398409	1.15082	1.19789	0.862183	1.12779	1.81391	1.13288	-0.616351	-0.230776	0.266187	-0.506754	-0.48577	-0.26147	0.233572
2.83946	0.883831	1.79759	-0.0349075	1.73283	1.31921	1.07394	2.22234	0.956136	1.54238	1.45929	0.936537	1.09699	2.05472	1.35325	-0.341879	-0.192161	0.16414	-0.40293	-0.346789	-0.366688	0.641488
2.84945	1.1563	2.02204	0.139886	1.46992	1.26381	1.35503	2.43175	0.605815	1.6092	1.03667	0.771218	1.11483	2.20408	1.26595	-0.268883	0.0642981	0.273858	-0.703976	-0.517593	-0.683787	0.31362
2.85945	1.08305	2.09339	0.30916	1.53944	1.6735	1.53717	2.69644	0.69637	1.32639	0.709834	0.762398	1.28905	1.87619	1.27349	-0.504423	-0.273082	-0.0111701	-0.835677	-0.582832	-0.535671	0.218837
2.86945	0.69098	2.2042	-0.0239569	1.63448	1.60747	1.20865	2.65378	0.525115	1.63171	1.01908	1.02881	1.1149	2.00168	1.24981	-0.142706	-0.17242	0.0850895	-0.561695	-0.489019	-0.35443	0.771905
2.87945	0.855724	2.22155	0.0685367	1.50399	1.27435	1.15142	2.49801	0.414824	1.39781	1.21147	0.974081	0.972969	1.89319	1.33704	-0.337825	0.135199	0.255318	-0.621444	-0.426239	-0.212561	0.214692
2.88945	1.09705	2.31997	0.38858	1.65579	1.21782	1.34719	2.77125	0.558312	1.43053	1.25817	0.762617	1.02364	2.06259	1.25921	-0.0208031	0.26145	0.00315985	-0.604271	-0.496038	-0.75268	0.198176
2.89944	1.07391	2.41764	0.3089	1.4387	1.13922	1.1029	2.5741	0.595766	1.40077	1.06532	0.70987	1.07614	2.16057	1.2094	-0.483126	0.176691	0.342435	-0.630998	-0.529517	-0.560301	0.12504
2.90944	0.924644	2.45741	-0.0194919	1.51256	1.18368	1.37715	2.38453	0.627937	1.09345	1.20483	0.867573	1.20288	1.52523	1.43719	-0.155239	0.171661	0.193881	-0.406419	-0.46053	-0.241903	0.654826
2.91944	0.926898	2.28864	-0.288917	1.95861	1.54884	1.47514	2.34147	0.539668	1.28675	1.32784	0.738404	0.950553	1.85438	1.1821	-0.06737	-0.0205096	0.227344	-0.511968	-0.401632	-0.699891	0.392552
2.92944	1.2475	2.38324	0.0958269	1.32376	1.49052	1.71045	2.7273	0.737288	1.35806	1.03715	0.964546	1.32118	1.87208	1.54393	-0.379665	0.282277	0.324487	-0.396753	-0.447783	-0.275925	0.372021
2.93944	0.916831	2.10387	-0.0989074	1.33959	1.46909	0.984791	2.57398	0.330734	1.20597	1.25868	0.707482	1.0895	1.95077	1.40358	-0.0546165	0.102329	0.121203	-0.135778	-0.25833	-0.275302	0.471762
2.94944	0.785497	2.07993	0.153215	1.37888	1.42956	1.3217	2.32989	0.469743	1.303	1.20645	0.801176	1.01088	1.84245	1.50119	-0.443575	0.270981	0.418058	-0.445922	-0.180612	-0.582427	0.448158
2.95943	0.805437	2.48671	0.0545027	1.39284	1.51036	1.13688	2.60568	0.377777	1.51771	1.12902	0.910972	0.972967	2.00205	1.26728	-0.270326	-0.0337478	-0.0349073	-0.793272	-0.724593	-0.40127	0.429571
2.96943	1.2213	2.13886	0.0256783	1.78548	1.41308	1.38222	2.79379	0.739808	1.42167	0.87242	0.726847	1.04621	1.95287	1.30876	-0.183823	0.0192261	0.225906	-0.319399	-0.260467	-0.786174	0.533983
2.97943	1.11559	2.31171	-0.240802	1.51506	1.4999	1.37688	2.52238	0.431632	1.63088	1.36467	0.820692	1.04594	1.84686	1.11128	-0.141351	-0.0712683	0.289696	-0.750435	-0.390691	-0.223667	0.367136
2.98943	0.970199	2.49114	0.268533	1.54439	1.76592	1.67632	2.61421	0.613393	1.55356	1.62788	1.04356	1.05518	1.51841	1.18489	-0.10292	0.226226	0.281168	-0.765655	-0.529566	-0.704971	0.324259
2.99943	1.20895	1.90835	-0.0927828	1.6332	1.38819	1.11156	2.99817	0.748514	1.42621	0.901787	1.21572	1.26779	1.72619	1.50895	-0.627434	0.333799	0.430163	-0.375679	-0.435864	-0.615754	0.425287
3.00942	1.11332	2.30952	0.062471	1.62596	1.51977	1.54749	2.81171	0.577956	1.47955	1.08797	0.830591	1.05509	1.81281	1.57095	-0.349633	-0.183659	0.48323	-0.5287	-0.214277	-0.728991	0.299839
3.01942	1.26944	2.06294	0.00688785	1.6642	1.17643	1.53964	2.61459	0.4614	1.46212	1.44761	0.889765	1.33585	1.97226	1.04418	-0.233463	-0.147185	0.421015	-0.420928	-0.366715	-0.0744095	0.264022
3.02942	1.24967	2.31272	-0.193646	1.68607	1.48673	1.3954	2.82552	0.817805	1.72167	1.07421	0.720654	1.0645	1.96624	1.54206	-0.217232	-0.359654	0.186861	-0.657257	-0.189438	-0.476703	0.199595
3.03942	1.14026	2.04497	0.241243	1.61537	1.59017	1.33833	2.85029	0.456716	1.5979	1.30948	0.793481	1.13149	1.93446	1.27681	-0.326273	-0.090536	0.1801	-0.645089	-0.386676	-0.436336	0.637366
3.04942	1.17271	2.03307	0.102297	1.33156	1.44949	1.41196	2.45116	-0.0754867	1.33626	1.19643	0.690733	1.19751	1.7879	1.20993	-0.357857	0.0885336	0.309504	-0.173594	-0.319964	-0.1563	0.328952
3.05941	1.13435	2.07325	-0.0187837	1.7239	1.34839	1.60972	2.29454	0.346606	1.28443	1.48147	0.96013	0.955057	1.82888	1.42723	-0.024415	-0.112656	0.41356	-0.333703	-0.294712	-0.462494	0.626516
3.06941	1.06256	2.35062	0.16465	1.80461	1.63942	1.81402	2.80372	0.556129	1.5085	1.49816	0.72908	1.6459	2.25889	1.53272	-0.143054	0.102913	0.10089	-0.482707	-0.439373	-0.760225	0.270647
3.07941	0.666237	1.87904	0.237089	1.52052	1.84765	1.49502	2.56269	0.160312	1.24136	1.44464	0.518288	0.972555	2.12498	1.30993	-0.494521	-0.170151	0.257674	-0.734001	-0.560613	-0.365559	0.536194
3.08941	1.04319	2.1626	-0.0368962	1.69945	1.52846	1.70937	2.58269	0.531395	1.3376	1.36352	0.965389	1.15894	1.91076	1.19405	-0.273983	0.326184	0.239706	-0.618115	-0.433105	-0.46229	0.514
3.09941	0.876982	2.23092	0.355638	1.63803	1.6064	1.11743	2.56695	0.589732	1.42336	1.3338	0.760742	1.07313	1.77718	1.42365	-0.326438	-0.247658	0.200327	-0.621555	-0.569255	-0.512841	0.368696
3.1094	0.828768	2.56473	-0.120315	1.46002	1.56829	1.60598	2.76143	0.753238	1.73281	1.34198	0.847823	1.26017	2.11407	1.17991	-0.0795905	-0.162223	0.236303	-0.719279	-0.707035	-0.372861	0.590521
3.1194	1.03195	2.18678	0.233165	1.70198	1.32144	1.25461	2.41593	0.547492	1.39957	1.07062	0.78397	1.07249	1.77073	1.52313	-0.397491	0.0387277	0.104048	-0.812656	-0.370402	-0.625738	0.277461
3.1294	0.921427	1.9311	0.203724	1.37763	1.53739	1.4078	2.7939	0.554259	1.4116	1.25374	1.00714	1.24791	1.76464	1.38128	-0.179764	-0.189476	0.429202	-0.614444	-0.495511	-0.515489	0.849128
3.1394	1.18352	2.43096	0.384675	1.5748	1.62965	1.39961	2.71124	0.803268	1.16861	1.18096	0.879248	1.41571	1.825	1.45562	-0.111678	-0.443771	0.148571	-0.542566	-0.456417	-0.535319	0.550741
3.1494	0.980816	1.91151	0.314798	1.76201	1.5709	1.32972	2.51672	0.498827	1.78031	1.20651	0.452375	1.28137	1.8462	1.31834	-0.119266	0.0206651	0.539668	-0.967321	-0.167144	-0.558486	0.470485
3.1594	1.22925	2.25484	0.27427	1.5764	1.45667	1.63682	2.73346	0.621596	1.27458	1.30809	1.20912	1.32323	1.95684	1.40231	-0.370775	0.0784362	0.286033	-0.603285	-0.569193	-0.582373	0.196117
3.16939	0.945445	2.37276	0.395698	1.62481	1.43115	1.56433	2.59019	0.638466	1.73144	1.26948	1.01803	1.0716	2.12571	1.4431	-0.207267	-0.173696	0.0301194	-0.349957	-0.357859	-0.532074	0.127067
3.17939	1.16761	2.52666	0.145823	1.63059	1.54066	1.44121	2.82416	0.468265	1.43524	1.39424	0.749048	1.04161	1.52464	1.47153	-0.589142	0.0633996	0.188544	-0.5047	-0.31828	-0.865783	0.437834
3.18939	1.31452	2.2021	0.119012	1.86596	1.62894	1.66074	2.54039	0.645503	1.5539	1.46925	0.766579	1.09757	1.79152	1.2141	-0.457459	-0.177802	0.0497298	-0.437226	-0.144767	-0.506244	0.348933
3.19939	1.38585	2.06584	0.397927	1.60793	1.58537	1.52505	2.42201	0.728258	1.25995	1.31287	0.90766	1.08941	1.91126	1.41227	-0.0383765	0.0632366	0.24749	-0.412782	-0.526836	-0.55009	0.184657
3.20939	1.13892	2.12165	0.0885623	1.74723	1.56812	1.39871	2.70493	0.507987	1.54709	1.58702	0.466885	1.18016	2.04517	1.15678	-0.219026	0.0699561	0.0864757	-0.0849769	-0.135004	-0.65592	0.352696
3.21938	1.30523	2.42627	0.00471647	1.45095	1.69149	1.54688	2.76086	0.579865	1.31674	1.11443	0.805377	1.30091	1.99146	1.42915	-0.556558	-0.020715	-0.0393875	-0.992212	-0.35439	-0.637962	0.341032
3.22938	1.13178	2.08525	-0.0525277	1.56904	1.74019	1.19117	2.80585	0.363155	1.67429	1.04056	0.759811	1.35772	1.83019	1.38367	-0.482765	-0.0773823	0.249814	-0.572584	-0.471505	-0.447925	0.33113
3.23938	1.38969	2.28304	0.104463	1.91179	1.53257	1.36778	2.86277	0.60389	1.58035	1.12292	0.989092	0.873233	1.73598	1.23787	-0.0429971	-0.0666085	-0.103863	-0.499767	-0.474667	-0.50015	0.396641
3.24938	1.2832	2.45696	0.308277	1.73122	1.79745	1.46629	2.61515	0.582167	1.44006	1.34133	0.751038	1.42002	1.87877	1.19126	-0.169295	-0.0678361	0.181354	-0.568783	-0.196497	-0.50974	0.378609
3.25938	1.17498	2.23369	0.271399	1.69494	1.52442	1.43312	2.53934	0.347258	1.53064	1.48178	1.15263	1.38152	1.61742	1.48917	-0.223048	0.00046277	0.40588	-0.525802	-0.0663349	-0.763588	0.670844
3.26937	1.34068	2.39179	0.390301	1.73157	1.48299	1.23012	2.8818	0.694943	1.55043	1.15446	0.940489	1.42439	1.82092	0.93745	-0.275367	-0.0166304	0.36829	-0.362748	-0.439693	-0.406125	0.119787
3.27937	1.10349	2.09923	-0.0465209	1.8401	1.78521	1.47557	2.63496	0.748585	1.40932	1.11917	0.554798	1.6339	1.69002	1.29068	-0.369911	0.268396	0.492734	-0.533494	-0.252648	-0.60167	0.350428
3.28937	1.31694	2.13167	-0.135311	1.46078	1.49388	1.66754	2.86912	0.508155	1.20711	1.32776	1.01342	1.52411	1.78931	1.27998	-0.149445	-0.257341	0.0665422	-0.498047	-0.386692	-0.225497	0.263904
3.29937	1.13612	2.22289	0.275966	1.76773	1.54299	1.60989	2.81589	0.721498	1.34823	1.37366	0.988805	1.22148	1.76152	1.42955	-0.308551	-0.0653899	0.00117722	-0.321359	-0.292399	-0.497897	0.790903
3.30937	1.03726	2.02566	0.217583	1.45071	1.76165	1.38644	2.57909	0.506862	1.26419	1.678	0.760954	1.18876	2.22276	1.45127	-0.428525	0.339843	0.273305	-0.353724	-0.0799249	-0.270897	0.755254
3.31936	1.51869	2.12073	0.0766786	1.8458	1.58602	1.48063	2.71223	0.352567	1.1798	1.2213	0.62236	1.25216	1.92721	1.4234	-0.50446	0.0963645	0.204506	-0.693483	-0.413943	-0.424944	0.404757
3.32936	1.28262	2.0351	-0.0038362	1.64978	1.61002	1.18912	2.86553	0.727869	1.45557	1.12755	0.975422	1.23361	1.77478	1.14076	-0.386485	0.0487828	0.171582	-0.544264	-0.182416	-0.402235	0.445644
3.33936	1.1531	2.60345	-0.0946567	2.01153	1.78446	1.25211	2.68917	0.397157	1.51725	1.3764	0.921587	1.34023	1.93029	1.4437	-0.250662	-0.103735	0.430504	-0.387521	-0.335346	-0.521923	0.271219
3.34936	1.51125	1.92276	0.318937	1.87576	1.86634	1.6024	2.83815	0.4411	1.42732	0.894264	0.841664	1.10504	1.60509	1.62384	-0.0271768	-0.26204	0.377966	-0.438366	-0.3179	-0.437494	0.676336
3.35936	1.18043	2.47159	0.18113	1.45835	1.34485	1.59554	2.9316	0.522598	1.56657	1.24936	0.907776	1.09608	1.82571	1.26901	-0.200471	-0.15684	0.367522	-0.881867	-0.802341	-0.360479	0.645349
3.36936	1.15143	2.62971	0.297868	1.86459	1.29037	1.51061	2.82443	0.442759	1.39913	1.37936	0.781503	1.30804	1.87565	1.41131	-0.295468	0.00858205	0.420971	-0.596798	-0.215949	-0.318243	0.194094
3.37935	1.68753	2.11447	0.0690773	1.71295	1.72338	1.76606	2.36518	0.593613	1.29626	0.944591	0.833081	1.32867	1.72874	1.21675	-0.471848	0.0485337	-0.0482013	-0.781292	-0.63815	-0.208831	0.461769
3.38935	1.30609	2.26457	0.183572	1.551	2.02659	1.47582	2.62231	0.439182	1.51099	1.27676	0.875086	1.21498	1.88551	1.42023	-0.244958	-0.0968191	0.365384	-0.683442	-0.149101	-0.577222	0.450071
3.39935	1.17311	2.20377	0.0069558	1.57216	1.35233	1.15788	2.60111	0.503451	1.45688	1.39711	0.702842	0.972005	1.68461	1.55951	-0.254668	0.0053431	0.0944681	-0.595646	-0.474528	-0.34502	0.31757
3.40935	1.61379	2.48952	0.347399	1.77065	1.72302	1.46303	2.54658	0.202215	1.65102	1.4056	0.899061	1.11553	1.96506	1.31212	-0.0643923	-0.195736	0.0916882	-0.675453	-0.565113	-0.409325	0.541579
3.41935	1.42527	2.20135	-0.141607	1.80803	1.55804	1.61023	2.91413	0.595612	1.33263	1.59018	0.826171	1.2929	2.17353	1.53356	-0.443155	-0.0790177	0.096718	-0.295228	-0.736939	-0.797989	0.454542
3.42934	1.43686	2.55303	-0.0038543	1.64159	1.69309	1.83787	2.69343	0.493571	1.56825	0.906495	0.97653	1.18541	1.88923	1.46671	-0.375974	-0.185656	0.129994	-0.649977	-0.27856	-0.58635	0.369227
3.43934	1.45262	2.21208	0.235036	1.94745	1.80365	1.70875	2.37181	0.337455	1.49917	1.19833	1.02479	0.978218	1.99486	1.4219	-0.309375	0.0491407	0.305906	-0.617059	-0.354332	-0.573296	0.125869
3.44934	1.70155	2.12885	0.137669	1.89154	1.74557	1.52909	2.8126	0.558436	1.49674	1.48357	0.951728	1.19907	1.82599	1.36354	-0.0453633	-0.393802	-0.076905	-0.544197	-0.343204	-0.647137	0.382129
3.45934	1.39262	2.33913	0.309169	1.64422	1.85274	1.14304	2.84485	0.483966	1.33019	1.42784	0.588666	0.972917	1.98918	1.2435	-0.0830831	-0.312533	0.0381375	-0.558536	-0.390997	-0.296084	0.315178
3.46934	1.1818	2.11483	0.156935	1.26441	1.43828	1.59132	2.87344	0.588543	1.43791	1.15187	1.01981	1.15289	2.15845	1.41328	-0.317618	0.127489	0.212475	-0.63808	-0.338543	-0.579354	0.166053
3.47933	1.20931	2.20226	0.29162	1.58126	1.6787	1.22461	2.93536	0.568229	1.69074	1.16171	0.874197	1.06186	1.82835	1.18323	-0.333823	-0.210483	0.405613	-0.668778	-0.65296	-0.713012	0.318213
3.48933	1.23924	2.13091	0.212755	1.89428	1.8842	1.61148	2.45505	0.614814	1.61406	1.18723	1.03615	1.25106	2.08185	1.52685	-0.200545	0.194972	0.131333	-0.783792	-0.311553	-0.492621	0.496206
3.49933	1.59516	2.27653	0.149065	1.9232	1.43222	1.71737	2.65661	0.75753	1.51835	1.43228	1.10582	0.987296	1.84556	1.68221	-0.290085	0.157284	0.111857	-0.496129	-0.490046	-0.2234	0.533114
3.50933	1.28271	2.43794	0.133273	1.93985	1.57404	1.69134	3.13659	0.474391	2.05057	1.24105	0.762401	1.33087	1.82982	1.31773	-0.252997	-0.0567603	0.196552	-0.551194	-0.523248	-0.338371	0.400625
3.51933	1.32789	2.14197	0.178167	1.69024	1.55368	1.76699	2.6366	0.52193	1.41491	1.45069	0.954257	0.765516	1.80683	1.63012	-0.346291	-0.102321	0.181201	-0.575261	0.0236612	-0.462969	0.617351
3.52932	1.35683	1.98885	0.294584	2.11657	1.36668	1.60239	2.42837	0.446451	1.49614	1.15022	1.02088	0.923145	1.99294	1.54484	-0.226739	-0.0832487	0.54453	-0.171245	-0.484927	-0.783292	0.285641
3.53932	1.39727	2.46653	0.0660135	1.51044	1.57767	1.47743	2.64536	0.622731	1.45945	1.35246	1.08609	1.17894	1.79135	1.26056	-0.190142	-0.233991	0.330117	-0.722226	-0.428562	-0.652945	0.322172
3.54932	1.6059	2.58043	0.33332	1.53031	1.72723	1.31192	3.02346	0.556064	1.43686	1.50053	1.03447	1.10278	1.99256	1.31454	-0.251847	-0.366684	0.550241	-0.739486	-0.465419	-0.493503	0.304915
3.55932	1.24153	2.20822	0.37011	1.71733	1.40068	1.50564	2.8153	0.527851	1.66734	1.60462	0.895082	1.33906	1.96235	1.53954	-0.125372	-0.233113	0.499463	-0.620109	-0.438603	-0.267249	0.248622
3.56932	1.5136	2.19414	0.355047	1.7025	1.71617	1.0403	2.65893	0.258728	1.59694	1.44151	0.872731	1.15313	2.06058	1.78987	-0.154257	-0.205156	-0.179996	-0.634679	-0.666366	-0.516088	0.0415084
3.57931	1.53445	2.29413	-0.151104	1.78027	1.79076	1.40417	2.68337	0.467839	1.68393	1.3455	0.798895	1.37664	2.14339	0.903392	-0.3856	0.0684068	0.268514	-0.44563	-0.654263	-0.543842	0.555199
3.58931	1.38487	2.1072	0.00766551	1.68988	1.88601	1.38229	2.64489	0.679703	1.42652	1.56146	0.882679	1.30269	1.73866	1.26512	-0.0458268	0.214557	0.235389	-0.288344	-0.0969849	-0.666114	0.567427
3.59931	1.23811	1.9851	0.00337559	1.6896	1.80954	1.5745	2.49553	0.395132	1.59875	1.22675	0.78644	1.17144	1.73782	1.26316	0.00815875	-0.257661	0.158097	-0.584809	-0.440992	-0.588586	0.421096
3.60931	1.47021	2.18962	-0.0035855	1.60215	1.43641	1.34646	2.58302	0.459424	1.50665	1.62831	0.611395	1.16791	2.30857	1.43002	-0.276667	0.101187	0.0803421	-0.567728	-0.13682	-0.220436	0.476727
3.61931	1.48434	2.13886	0.186699	1.84382	1.98238	1.84414	2.89666	0.805697	1.30865	1.30419	0.89349	1.01626	1.9987	1.3532	-0.557316	-0.0853159	0.118234	-0.948923	-0.363071	-0.81574	0.172548
3.62931	1.29943	1.83054	0.333044	1.62592	1.51866	1.68083	2.60855	0.976296	1.60649	1.44348	1.01816	1.13409	1.83525	1.48677	-0.0941559	0.196462	0.377275	-0.467361	-0.262924	-0.810668	0.273087
3.6393	1.06108	2.35828	-0.0169113	2.17932	1.78661	1.45633	2.46907	0.662318	1.58234	1.44684	1.07674	1.19488	1.67144	1.30426	-0.151219	-0.0759554	0.354644	-0.530676	-0.514173	-0.584541	0.017522
3.6493	1.46827	2.19884	0.108274	1.91711	1.75051	1.47264	2.38015	0.511955	1.50938	1.47804	1.2257	0.89913	1.73164	1.29392	-0.194233	0.0572071	0.42588	-0.531114	-0.421741	-0.891881	0.35951
3.6593	1.40886	2.28613	0.216407	1.67229	1.5732	1.57844	2.66054	0.349802	1.49334	1.64467	0.963391	1.2611	1.90557	1.52299	-0.369609	0.119628	0.242491	-0.669178	-0.553714	-0.662576	0.389452
3.6693	1.55318	2.27385	-0.0063171	1.59365	2.04018	1.76184	2.51923	0.474306	1.40719	1.47949	0.71025	0.969029	1.94256	1.62817	-0.311213	0.0158799	0.398119	-0.165976	-0.314422	-0.475463	0.225566
3.6793	1.39179	2.34135	0.465439	1.71188	1.85084	1.61827	2.64844	0.619342	1.45909	1.82606	0.944488	1.30539	2.03276	1.65023	-0.0512553	-0.0776874	0.399461	-0.486752	-0.349284	-0.449332	0.306055
3.68929	1.2943	2.31326	0.213228	1.91938	1.91553	1.72722	2.68652	0.318252	1.59401	1.57742	1.18865	1.3219	1.63217	1.53959	-0.303312	-0.104642	0.13392	-0.606396	-0.376473	-0.494551	0.286594
3.69929	1.45137	2.26197	0.11612	1.80173	1.87944	1.71265	2.66036	0.55572	1.04483	1.71077	0.836353	1.08764	2.19595	1.15037	-0.252233	0.150158	0.116505	-0.688269	-0.0269209	-0.593757	0.288329
3.70929	1.22663	2.03176	-0.0137312	1.86725	1.85335	1.68179	2.66794	0.636929	1.81817	1.48557	0.68034	0.960961	1.99809	1.42804	-0.276048	0.0572705	0.185544	-0.469722	-0.706924	-0.611325	0.41074
3.71929	1.57457	2.50805	0.158397	1.76294	1.66478	1.74696	3.02285	0.766889	1.39545	1.44784	0.900516	0.637086	1.69364	1.65025	-0.300295	-0.489463	0.00016702	-0.265911	-0.208911	-0.335605	0.231613
3.72929	1.17729	2.31102	0.342194	1.87112	1.54686	1.62061	2.8652	0.437287	1.33641	1.28454	0.929717	1.31113	2.10264	1.5286	-0.291862	-0.376271	0.230072	-0.661523	-0.423992	-0.546004	0.00041221
3.73928	1.19496	2.14605	0.175436	1.86085	1.95909	1.78798	2.67935	0.726193	1.37488	0.987624	0.605097	1.05392	1.89312	1.61512	-0.372804	0.148404	0.155507	-0.8147	-0.361986	-0.448348	0.0357206
3.74928	1.60039	2.53437	0.0610939	1.7481	1.58054	1.49782	2.55396	0.826238	1.8097	1.69219	1.03521	1.37051	2.01523	1.49335	-0.316206	-0.0660377	0.175818	-0.736177	-0.395552	-0.40319	0.302207
3.75928	1.13388	2.30019	0.064348	1.81163	1.58942	1.62557	2.76197	0.623596	1.54105	1.72896	0.923988	1.36064	1.89491	1.23648	0.147325	-0.0208841	0.15935	-0.800905	-0.58315	-0.262474	0.194514
3.76928	1.64883	2.23719	-0.0257523	1.89182	1.75414	1.39404	2.82008	0.586297	1.70897	1.18809	0.990804	1.21521	1.6789	1.54422	-0.427588	0.0553845	-0.0763402	-0.756062	-0.475722	-0.512605	0.348487
3.77928	1.29759	2.23532	0.111623	1.71224	1.78002	1.53291	2.69428	0.84485	1.55124	1.37851	1.0568	1.18827	2.00102	1.47956	-0.10567	0.00317926	0.449793	-0.939593	-0.465625	-0.424387	0.291229
3.78927	1.54554	2.34788	0.274009	1.60232	1.41632	1.41984	3.05036	0.668592	1.64888	1.371	1.07487	1.02916	1.88428	1.68573	-0.581445	-0.102184	0.401726	-0.566086	-0.652906	-0.337698	0.407883
3.79927	1.28141	2.19576	0.194493	1.98815	1.75858	1.44998	2.50082	0.850087	1.73791	1.63765	0.961442	1.53255	2.03252	1.81697	-0.358302	-0.147362	0.247327	-0.603981	-0.534811	-0.485754	0.416185
3.80927	1.38566	2.20907	0.131931	2.10852	1.82867	1.8161	2.39746	0.302464	1.42246	1.09249	0.820606	0.966817	1.67699	1.58956	-0.366533	0.24529	0.207279	-0.610911	-0.491077	-0.501344	0.485515
3.81927	1.45581	2.33961	0.303975	1.89768	1.71043	1.84819	2.74654	0.495943	1.60785	1.21506	1.03933	1.15452	2.17903	1.26352	-0.164356	-0.214936	0.281387	-0.510015	-0.453425	-0.30443	0.393816
3.82927	1.71393	2.34734	-0.007661	2.03113	1.70451	2.08927	2.58252	0.679182	1.65948	1.41424	1.00987	1.2664	1.73247	1.65845	0.0563036	-0.0553514	0.206622	-0.801112	-0.224538	-0.225768	0.615767
3.83927	1.02381	2.10382	0.13734	1.54396	1.73949	1.41042	2.77158	0.522139	1.45079	1.06814	0.527259	1.08907	1.78238	1.43468	-0.209947	0.20998	0.513013	-0.752897	-0.494964	-0.70496	0.59194
3.84926	1.24338	2.47795	0.337045	1.44713	1.77001	1.73174	2.6826	0.589886	1.48441	1.68111	0.887678	1.18623	1.92959	1.55767	-0.255122	0.09093	0.397541	-0.685849	-0.905408	-0.618761	0.200403
3.85926	1.52342	2.18335	0.341273	1.85739	1.68572	1.72895	2.87218	0.471232	1.58822	1.34948	0.888092	1.26709	2.13653	1.69009	-0.428582	0.0828183	0.308277	-0.545038	-0.421454	-0.196197	0.715365
3.86926	1.45306	2.26064	0.0925004	1.79281	1.59753	1.74662	2.48605	0.444466	1.47907	1.50706	1.11693	1.41752	2.0577	1.44358	-0.0214222	0.0810425	0.370425	-0.795969	-0.517499	-0.408239	0.687486
3.87926	1.45703	1.88546	0.147333	1.98513	1.6005	1.85889	2.98962	0.212422	1.53227	1.45604	0.977641	1.43019	2.04035	1.28359	-0.0411926	-0.213625	0.138738	-0.363577	-0.488489	-0.565531	0.324468
3.88926	1.48637	2.03013	0.0413189	1.60488	1.52357	1.65973	2.99452	0.688304	1.72387	1.87793	0.969652	1.45601	1.7669	1.44778	-0.342805	-0.0841456	-0.0118254	-0.573906	-0.364909	-0.242601	0.412412
3.89925	1.9422	2.28157	0.34121	1.76958	1.60306	1.73315	2.67477	0.471332	1.60607	1.28318	1.07131	0.986353	2.06418	1.80628	-0.247023	-0.278805	0.126128	-0.465846	-0.702145	-0.77161	0.229313
3.90925	1.52336	2.22318	0.0306145	2.12444	1.54865	1.78872	2.57509	0.832938	1.8207	1.47074	1.11348	1.15345	2.24661	1.76079	-0.194713	0.298376	-0.0011995	-0.493602	-0.477807	-0.771399	0.166869
3.91925	1.46721	2.22503	0.120316	1.796	1.30192	1.76757	2.93584	0.84556	1.81056	1.52453	0.807301	1.15076	2.00729	1.56369	-0.47858	0.233509	0.169038	-0.306376	-0.491867	-0.479538	0.185996
3.92925	1.3906	2.38163	0.0201351	1.89557	1.72359	1.76903	2.78647	0.571516	1.57991	1.49603	1.00617	1.45403	1.92284	1.63137	-0.209603	0.231618	0.309082	-0.562192	-0.349349	-0.426519	0.484473
3.93925	1.45774	2.58095	-0.165325	1.91594	1.35659	1.6647	2.61747	0.57766	1.68249	1.24224	1.00632	1.36542	1.71439	1.26016	0.0225974	-0.195418	0.444426	-0.34926	-0.323001	-0.690054	0.297556
3.94924	1.56483	2.04882	0.074625	2.02614	1.63715	1.74318	2.89746	0.56468	1.94989	1.38529	0.989471	1.39472	2.33163	1.54599	-0.313245	0.129915	0.247224	-0.309597	-0.22996	-0.610305	0.412131
3.95924	1.32912	1.96103	0.0599825	2.00453	1.64846	1.85403	2.62628	0.446075	1.72256	1.63513	1.04185	1.09824	2.13978	1.36703	-0.575868	-0.0220378	0.182435	-0.768132	-0.0060194	-0.577337	0.606018
3.96924	1.44133	2.23519	0.213281	1.81405	1.77745	1.61388	2.63868	0.667662	1.39565	1.40765	1.09845	1.35925	2.16624	1.49376	-0.0533466	-0.214642	0.141992	-0.824077	-0.697615	-0.482706	0.487791
3.97924	1.38348	2.36589	0.0491815	1.77638	1.68038	1.59886	2.93514	0.350325	1.67588	1.5417	0.765569	1.47477	1.91574	1.21945	-0.155018	-0.0442907	0.260867	-1.05808	-0.386455	-0.314424	0.113365
3.98924	1.35507	2.36676	0.258462	2.04311	1.84464	1.79059	2.98772	0.551569	1.62601	1.43588	0.865302	1.22455	2.08632	1.52959	-0.0443727	0.320754	-0.173998	-0.543199	-0.316717	-0.703132	0.148181
3.99923	1.24691	2.36182	0.229876	1.57126	1.99778	1.8667	2.62454	0.504179	2.16584	1.37719	1.24602	1.37881	2.05766	1.23867	-0.168599	-0.462762	0.2112	-0.671181	-0.402766	-0.651543	0.461742
4.00923	1.46039	2.1827	0.0697764	1.92619	1.59202	1.64366	2.98032	0.110777	1.72942	1.66564	0.990156	0.892699	1.89221	1.59241	-0.0020866	-0.0696602	-0.123969	-0.711031	-0.428726	-0.539328	0.439474
4.01923	1.37225	2.55574	0.123966	2.00814	1.76658	1.64242	2.69425	0.670167	1.88572	1.55844	1.06352	1.39472	1.86369	1.61091	-0.203214	0.109953	0.455111	-0.448526	-0.160455	-0.286897	0.0137153
4.02923	1.46053	2.32249	0.236896	1.89417	1.72055	1.6269	2.71046	0.780074	1.7043	1.65381	0.674567	1.28869	2.148	1.39454	0.0760046	-0.0788184	0.53261	-0.699419	-0.388609	-0.472606	0.596941
4.03923	1.3062	2.39868	-0.0623804	1.63387	1.7037	1.75305	3.05732	0.815437	1.58997	1.46431	1.09456	1.08154	2.07549	1.30679	-0.436002	-0.0176029	0.230673	-0.545478	-0.227241	-0.172037	0.748689
4.04922	1.38737	2.12894	0.103146	1.87315	1.47197	1.89872	2.97576	0.324069	1.76312	1.74727	1.08337	1.29909	1.78037	1.84931	-0.206799	-0.0934322	0.269577	-0.781491	-0.504996	-0.732159	0.370067
4.05922	1.32341	1.88411	0.171606	2.02523	2.0224	1.76506	2.44541	0.422743	1.74467	1.4144	0.970176	1.43723	2.22908	1.59948	-0.0520571	-0.229145	0.244599	-0.549047	-0.456024	-0.165757	0.188376
4.06922	1.40103	2.34467	-0.132891	1.70949	1.74457	1.77874	2.73596	0.704781	1.58783	1.58221	0.763001	1.25262	1.94613	1.46677	-0.438234	-0.0919116	0.48964	-0.909214	-0.333012	-0.493636	0.788834
4.07922	1.62095	2.25559	-0.0939304	1.91751	1.44054	2.05246	3.2094	0.592591	1.79521	1.47757	1.08267	1.23993	1.93407	1.45255	-0.233295	-0.162004	-0.0408703	-0.482741	-0.26156	-0.766706	0.350172
4.08922	1.23842	2.25005	0.123748	1.86386	1.90133	1.74234	2.72663	0.599258	1.64914	1.53345	0.975942	1.42532	1.90309	1.46794	-0.50157	-0.122186	-0.200027	-0.836743	-0.18142	-0.494737	0.351341
4.09922	1.29062	2.19286	0.0799161	1.70293	1.88304	1.997	2.69644	0.645827	1.72341	1.35074	0.942508	0.997451	2.0662	1.17214	-0.254686	0.0295046	0.29188	-0.851849	-0.409139	-0.342654	0.318995
4.10921	1.32593	2.3282	0.0673559	2.04374	1.79404	1.85174	2.93828	0.542528	1.5629	1.554	0.97438	1.23471	2.16998	1.23199	-0.193165	0.0253068	0.222953	-0.465059	-0.650672	-0.595495	0.357739
4.11921	1.44776	1.98567	0.147431	1.36818	1.77472	1.85302	3.42384	0.68479	1.60484	1.64252	1.02116	1.48057	2.02331	1.47291	-0.486367	-0.0509165	0.254045	-0.482048	-0.321451	-0.566383	0.352454
4.12921	1.75908	2.7724	0.367342	1.85271	1.62133	2.07043	3.06946	0.374444	1.58328	1.44409	0.72357	1.2091	1.9445	1.31362	-0.149721	0.24445	0.22044	-0.697304	-0.146583	-0.712548	0.252619
4.13921	1.38325	2.33112	0.276278	1.54598	1.65379	1.70256	3.17389	0.387145	1.99031	1.96048	1.23326	1.19798	2.19883	1.48074	-0.482951	-0.240372	0.29939	-0.628241	-0.314256	-0.315033	0.538595
4.14921	1.41023	2.27473	0.0628742	1.57185	1.69099	1.62008	2.82767	0.571528	1.73677	1.66255	0.8177	1.60181	1.95271	1.55604	-0.0785048	-0.0174307	0.16364	-0.527386	-0.416805	-0.197136	0.52444
4.1592	1.3799	2.10674	-0.0337418	2.14771	1.8783	1.7274	2.94327	0.443548	1.77205	1.68695	0.783161	1.1677	2.13328	1.62189	-0.225118	-0.0103262	0.405387	-0.372551	-0.358775	-0.653128	0.168533
4.1692	1.76584	2.33463	0.415645	1.85441	1.58697	1.58268	2.94244	0.215315	1.77333	1.58367	0.65965	1.10569	1.89121	1.39648	-0.581399	-0.43643	0.254276	-0.997838	-0.361077	-0.695352	0.56921
4.1792	1.62565	2.27661	0.20461	2.05773	1.66815	1.50224	3.36266	0.65817	1.60023	1.59445	0.834276	1.11156	2.23221	1.33051	-0.33251	0.158048	0.255546	-0.517168	-0.707509	-0.455057	0.0589867
4.1892	1.78254	2.43985	0.549357	1.69359	1.7074	1.45928	2.94509	0.685583	1.76168	1.6366	0.840874	1.4675	2.0112	1.62806	-0.639967	-0.164508	0.357621	-0.544866	-0.666739	-0.736862	0.248842
4.1992	1.28656	2.22605	-0.0394918	1.7936	1.73582	1.7478	3.35071	0.6151	1.68938	1.32491	1.16136	1.34352	2.15348	1.48365	-0.186699	-0.0946371	-0.015543	-0.555895	-0.452311	-0.497516	0.212954
4.20919	1.59598	2.51674	0.308246	1.79627	1.84207	1.81147	2.80356	0.834368	1.25982	1.54896	0.759931	1.11173	1.97794	1.52937	-0.280277	-0.0703744	0.2303	-0.792417	-0.262637	-0.346178	0.385688
4.21919	1.82479	2.1186	0.0246998	1.87055	1.95762	1.83404	2.93415	0.205393	1.94802	1.64118	1.35197	1.11546	2.06247	1.13893	-0.107674	0.0889866	-0.232334	-0.665518	-0.523399	-0.612139	0.463352
4.22919	1.54388	2.18083	0.242945	1.54455	1.78725	1.7998	2.72247	0.494897	1.79503	1.65101	1.20828	1.36131	1.78373	1.2244	-0.0998804	0.00369266	0.0765444	-0.944204	-0.53426	-0.429633	0.20708
4.23919	1.70338	2.41925	0.309044	1.98318	1.83161	1.88241	2.70011	0.760266	1.61507	1.47744	1.06904	1.38629	2.09708	1.38308	-0.079746	0.0434223	0.186507	-1.02408	-0.372352	-0.560385	0.095269
4.24919	1.16147	2.41244	0.343596	1.8966	1.93968	2.02103	2.76976	0.34714	1.51382	1.75967	0.941898	1.57908	1.69887	1.16304	0.0286011	0.0704529	0.282531	-0.499269	-0.336358	-0.518651	0.283637
4.25918	1.75292	2.33559	-0.0301872	2.03296	2.09058	2.12437	2.6164	0.713843	1.60184	1.90503	0.76569	1.34268	1.93914	1.53229	-0.183858	-0.0808221	-0.0176918	-0.631179	-0.267373	-0.586641	0.263735
4.26918	1.48752	2.4395	-0.152336	2.05475	1.99831	1.92657	2.89406	0.744567	1.81057	1.75405	0.987843	1.50191	2.03025	1.69237	-0.319095	0.219673	0.44592	-0.770744	-0.726026	-0.68129	0.336519
4.27918	1.43623	2.03625	-0.0182008	2.13801	1.71256	2.16365	2.94405	0.294397	1.69953	1.59528	0.675458	1.2897	2.17056	1.49323	-0.343632	0.254946	0.0917924	-0.409295	-0.495477	-0.759262	0.438201
4.28918	1.68767	2.28151	0.118427	1.67553	1.6552	2.02067	3.00803	0.507143	1.5393	1.55197	0.838794	1.40074	1.99382	1.29405	-0.319184	-0.0797832	-0.0477816	-0.891005	-0.396527	-0.320446	0.524713
4.29918	1.5145	2.03846	0.215798	1.90454	1.59656	1.546	2.83491	0.766703	1.77562	1.64128	0.940912	1.2798	1.99795	1.23444	-0.0667434	0.250196	-0.0212388	-0.92932	-0.169698	-0.474403	0.161899
4.30918	1.67335	2.26632	0.385231	1.93957	1.63664	1.94888	2.52057	0.671641	1.92657	1.83642	0.838135	1.08576	2.18838	1.2927	-0.218399	-0.0167709	0.392491	-0.774089	-0.644006	-0.326355	0.192225
4.31917	1.5162	2.05126	0.199439	1.96291	1.68855	1.33474	2.79978	0.77205	1.68223	1.72981	0.935743	0.981768	1.87344	1.30847	0.0188073	0.289553	0.326113	-0.903553	-0.400717	-0.6013	0.397771
4.32917	1.37337	2.1542	0.299393	1.62581	1.65133	1.74881	2.8101	0.27946	1.91469	1.76788	0.867496	1.40473	1.87475	1.54413	-0.247716	0.0665389	0.221755	-0.44197	-0.551049	-0.743538	0.507142
4.33917	1.32325	2.36083	0.0624514	2.03046	1.78541	1.79	2.74972	0.489684	2.14995	1.53201	0.819632	1.21057	2.06101	1.5364	-0.0291625	-0.141728	0.0758574	-0.43631	-0.48498	-0.590764	0.701717
4.34917	1.6303	2.13095	-0.0233363	1.8074	1.83842	1.64529	2.75737	0.709969	1.51351	1.13603	0.919056	1.27722	2.00243	1.46178	-0.133026	-0.301328	0.0110783	-0.767451	-0.343472	-0.173201	0.585483
4.35917	1.64783	2.19154	0.1771	1.67414	1.92933	1.83728	2.86695	0.716828	1.92896	1.82853	0.713219	1.37433	1.92587	1.3958	-0.315062	0.18041	0.285508	-0.656226	-0.498517	-0.513689	0.384883
4.36916	1.6588	2.44455	0.122305	1.80604	1.78022	1.99776	2.80848	0.863698	1.82917	1.80146	1.14973	1.0314	2.22348	1.50406	-0.491798	-0.116845	0.193088	-0.717955	-0.374611	-0.691588	0.212474
4.37916	1.71106	2.41496	-0.120364	2.22024	1.91755	1.94565	2.89932	0.695911	1.41954	1.67471	1.08249	1.37126	2.04212	1.52685	-0.226033	0.0573143	0.0871265	-0.399089	-0.253926	-0.617572	0.439571
4.38916	1.43738	2.5349	0.181079	1.71446	1.73947	2.02459	2.99417	0.35781	1.62853	1.58787	1.06996	1.29466	1.99953	1.49527	-0.0843455	0.00762471	0.334738	-0.588931	-0.57041	-0.370628	0.245528
4.39916	1.35478	2.35751	0.152293	1.64432	1.62987	1.77486	2.73877	0.71926	1.67801	2.02606	0.805718	1.08024	2.01138	1.65687	0.00346113	0.379047	0.29291	-0.839976	-0.404971	-0.511774	0.313393
4.40916	1.45491	2.24792	0.00258737	1.79553	1.74549	2.05247	2.83663	0.369677	1.81754	1.73647	1.02721	0.996398	1.87284	1.27724	-0.368422	0.0545405	0.236256	-0.550222	-0.0094607	-0.412156	0.377147
4.41915	1.80186	2.41625	0.173322	1.95685	1.79016	1.92861	2.95563	0.908758	1.71189	1.79396	0.874455	1.44826	2.28496	1.56629	-0.494272	0.0529323	0.516228	-0.510686	-0.546232	-0.537523	0.31804
4.42915	1.59093	2.19428	0.309346	2.04275	1.80593	1.73965	2.62793	0.724364	1.76988	1.59264	0.822769	1.10938	2.38355	1.53318	-0.176101	-0.209604	0.25128	-0.509571	-0.42336	-0.371776	0.451175
4.43915	1.48717	2.32618	0.207415	1.85863	1.93417	1.84126	2.90406	0.786869	1.73151	1.78815	1.09487	1.75875	2.09492	1.84778	-0.193831	0.00038425	-0.0007375	-0.681254	-0.564921	-0.614453	0.486411
4.44915	1.39577	2.35398	0.390966	1.70671	1.83089	1.77246	2.90136	0.584139	1.98125	1.7498	0.84145	1.21858	1.71956	1.02124	-0.286228	0.200828	0.49364	-0.745098	-0.270475	-0.272695	0.338894
4.45915	1.60373	2.45503	-0.0892237	2.13813	1.61236	1.97918	3.08669	0.574259	1.62791	1.90499	1.014	1.0743	2.25194	1.4809	-0.120339	0.0420482	0.317239	-0.423821	-0.331663	-0.539612	0.553935
4.46914	1.57254	2.07886	0.331428	1.90472	1.63367	2.08829	2.92287	0.519261	1.67342	1.47012	0.773619	1.14	2.24134	1.41665	-0.0783779	-0.21085	0.164783	-1.027	-0.365154	-0.47769	0.572177
4.47914	1.65222	2.27564	0.175418	2.0945	2.039	1.75465	2.88626	0.488821	1.71318	1.78616	1.19087	1.24036	2.19914	1.41044	-0.140371	0.151575	0.450383	-0.731161	-0.351577	-0.0182345	0.434986
4.48914	1.69145	2.46098	0.294151	1.75886	1.86132	1.70772	3.1208	0.57549	1.8498	1.86493	0.975026	1.33976	2.22776	1.59223	-0.170689	0.0844234	0.361983	-0.593908	-0.429329	-0.299457	0.36981
4.49914	1.59749	2.51391	-0.0387625	1.99557	1.74678	1.98483	2.94726	0.42062	1.52586	2.14764	0.899465	1.15798	2.03343	1.6491	-0.0537256	-0.134621	0.0233803	-0.377126	-0.631436	-0.40433	0.507974
4.50914	1.71755	2.30299	-0.0937432	2.1412	2.05838	1.95928	2.91705	0.901187	1.57463	1.72058	0.97912	1.41448	2.42444	1.45654	-0.460339	-0.25792	0.133656	-0.708333	-0.547755	-0.606481	0.35815
4.51913	1.5493	2.49292	0.257219	2.16629	1.97869	2.18346	2.92225	0.707944	1.81681	1.61283	0.993487	1.41942	1.73815	1.73773	-0.378054	0.0690591	0.193551	-0.232551	-0.352773	-0.572672	0.374637
4.52913	1.82029	2.61478	0.371408	1.83289	1.74492	1.76981	2.86009	0.743739	1.49957	1.89248	0.817243	1.36038	1.84233	1.57083	-0.211556	0.142978	0.317444	-0.221958	-0.620184	-0.602723	0.325297
4.53913	1.86613	2.48333	0.341885	2.00266	1.91613	1.8675	2.89186	0.69232	1.55404	1.71558	0.747173	1.1719	1.78582	1.69315	-0.220107	-0.29387	-0.0079492	-0.713248	-0.260524	-0.370323	0.356004
4.54913	1.5861	2.18998	0.257009	2.16629	1.85414	2.04411	2.91698	0.946472	1.81575	1.52471	1.03677	1.55532	2.22029	1.58814	-0.466471	0.00853524	-0.0511051	-0.357315	-0.499565	-0.457065	0.399355
4.55913	1.76535	2.34969	0.322058	1.94991	1.90962	1.84552	3.18262	0.906573	1.76296	1.6775	1.05653	0.993881	2.06326	1.48814	-0.431285	0.112996	0.107054	-0.479151	-0.501178	-0.5823	0.474649
4.56913	1.79682	2.17481	0.0492887	1.98	1.75798	2.07608	2.91133	0.738765	1.79948	1.82721	0.994689	1.0533	1.95402	1.34959	-0.103829	-0.0254972	0.354798	-0.763351	-0.272684	-0.157789	0.58015
4.57912	1.48676	2.43244	0.531342	2.02665	1.48108	2.09092	3.11036	0.57948	1.70011	1.44377	0.951505	1.36862	1.94226	1.61662	-0.220599	-0.0145708	0.120112	-0.408865	-0.251197	-0.495856	0.517598
4.58912	1.52568	2.21516	0.528008	2.23223	1.87592	1.7515	2.89714	0.732956	2.00226	1.77832	0.759605	1.52041	2.01377	1.69317	-0.115663	0.164336	0.130985	-0.666543	-0.522843	-0.650286	0.435635
4.59912	1.445	2.3928	0.0746703	1.59824	1.73998	1.90124	3.1115	0.559523	1.5788	1.53654	1.21968	1.35974	2.02746	1.48508	-0.153593	-0.0228215	0.144757	-0.794462	-0.269669	-0.665658	0.194354
4.60912	1.79392	2.43173	0.0335741	1.82472	1.75756	2.18795	3.20868	0.50714	1.90497	1.73621	1.11501	1.30804	1.93553	1.49246	-0.243473	-0.0544983	0.330649	-0.839419	-0.0974727	-0.383398	0.0116587
4.61912	1.36001	2.53955	0.33502	1.91824	1.72656	1.82919	3.40515	0.539809	1.80573	1.97942	1.31806	1.36549	1.92269	1.59541	-0.200048	0.136965	-0.0588272	-0.470618	-0.330878	-0.383107	0.602358
4.62911	1.66197	1.82367	0.156423	2.18537	1.72758	1.94123	3.21973	0.421835	1.87879	1.52337	1.16394	1.5107	1.87451	1.69689	0.284266	0.0727254	0.189829	-0.854584	-0.0476849	-0.171004	0.443397
4.63911	1.40127	2.10045	0.0242483	1.94913	1.98719	1.81178	3.04419	0.704858	1.81076	1.6712	1.00867	1.03146	1.50345	1.42656	-0.350175	0.241527	0.311159	-0.616599	-0.320153	-0.429595	0.356905
4.64911	1.42066	2.29604	0.128867	1.7748	1.94981	1.78092	3.14802	0.665042	1.98107	1.68397	1.12818	1.52194	2.088	1.59755	-0.233443	0.232307	0.17647	-0.245573	-0.121593	-0.509728	0.506065
4.65911	1.61758	2.50346	0.145739	2.07842	1.7122	1.99309	3.03624	0.176173	1.98487	1.6777	0.873155	1.32769	1.9041	1.2778	-0.175744	-0.176031	0.00178575	-0.569165	-0.227538	-0.179803	0.327645
4.66911	1.4359	2.35888	-0.13462	2.17235	1.7361	2.03899	2.93127	0.456451	1.63646	1.57883	1.07078	1.39131	2.19099	1.74281	-0.0373497	-0.274163	0.174601	-0.653056	-0.704166	-0.367376	0.280803
4.6791	1.73006	2.19462	0.126374	2.07976	1.84264	1.7121	3.31581	0.757841	1.72737	1.84271	0.854372	1.60909	1.88579	1.29875	-0.607526	-0.16083	0.141669	-0.598223	-0.163399	-0.603448	0.197831
4.6891	1.31166	2.43458	-0.087294	2.26251	1.63602	1.84521	2.95641	0.222832	1.83378	1.64984	0.850277	1.28953	1.74313	1.32983	-0.0630997	0.183558	0.266732	-0.47069	-0.111502	-0.513436	0.312443
4.6991	1.75359	2.06568	0.436828	2.21694	2.0517	1.65326	2.87728	0.680663	1.90653	1.68128	1.02283	1.17667	2.05883	1.43951	-0.318445	0.299191	-0.0539862	-0.42009	-0.29197	-0.691857	0.178925
4.7091	1.77662	2.34857	0.212257	1.94565	2.08467	2.28965	3.09072	0.462519	2.01535	2.01234	0.763894	1.25628	2.17891	1.62631	-0.0882986	0.179747	0.0286442	-0.607356	-0.672025	-0.656262	0.350067
4.7191	1.46599	2.7669	-0.288301	1.99646	1.91212	1.75923	2.89669	0.712576	1.82394	1.63623	1.17016	1.24505	2.23412	1.39728	-0.423496	0.0360384	0.156947	-0.433511	-0.805449	-0.902005	0.523644
4.72909	1.44384	2.11938	0.289026	2.00348	1.87918	1.9152	3.04902	0.604339	1.90483	1.93711	1.0423	1.18595	1.83272	1.52362	-0.217795	0.284065	0.0269212	-0.364164	-0.333486	-0.250221	0.821237
4.73909	1.41919	1.96897	0.211602	1.89208	2.18879	1.98288	2.97341	0.336824	2.05343	1.89106	1.29168	1.52359	1.90926	1.42836	-0.353351	-0.165074	0.166018	-0.619573	-0.437137	-0.34823	0.173697
4.74909	1.43403	2.30305	-0.0152337	1.8347	2.07102	1.88526	2.96892	0.565823	1.89528	1.52962	1.05376	1.52602	2.30738	1.90002	-0.0112735	-0.165233	0.330406	-0.353937	-0.0967856	-0.858828	0.435654
4.75909	1.38295	2.53488	0.132691	1.83744	1.72321	1.84768	3.18785	0.526344	1.93101	1.64523	1.22616	1.44736	1.77841	1.50229	-0.266832	0.243342	0.268449	-0.632171	-0.0330817	-0.412309	0.384566
4.76909	1.65872	2.42141	0.182182	1.89663	1.94726	1.94511	2.81149	0.678735	1.70959	1.84656	1.12552	1.21493	2.27876	1.82673	-0.514826	0.0193151	0.153866	-0.687736	-0.141584	-0.517381	0.36199
4.77909	1.69194	2.4363	0.133689	1.85079	2.06935	2.01927	2.98551	0.469354	1.83504	1.65031	1.27039	1.27428	2.13736	1.41318	-0.426512	0.219126	0.132137	-0.47051	-0.482257	-0.371681	0.443475
4.78908	1.52048	2.43134	0.169627	2.19912	1.81848	1.87038	3.04257	0.800864	1.77202	1.86845	1.10627	1.47879	2.38699	1.56279	0.11806	0.126407	0.0749242	-0.790543	-0.405854	-0.535171	0.515709
4.79908	1.51326	2.47399	0.126109	1.86621	2.02937	1.87209	2.75687	0.557954	1.76733	1.72037	0.942858	1.52327	1.82868	1.59752	-0.409816	0.138285	0.52495	-0.661865	-0.472042	-0.53482	0.174232
4.80908	1.61147	2.53262	0.0383956	2.16859	1.79139	1.77131	2.88429	0.369648	1.98498	1.60341	1.06018	1.20036	2.02405	1.12862	-0.0320179	-0.0438528	-0.0171074	-0.801169	-0.380252	-0.169309	0.224611
4.81908	1.80966	2.26103	0.243887	1.9456	2.19881	1.87759	2.98533	0.378757	2.07905	1.91717	0.831879	1.4914	2.21475	1.38372	-0.417657	0.00117398	0.162004	-0.589076	-0.457812	-0.512073	0.235213
4.82908	1.5988	2.44437	0.30259	2.00734	1.92562	1.97492	2.86137	0.439963	1.69449	1.9339	1.15852	1.59939	2.15347	1.5605	-0.290443	-0.0906824	0.551635	-0.434125	-0.286333	-0.57411	0.24766
4.83907	1.58041	2.32237	0.204879	2.08078	1.70887	1.92835	2.87064	0.744897	2.19771	1.72763	1.00827	1.15278	1.70563	1.34803	-0.144434	-0.0049657	-0.0799506	-0.400119	-0.241832	-0.311611	0.146884
4.84907	1.98132	2.19274	0.0856511	1.90032	1.91618	2.02284	3.06622	0.697086	1.88982	2.09246	1.03074	1.20788	1.95165	1.32793	-0.300182	0.307212	-0.27189	-0.600923	-0.353318	-0.533245	0.488951
4.85907	1.46084	2.82185	0.328412	1.64841	2.28698	1.90341	3.13342	0.743648	1.92935	1.73534	0.996897	1.66249	2.2818	1.50156	0.0808895	0.0353997	0.291504	-0.652389	-0.654405	-0.531643	0.472809
4.86907	1.47738	2.13573	0.0165081	1.98714	2.09413	2.03945	3.0132	0.51017	1.81535	1.7097	1.26603	1.166	2.0361	1.78589	0.2525	-0.0109272	0.103436	-0.567426	-0.328282	-0.673207	0.554257
4.87907	1.62656	2.46615	0.351541	1.97556	1.56541	1.73004	3.06291	0.657773	1.80214	1.90969	1.2268	1.164	2.19525	1.49594	-0.298935	-0.0064092	0.399072	-0.524416	-0.321811	-0.0843967	0.608292
4.88906	1.76378	2.4989	-0.188324	2.28934	2.07804	2.00498	2.8724	0.525296	1.73825	1.61158	0.992134	1.50187	1.99421	1.68261	-0.260448	-0.0930803	0.181092	-0.503438	-0.44055	-0.683449	0.485074
4.89906	1.82816	2.46099	-0.0109634	2.2436	2.0454	1.85992	2.96955	0.354797	1.94228	1.69774	0.811239	1.53135	2.03796	1.58206	-0.343942	0.0927873	0.356115	-0.285402	-0.490197	-0.428064	0.542195
4.90906	1.83371	2.36558	0.234608	2.06054	2.03713	1.99007	2.97663	0.514572	2.03666	1.54354	1.00784	1.35828	2.19443	1.604	-0.425891	-0.17202	0.20449	-0.607456	-0.526065	-0.61444	0.430181
4.91906	1.84977	2.35064	-0.0166727	1.93632	1.86524	1.86712	3.45917	0.59578	2.03451	1.82342	0.889964	1.13627	2.15015	1.69585	-0.069096	0.288819	0.0180168	-0.382132	-0.357071	-0.50569	0.508806
4.92906	1.97009	2.47162	0.321326	2.11367	2.09926	2.08565	3.2026	0.796577	1.91322	1.81981	0.779348	1.56691	1.89954	1.63157	-0.0289873	0.0669134	0.25372	-0.444767	-0.314094	-0.239445	0.273671
4.93905	1.64075	2.58738	0.192049	1.89472	2.1555	2.13832	2.73171	0.678256	2.00562	1.72129	0.88599	1.55554	2.17064	1.44589	-0.415894	-0.110853	0.174583	-0.659496	-0.242159	-0.470625	0.51898
4.94905	1.44242	2.22952	0.189896	2.19548	1.69567	1.95118	2.9501	0.674712	1.77353	1.74677	0.849438	1.37862	2.29533	1.56402	-0.168815	0.0686424	-0.153803	-0.723798	-0.621683	-0.418545	0.302396
4.95905	1.39017	2.79815	0.190512	1.91537	2.02863	1.95094	2.90673	0.834596	2.02593	1.64217	1.04226	1.23124	2.5906	1.53538	0.0493501	0.313599	0.400334	-0.69625	-0.561905	-0.198723	0.363429
4.96905	1.52102	2.73241	-0.0008751	1.96924	2.13628	1.90447	2.79845	0.477773	2.1052	1.73643	0.919372	1.25496	1.95916	1.35599	-0.115821	0.00577949	-0.0203297	-0.286376	-0.506629	-0.528938	0.709745
4.97905	1.83942	2.40799	0.10658	2.05676	1.8821	1.94662	3.18938	0.471943	1.97783	1.43625	1.07853	1.25175	2.16947	1.36806	-0.437274	-0.312378	0.334693	-0.659227	-0.428453	-0.553249	0.586248
4.98904	1.21976	2.47589	0.265962	2.1192	1.99421	2.22304	3.09144	0.767682	1.83817	1.51962	1.12499	1.36452	2.11483	1.38358	-0.564752	0.12915	0.27559	-0.45704	-0.503932	-0.31638	0.149703
4.99904	1.70642	2.4738	0.0623034	2.29058	2.06212	1.88478	3.05471	0.563286	1.95033	1.87083	0.742866	0.935805	1.9865	1.39541	-0.242707	0.0908832	0.253405	-0.304634	-0.340701	-0.543789	0.410843
5.00904	2.02791	2.81143	0.0644567	2.21327	1.80882	2.25346	3.25882	0.787994	2.04455	1.66008	0.805086	1.50899	2.0478	1.52406	-0.0914108	-0.298598	0.613848	-0.660923	-0.773458	-0.391475	0.377244
5.01904	1.72227	2.1637	0.197021	2.03956	1.83868	2.0521	2.66848	0.626433	1.89942	1.77028	1.26621	1.09403	2.09096	1.36476	-0.148463	-0.339158	0.207013	-0.0484062	-0.296064	-0.18009	0.274619
5.02904	1.96714	2.24604	0.454206	2.38926	2.02657	1.8815	3.07548	0.692034	1.65628	1.57705	1.30133	1.17502	2.31155	1.48821	-0.182417	0.132935	0.130086	-0.459655	-0.452522	-0.339596	0.335648
5.03904	1.58222	2.08557	0.132961	2.0854	1.72458	1.76712	3.18214	0.760257	1.81616	1.80596	1.11403	1.78943	2.33379	1.41947	-0.358722	-0.0155493	-0.184061	-0.577885	-0.456065	-0.640459	0.335408
5.04903	1.8213	2.42175	-0.347334	2.0459	1.89799	2.08054	2.99571	1.1123	1.96073	1.73944	0.734845	1.67018	2.43212	1.33532	-0.303166	-0.0889837	0.323538	-0.572134	-0.255765	-0.577147	0.442628
5.05903	1.93992	2.55311	0.264038	2.29824	2.17429	1.95981	2.93073	0.926815	1.97943	1.4399	1.02077	1.31381	2.19988	1.69559	-0.504327	0.191836	0.267552	-0.384761	-0.421705	-0.714036	0.444454
5.06903	1.87332	2.62675	0.25546	2.24248	2.01259	1.98542	3.02553	0.467253	1.91361	1.51741	0.749116	1.59402	2.12262	1.38355	-0.266692	0.289892	0.376428	-0.378632	0.0562093	-0.318076	0.441923
5.07903	1.89903	2.23158	-0.0601472	2.10501	1.8722	2.03745	3.22131	0.663588	1.82726	1.82279	1.01798	1.42607	2.11711	1.45893	-0.234597	-0.485062	0.0996927	-0.497807	-0.216615	-0.282547	0.458834
5.08903	1.75099	2.11196	0.204909	1.97354	1.81007	1.89515	3.04554	0.5273	2.12513	1.52397	0.925223	1.29454	2.07316	1.69949	-0.417179	0.170847	0.310294	-0.36179	-0.306943	-0.504746	0.293907
5.09902	1.71523	2.45941	-0.0637304	2.17963	2.06949	2.21174	3.17354	0.572322	2.02041	1.87504	1.01335	1.73157	2.46064	1.50589	0.00657929	-0.135016	0.0991597	-0.709355	-0.548	-0.741084	0.0406084
5.10902	1.6508	2.48543	0.164624	2.19143	2.32098	1.41498	2.88169	0.833743	1.81604	1.72571	0.657097	1.59585	2.40785	1.59493	-0.417681	0.240861	0.0962847	-0.574705	-0.575817	-0.735396	0.550353
5.11902	2.00721	2.23256	0.0129248	2.26066	2.30839	2.16981	3.2547	0.701531	1.69383	1.68678	1.04902	1.32687	1.97965	1.52181	-0.0532424	-0.186475	0.0209824	-0.640827	0.0696724	-0.715532	0.283773
5.12902	1.44187	2.35324	-0.0125504	2.46648	1.823	1.95796	3.06557	0.548926	1.77899	1.7423	1.39982	1.6361	2.46843	1.62465	-0.265692	-0.264645	0.16063	-0.401205	-0.329108	-0.171688	0.484633
5.13902	1.64892	2.36352	0.262576	2.2985	2.20128	2.06093	2.87089	0.603839	2.10663	1.94264	1.20814	1.35469	1.94502	1.49767	-0.191494	-0.131214	0.390581	-0.79548	-0.344891	-0.616245	0.289943
5.14901	1.87027	2.20046	0.0443223	2.22283	2.1417	1.8543	3.04642	0.348943	1.68065	1.84689	0.948436	1.57569	2.17012	1.47474	-0.324052	0.100638	0.208789	-0.155159	-0.544412	-0.308114	0.252117
5.15901	1.86119	2.34462	0.0173159	1.99913	1.79744	1.86444	2.66621	0.754807	1.91488	1.70207	0.899373	1.18566	2.14168	1.33163	-0.35328	-0.0912215	0.14873	-0.432822	-0.235956	-0.461014	0.328252
5.16901	1.94835	2.60571	0.371037	2.2759	2.08833	1.98773	2.97574	0.602368	1.95643	1.82382	1.28441	1.52397	2.28304	1.62856	-0.219057	-0.0588999	0.0653885	-0.723073	-0.636247	-0.518247	0.307528
5.17901	1.75536	2.42642	0.106184	2.23112	2.16525	1.82293	3.11172	0.625107	1.48482	1.74787	1.02461	1.46904	2.2362	1.67008	-0.564473	-0.333251	0.439318	-0.732069	-0.441403	-0.807006	0.200856
5.18901	1.57439	2.44188	0.281497	2.10291	2.01413	1.8195	3.03394	0.694505	1.67578	1.84885	1.13688	1.56675	1.97615	1.44907	-0.399166	0.161124	0.0366607	-0.354295	-0.176018	-0.669507	0.189765
5.199	1.78938	2.21362	0.134974	2.08401	1.8747	1.65879	3.42176	0.717981	1.79536	1.74671	0.949101	1.57739	1.79043	1.55103	0.0686268	-0.207797	0.193104	-0.606643	-0.186446	-0.467304	0.262204
5.209	1.64653	2.4299	0.0926711	2.1113	2.23182	2.26284	3.04726	0.790214	1.99049	1.65091	0.957092	1.44782	2.23611	1.62313	0.0112467	0.0248161	0.338623	-0.428081	-0.309657	-0.178589	0.167832
5.219	1.817	2.26534	0.193903	1.96	1.75225	1.91154	3.1567	0.656607	2.01657	1.94311	0.96185	1.12512	2.16951	1.76145	0.0393916	-0.013245	0.0443648	-0.370435	-0.30453	-0.373888	0.296125
5.229	1.86436	2.12332	0.122673	2.01911	1.90579	1.81291	3.12166	0.744153	2.12717	1.70896	0.994165	1.56312	2.38203	1.7409	-0.20628	-0.293156	0.213816	-0.316341	-0.105269	-0.323332	0.349212
5.239	1.51973	2.56804	0.128091	2.21768	2.18831	1.76323	3.25089	0.588194	1.81471	1.88409	1.15539	1.26453	2.22673	1.31762	-0.100096	-0.0585662	0.0658143	-0.613911	-0.334676	-0.717657	0.324309
5.249	1.90286	2.45201	-0.0611015	2.35228	1.98934	2.01532	3.04549	0.713225	2.06994	1.89614	1.06463	1.52726	2.09021	1.83084	-0.157698	-0.0115901	0.229047	-0.709423	-0.040147	-0.292301	0.458349
5.25899	1.2417	2.49874	0.152037	2.2609	1.70941	1.87071	3.26508	0.548349	1.94322	1.81059	1.06447	1.52295	2.30774	1.76779	-0.260126	0.0120596	0.0869453	-0.372483	-0.251195	-0.621604	0.126269
5.26899	1.75121	2.53582	0.0362951	1.78766	2.05013	1.86244	2.9455	0.449413	1.96185	1.81089	1.10878	1.35312	2.18828	1.46719	-0.10813	-0.20383	0.266338	-0.462794	-0.242561	-0.355881	0.582548
5.27899	1.71711	2.26404	-0.160842	1.94167	1.7789	1.67016	3.04894	0.538273	1.90928	1.71372	1.23701	1.46138	1.94014	1.12416	-0.0459386	-0.0109695	0.119755	-0.297999	-0.466786	-0.11055	0.285691
5.28899	1.75603	2.19404	0.381938	2.0438	2.02383	2.0997	3.06925	0.52108	1.75079	1.98028	1.12368	1.54009	2.2614	1.58358	-0.208679	-0.0851241	0.306	-0.397401	-0.273172	-0.373329	0.550137
5.29899	1.70316	2.25288	0.180372	2.12547	2.11119	2.09041	2.86742	0.733921	1.73732	1.53807	1.24248	1.42547	1.91912	1.22297	0.0220523	-0.152413	0.246637	-0.377004	-0.127037	-0.280806	0.29285
5.30898	1.88129	2.42506	0.0631958	2.19903	2.2744	2.24635	3.10718	0.647839	1.95932	1.86107	0.714915	1.70391	1.96308	1.43366	-0.150387	0.115966	0.143199	-0.514353	-0.051253	-0.839417	0.222493
5.31898	1.5859	2.64361	0.276037	2.52409	1.69299	1.96122	3.09564	0.492091	1.88477	1.67289	0.827659	1.36648	2.01628	1.78959	-0.255578	0.33886	0.129259	-0.723982	-0.355491	-0.482865	0.358301
5.32898	1.73483	2.10379	0.252135	2.22884	2.14861	2.17904	3.233	0.537687	1.86459	1.76518	1.07883	1.32129	2.4987	1.42863	-0.0120134	0.0741191	0.262761	-0.270854	-0.482325	-0.319148	0.603528
5.33898	1.62829	2.49924	0.170925	2.08006	2.07163	2.28975	3.36853	0.501068	1.87039	1.48849	0.912313	1.53376	2.23227	1.41436	-0.457489	0.126761	0.0426872	-0.516067	-0.480803	-0.217879	0.295231
5.34898	1.84951	2.71723	0.424572	1.88725	2.15388	2.21498	2.82311	0.686289	2.23431	1.91592	0.649148	1.23691	2.08259	1.20128	-0.280622	-0.0446485	0.180676	-0.505597	-0.373253	-0.517029	0.293288
5.35897	1.44363	2.34164	0.0252842	2.52919	2.16507	1.92628	3.09375	0.435252	1.80059	1.54567	1.13768	1.37177	2.16948	1.37613	-0.181343	-0.0654639	0.374897	-0.869639	-0.302327	-0.0225531	0.69379
5.36897	1.77075	2.33215	0.0737613	2.21163	1.87985	2.06754	3.06417	0.724991	1.65547	1.54647	0.897659	1.66133	2.00218	1.46232	-0.0032554	-0.0827776	0.193212	-0.594799	-0.49823	-0.730742	0.610781
5.37897	1.44682	2.82195	0.172833	1.94857	2.06637	2.03009	3.19584	0.331096	1.80872	1.56076	1.46938	1.29249	2.29067	1.21594	0.0237314	-0.0602257	0.199424	-0.705776	-0.435323	-0.325378	0.470911
5.38897	1.73885	2.35701	0.0598587	2.24361	2.10362	1.98437	2.83689	0.634703	1.69001	1.8555	1.0412	1.55186	2.07426	1.65086	-0.0808453	0.166374	0.242868	-0.736174	-0.391944	-0.465858	0.137161
5.39897	1.91557	2.57225	0.294792	2.42301	2.16777	2.03099	2.79517	0.563123	2.09365	1.97115	1.20491	0.979139	2.01018	1.32748	-0.323679	-0.0946613	0.0385498	-0.650939	-0.301341	-0.326948	0.447827
5.40896	1.4451	2.45516	0.139686	2.31023	2.3626	2.06455	3.10434	0.674315	1.68133	1.63481	1.09394	1.45493	2.32201	1.62403	-0.297949	-0.266054	-0.0170077	-0.412006	0.0784078	-0.590575	0.27767
5.41896	1.84568	2.30307	0.361494	2.11636	1.99193	1.92241	2.91691	0.420467	1.77541	1.85923	1.29102	1.45974	2.31832	1.5695	0.191876	-0.242092	0.309212	-0.182268	-0.697232	-0.369437	0.560695
5.42896	1.8246	2.47561	-0.0847979	1.99444	2.27924	1.77243	2.82802	0.511472	1.82192	1.80103	1.26553	1.19414	2.16784	1.75808	-0.192049	0.0672577	-0.0028167	-0.636398	-0.551705	-0.235068	0.157241
5.43896	2.12102	2.30599	0.232573	1.91102	2.14243	1.85277	2.98984	0.637504	1.70382	1.87965	1.45105	1.51524	2.19614	1.56924	-0.294805	0.135535	0.534477	-0.481466	-0.333848	-0.676902	0.445556
5.44896	1.41425	2.49225	0.035596	2.11368	2.0423	1.62977	3.17415	0.697722	1.96177	1.95942	0.853663	1.59245	2.09988	1.65356	-0.0744383	-0.0940784	0.0115509	-0.615824	-0.658684	-0.436061	0.520763
5.45895	1.76398	2.72545	-0.0081714	2.15483	2.249	1.96543	2.97652	0.807618	1.78528	1.96089	1.06991	1.30218	2.15277	1.46737	-0.0868415	0.00883422	0.575437	-0.379095	-0.0878736	-0.714917	0.359986
5.46895	1.54167	2.71326	0.0580603	2.25186	2.12409	2.23695	2.9464	0.562336	2.02764	1.86094	1.03562	1.44134	2.22851	1.41893	-0.303998	-0.182681	0.215188	-0.501535	-0.569416	-0.51385	0.492141
5.47895	2.16701	2.29201	0.147421	2.48868	1.83139	1.94514	2.85286	0.804831	1.7644	1.54212	0.947983	1.41645	2.22737	1.61174	-0.422145	-0.161938	-0.0451662	-0.268069	-0.25028	-0.515626	0.131597
5.48895	1.94294	2.44837	0.298558	2.22286	2.27373	1.96109	2.93802	0.714401	1.9311	2.26084	1.25088	1.49591	2.17578	1.45357	-0.0949502	-0.0964703	0.0232685	-0.385922	-0.275898	-0.277008	0.532153
5.49895	1.79586	2.72239	0.168469	2.1975	1.99584	2.14155	3.11954	0.846587	1.94756	2.30213	1.35457	1.29809	2.20814	1.62084	-0.272085	0.173473	0.276389	-0.532923	-0.0794674	-0.431043	0.49537
5.50895	1.64857	2.03325	0.270551	2.1762	2.05117	1.93807	2.94284	0.557335	1.93547	1.73539	1.25147	1.38861	2.13193	1.68984	-0.237715	0.0727209	0.268688	-0.533376	-0.239359	-0.366119	0.475152
5.51894	1.99931	2.25402	0.0570999	2.27501	2.00051	1.99057	2.92447	0.431436	1.73448	1.87483	1.00091	1.36569	2.37637	1.39802	-0.688311	-0.0189045	0.28494	-0.464039	-0.174967	-0.112596	0.129899
5.52894	2.05968	2.53628	-0.0329852	2.30936	1.88318	2.28095	2.94728	0.356253	1.9129	1.71329	1.29471	1.5495	2.15911	1.34896	-0.237426	0.0935589	-0.0486664	-0.33894	-0.466727	-0.361847	0.475181
5.53894	2.08394	2.43005	0.180097	2.11292	1.97399	2.12949	3.17577	0.777942	1.94274	2.08227	1.22868	1.31258	2.02626	1.75084	-0.346384	-0.163329	0.02274	-0.341996	-0.277336	-0.393699	0.165874
5.54894	1.70059	2.71083	0.226549	2.2588	2.1492	2.04258	3.12119	0.715322	2.12299	1.56615	1.05519	1.32511	2.24872	1.4948	-0.28978	-0.0583926	0.0760371	-0.586891	-0.257568	-0.62132	0.396452
5.55894	1.8069	2.30474	0.318715	2.02783	1.91523	2.17716	3.21287	0.592882	1.74292	1.60287	1.32168	1.46123	2.38319	1.97929	-0.260844	0.0671203	-0.145781	-0.821151	-0.449219	-0.511384	0.27359
5.56893	1.57881	2.61494	0.341157	2.41052	1.90008	2.25784	3.01495	0.618314	1.93222	1.77642	1.03258	1.36946	2.27301	1.24581	-0.216489	-0.179295	0.148369	-0.623009	-0.420876	-0.552315	0.464034
5.57893	1.35663	2.45048	0.272731	2.22777	1.70484	2.32036	2.89133	0.725471	2.05833	1.57996	1.05616	1.29445	2.14635	1.40652	-0.403095	-0.0169445	0.182168	-0.705719	-0.221	-0.510584	0.703498
5.58893	1.79465	2.3316	0.327346	1.91286	2.15974	2.05347	2.84907	0.617909	1.72506	2.0496	0.700187	1.36802	2.26187	1.68563	-0.211131	-0.139685	0.26279	-0.939638	-0.404911	-0.318808	0.42375
5.59893	1.79943	2.4114	0.300829	2.11479	2.05777	1.99922	2.82446	0.445897	1.81066	2.05561	1.16908	1.57894	2.09373	1.74421	-0.0268476	-0.288831	-0.20559	-0.677403	-0.23999	-0.724507	0.396043
5.60893	1.81646	2.34318	0.230868	2.08106	2.02758	1.99663	3.2086	0.471037	2.06246	1.98094	1.02604	1.21078	2.55691	1.2744	-0.169751	0.0907518	-0.106223	-0.800521	-0.269916	-0.551069	0.704947
5.61892	1.60449	2.36456	0.459903	2.24076	1.8485	2.00852	2.99073	0.381976	1.66015	1.7626	1.33537	1.39185	1.89128	1.51083	-0.223841	-0.186634	-0.274994	-0.328442	-0.154563	-0.370281	0.709982
5.62892	1.95826	2.72633	0.251858	2.27063	2.1823	1.9318	2.96938	0.423872	1.99794	1.78913	1.23509	1.25584	1.91537	1.3021	0.00400322	-0.0586447	0.276811	-0.458441	-0.363906	-0.376371	0.472129
5.63892	1.72888	2.34643	0.271191	2.04939	1.81466	1.90441	3.24154	0.47522	1.95773	1.90566	1.3061	1.41754	2.40483	1.7789	-0.120282	0.0720187	0.40272	-0.492612	0.0379186	-0.405017	0.215296
5.64892	1.76224	2.62566	0.140085	2.20596	2.18209	1.95172	3.05673	0.692628	2.2478	1.59283	1.0446	1.42695	1.99578	1.50187	-0.426811	-0.0748818	0.402756	-0.570593	-0.241855	-0.462885	0.711991
5.65892	1.60394	2.74312	0.0580407	2.15736	2.1014	1.95766	3.02938	0.554414	1.88966	1.70971	1.20854	1.31848	2.11914	1.48916	-0.384813	-0.061559	0.40508	-0.170431	-0.341951	-0.912998	-0.0499267
5.66891	1.59838	2.73753	-0.218036	2.63217	1.60516	1.89731	2.85563	0.775499	1.89329	1.73407	1.25632	1.13205	2.09213	1.5044	-0.469299	-0.12431	0.447372	-0.75382	-0.267822	-0.337973	0.459678
5.67891	1.56252	2.39682	-0.0458656	2.11601	2.28323	2.00396	3.19274	0.722579	1.92293	1.98101	0.983184	1.52679	2.25487	1.32328	-0.298678	-0.171312	0.528334	-0.555555	-0.361549	-0.373514	0.304844
5.68891	1.60682	2.56491	0.095753	2.13377	2.19683	2.09756	3.29657	0.577064	1.90438	2.20236	0.788761	1.26598	1.9543	1.92244	-0.372343	-0.201332	0.346069	-0.648218	-0.259049	-0.159922	0.306376
5.69891	2.01173	2.2887	-0.02449	2.58607	2.07647	1.94288	2.74842	0.363134	1.66789	1.65525	1.30983	1.34156	2.27622	1.57809	-0.0570824	-0.0569052	0.23801	-0.399391	-0.198293	-0.647564	0.349707
5.70891	1.93156	2.59165	0.0873574	2.06839	2.23183	2.04538	3.01726	0.417512	2.10577	2.00827	1.05893	1.47853	2.08857	1.59741	-0.218073	-0.02298	0.0395841	-0.307598	-0.418851	-0.338118	0.370432
5.71891	1.65316	2.59879	0.4226	2.40528	1.95733	2.03287	3.34817	0.552734	2.06271	1.90511	0.981652	1.32135	2.26265	1.43587	-0.328416	-0.44182	0.405898	-0.587413	-0.232154	-0.572561	0.350841
5.7289	1.65586	2.71623	-0.0246561	2.22008	1.88378	2.23692	2.94662	0.483105	2.26058	1.93261	1.46246	1.4294	2.12461	1.7807	-0.072572	-0.138121	0.128372	-0.621784	-0.470798	-0.316108	0.54243
5.7389	1.94325	2.76188	0.220037	2.40246	1.41189	2.11187	2.84189	0.57157	1.60999	1.7631	1.2265	1.56845	2.2304	1.49241	-0.0465048	0.0994283	0.11916	-0.566146	-0.43489	-0.823228	0.457718
5.7489	1.7778	2.53667	0.278258	2.08614	1.61981	2.22162	3.09121	0.710877	2.10227	1.755	1.25273	1.38475	1.95614	1.43982	-0.347557	-0.274114	0.0847075	-0.50247	-0.426054	-0.515057	0.483447
5.7589	1.86258	2.72426	0.16531	2.50129	1.81112	2.04438	3.19519	1.00765	1.89249	2.03098	1.3009	1.72164	2.02466	1.66023	-0.403374	-0.113651	0.360484	-0.381644	-0.186362	-0.532618	0.251898
5.7689	1.77218	2.05746	0.273125	2.24932	1.80218	1.97387	2.80755	0.574678	2.1402	1.9768	1.22074	1.55076	1.96954	1.56738	-0.140075	-0.270268	0.370154	-0.712321	-0.503335	-0.918774	0.354569
5.77889	1.78262	2.39669	-0.270608	2.38244	1.81293	2.16684	3.01471	0.715789	1.80267	1.92991	0.95468	1.24262	2.20158	1.56201	-0.355235	-0.164297	0.129499	-0.594106	-0.446123	-0.414196	0.482296
5.78889	2.00836	2.6474	0.0133582	2.319	1.91875	1.83142	3.45228	0.517281	1.87512	1.95667	1.28006	1.62827	2.3185	1.8454	-0.18342	-0.183949	0.0865935	-0.642842	-0.322629	-0.555411	0.501946
5.79889	1.85973	2.5785	0.120227	2.10485	2.15939	2.12792	3.09637	0.339161	1.59429	2.04888	0.957611	1.40754	2.14796	1.76389	-0.222242	-0.399666	0.184709	-0.785358	-0.473486	-0.286303	0.516692
5.80889	1.93371	2.63288	0.152854	2.44462	2.03477	2.00741	3.03161	0.732172	1.93256	1.86953	0.852513	1.38625	2.17106	1.28993	-0.168148	0.0265873	0.181183	-0.660384	-0.237737	-0.648524	0.263933
5.81889	2.04371	2.81667	0.0697462	2.15937	2.15617	2.01179	3.0408	0.648638	2.05254	1.88256	1.21733	1.39105	2.42887	1.70964	-0.108577	0.206901	0.12881	-0.615599	-0.59686	-0.246278	0.4052
5.82888	1.63728	2.75475	0.279135	2.1991	1.95446	2.06508	2.74673	0.849284	2.2154	2.00572	0.991742	1.72374	2.08036	1.35256	0.115669	-0.145625	0.387402	-0.386787	-0.171031	-0.533877	0.286213
5.83888	1.7648	2.74662	0.166444	2.26737	1.85736	2.13037	3.07155	0.782943	2.26232	1.89556	1.08832	1.24246	2.18743	1.68741	0.225919	-0.170574	0.0650171	-0.710971	-0.765568	-0.436331	0.660869
5.84888	1.89864	2.56385	0.0245367	2.26957	1.99042	1.98487	3.09901	0.700636	1.91734	1.67209	0.77897	1.73915	2.0604	1.85674	-0.059749	-0.146607	0.0909498	-0.286148	-0.381847	-0.564639	0.270098
5.85888	1.87683	2.18166	0.35446	2.20763	2.37432	1.92439	3.04556	0.569705	1.96886	2.14846	0.89804	1.54495	2.22116	1.7423	-0.078464	-0.190405	0.31396	-0.617035	-0.361656	-0.498471	0.497105
5.86888	1.72566	2.38869	0.117686	2.07937	2.01933	1.99148	2.74916	0.852486	1.72896	1.84026	1.01241	1.43746	1.9525	1.80906	-0.184638	-0.165254	0.152732	-0.821846	-0.57857	-0.643973	0.598595
5.87887	1.62226	2.15919	-0.291656	2.11574	1.88444	2.34467	3.12819	0.778972	2.19013	1.82013	1.07459	1.53829	2.14705	1.37021	-0.355857	-0.114457	0.288772	-0.665053	-0.372882	-0.641288	0.494467
5.88887	1.93152	2.72952	0.182501	1.8711	1.77605	2.06675	3.00304	0.525171	1.88314	1.93852	0.853712	1.11988	2.21671	1.51236	0.115065	0.0293793	0.276683	-0.471626	-0.167943	-0.76744	0.252531
5.89887	1.90284	2.24188	0.0143986	2.09633	2.3149	2.13194	3.21028	0.604858	1.94585	2.07504	1.02398	1.57411	2.33016	1.39667	-0.276869	0.0284642	-0.0210258	-0.713449	-0.250519	-0.459834	0.40812
5.90887	1.55429	2.54211	0.0248221	2.14357	2.2502	2.17869	2.58021	0.643824	1.86551	1.95349	1.30068	1.46475	2.3494	1.58615	0.130442	0.289115	0.088034	-0.665751	-0.49671	-0.322859	0.564289
5.91887	1.78902	2.6716	0.00997732	2.08126	1.99737	2.08556	3.09626	0.448511	1.93445	2.11278	1.04896	1.48352	2.30686	1.71004	-0.0053527	0.300449	0.0482817	-0.802253	-0.180339	-0.469737	0.415445
5.92887	1.81427	2.71833	0.0468772	2.40003	2.08629	2.07743	3.03214	0.291924	1.9048	2.04836	1.13557	1.55341	1.80272	1.66367	-0.283169	-0.173314	0.0937282	-0.716232	-0.460859	-0.346494	0.578479
5.93886	2.12646	2.44975	-0.0813295	2.36209	2.07651	1.98358	3.02855	0.655081	2.03453	2.11004	0.83166	1.40964	1.95754	1.79693	-0.0796569	0.174315	0.359664	-0.591955	-0.237767	-0.538191	0.321943
5.94886	1.7601	2.83564	0.0762332	2.36452	2.14901	2.34183	2.97094	0.729575	2.02368	2.37632	0.988158	1.31151	2.2762	1.67811	-0.0505199	-0.120503	0.247877	-1.10836	-0.475699	-0.418466	0.40216
5.95886	1.61327	2.34749	0.0382899	2.58798	2.07431	2.08563	3.07533	0.762919	1.91267	1.82371	1.46497	1.18507	2.12226	1.79133	-0.182476	0.252591	0.219729	-0.509725	-0.492183	-0.494075	0.150582
5.96886	1.80311	2.42199	0.285097	2.57007	2.01215	2.05902	2.98338	0.75626	2.20373	1.91505	1.21416	1.46324	2.34383	1.8116	-0.114947	-0.26643	0.134953	-0.59628	-0.224141	0.0860266	0.389416
5.97886	1.43972	2.45693	-0.0785646	2.55674	2.01744	2.05036	3.36194	0.596316	1.92226	2.32728	1.19989	1.49513	1.66198	1.76189	-0.322219	-0.087439	0.11427	-0.349889	-0.774918	-0.664283	0.572331
5.98885	1.96672	2.48594	0.163744	2.29819	2.35884	1.93748	2.70842	0.396484	1.83615	2.06339	1.12037	1.54971	2.21907	1.4518	-0.194049	-0.07469	0.356006	-0.703611	-0.649268	-0.493766	0.233351
5.99885	1.59228	2.45108	0.130906	2.39365	2.1661	2.13334	3.3525	0.396463	2.0593	2.13344	1.0757	1.67231	2.29635	1.7075	-0.58868	0.143261	0.108769	-0.610326	-0.316477	-0.421977	0.555977
6.00885	1.91404	2.42656	0.266723	2.48871	2.11484	2.3555	3.05278	1.06157	1.80278	1.96032	1.27258	1.38685	1.98705	1.7255	-0.28645	-0.133236	0.267967	-0.226008	-0.751841	-0.47663	0.293593
6.01885	1.86658	2.20038	0.384351	2.276	1.96803	2.09075	2.78698	0.699996	2.12069	2.03706	1.49872	1.80098	1.87366	1.91221	-0.109316	0.251597	0.18903	-0.26305	-0.55013	-0.429388	0.347453
6.02885	2.04208	2.58265	0.167895	2.44826	2.07863	2.25893	3.12556	0.612712	2.03359	1.78933	1.04132	1.42802	2.09517	1.75545	-0.327847	-0.0373582	-0.0785629	-0.522799	-0.364761	-0.334652	0.396754
6.03884	1.79801	2.75695	0.216239	2.68032	1.90661	2.23734	2.99729	0.815891	2.16397	1.72597	1.29304	1.25861	2.14512	1.61141	-0.533477	-0.0782128	-0.0072124	-0.714367	-0.557988	-0.394482	0.274648
6.04884	1.9638	2.14581	-0.0867368	2.46132	1.68844	1.84465	3.47788	0.852254	2.10046	2.11717	1.06192	1.14013	2.14905	1.72949	-0.157436	-0.0995265	-0.0683312	-0.381516	0.0146193	-0.0541876	0.489307
6.05884	1.6694	2.48567	0.129181	2.52089	2.00171	2.09463	3.06102	0.503199	2.10879	1.83737	1.37073	1.59672	2.04008	1.2884	-0.122811	-0.0068396	0.144177	-0.860068	-0.50981	-0.589625	0.115939
6.06884	1.64835	2.38147	0.365186	2.34997	2.31544	1.9279	2.84556	0.713551	2.17655	2.17838	0.944764	1.38971	2.26379	1.65812	-0.370822	-0.412816	0.49419	-0.789989	-0.288569	-0.750593	0.295693
6.07884	1.9948	2.53417	-0.0461434	1.96113	1.77886	2.06967	2.95679	0.836584	1.93225	1.76381	1.44463	1.37394	2.24003	1.78096	-0.254921	0.177387	0.255727	-0.743259	-0.282757	-0.468914	0.584795
6.08883	2.0962	2.39474	0.0535288	2.15559	2.06839	2.31863	3.14231	0.76217	2.05256	2.04759	1.26409	1.2056	1.98114	1.50948	-0.292836	0.253187	0.135398	-0.726453	-0.459014	-0.678741	0.291921
6.09883	1.85459	2.29196	0.326157	2.05914	2.10586	2.24835	3.03554	0.796515	2.12002	2.13422	1.16249	1.59367	2.19873	1.57117	-0.377953	0.104979	0.118565	-0.558334	-0.219703	-0.396007	0.398873
6.10883	1.80091	2.41703	0.148978	2.2464	2.03286	2.35208	3.12091	0.807413	1.98718	1.9029	1.08572	1.47012	2.2209	1.87697	-0.31312	0.103078	0.258634	-0.558112	-0.50393	-0.494388	0.487827
6.11883	1.74279	2.49532	0.0151189	2.58082	2.12307	1.88402	2.73056	0.685808	2.24897	1.78414	1.27679	1.57124	2.32145	1.46848	0.0344116	0.192775	0.249364	-0.801541	-0.617788	-0.349745	0.533204
6.12883	2.15606	2.59105	0.539111	2.71839	2.0194	2.27866	3.23429	0.724792	2.15266	2.13372	1.22548	1.60339	1.75279	1.73408	0.0424509	0.146306	0.403712	-0.489441	-0.337435	-0.53205	0.497709
6.13882	1.92956	2.2113	0.314608	2.39311	2.35508	2.31912	3.35993	0.540174	1.95727	1.96027	0.856965	1.56463	2.04589	1.68703	0.175393	0.134815	0.13673	-0.635155	-0.450685	-0.343894	0.508861
6.14882	1.79288	2.34344	-0.141766	2.41815	1.69418	2.21404	2.90502	0.39302	2.13538	1.4654	1.1381	1.49814	2.04776	1.51894	-0.275235	0.00024231	0.164887	-0.290855	-0.487452	-0.541337	0.428238
6.15882	1.98077	2.62395	0.12883	2.48001	2.29188	2.12038	2.99325	0.87854	1.83175	2.16414	1.09497	1.38338	2.25458	1.78702	-0.159985	0.0734411	0.199733	-0.501713	-0.351837	-0.655007	0.479546
6.16882	1.79487	2.45927	0.210173	2.36874	2.06311	2.32276	2.99566	0.46858	2.08215	2.13934	1.47015	1.49253	1.93826	1.40373	-0.564034	-0.0035825	0.282371	-0.712727	-0.231358	-0.366948	0.608126
6.17882	1.66684	2.31184	-0.0715341	2.57178	2.12031	2.48466	3.1223	0.704825	2.29471	1.92088	1.2787	1.49152	2.22662	1.88866	-0.0145471	-0.178802	0.218	-0.734293	-0.370322	-0.258236	0.407336
6.18882	1.82653	2.47388	-0.0945057	2.1674	2.05142	1.9232	3.0451	0.751618	2.18799	1.87188	1.10217	1.40401	1.92482	1.76294	-0.244685	0.101814	0.300718	-0.316996	-0.343996	-0.262515	0.386148
6.19881	1.7704	2.45503	0.193222	2.0487	2.04297	2.32749	3.21956	0.663812	2.38666	1.57885	1.25157	1.76642	2.1759	1.79216	-0.183166	-0.0158483	0.0442968	-0.850827	-0.0787532	-0.447301	0.350843
6.20881	1.9455	2.47345	0.21021	2.53495	2.23597	2.32839	3.12816	0.580087	2.10521	2.05212	1.30951	1.6786	2.07123	1.70567	-0.178118	0.00944275	0.163818	-0.348915	-0.188363	-0.151556	0.248724
6.21881	2.02119	2.09957	-0.0273454	2.33987	2.04397	2.2014	3.06477	0.752129	2.21853	2.07993	1.02397	1.66671	2.23193	1.86506	-0.414503	0.299475	-0.0285502	-0.614853	-0.558284	-0.407194	0.801255
6.22881	1.75568	2.66037	0.205664	2.41766	2.00102	2.18689	2.96551	0.68131	2.04244	1.82802	1.30451	1.74307	2.36058	1.87038	-0.310234	0.0505827	0.254746	-0.445443	-0.596494	-0.609981	0.415412
6.23881	1.84227	2.60182	0.220376	2.29488	1.83025	2.14963	2.89227	0.556568	2.33419	1.97688	1.14187	1.33879	1.8595	1.47825	-0.195531	0.0183608	0.159596	-0.484984	-0.240053	-0.625439	0.532185
6.2488	1.91473	2.27963	0.170349	2.16975	2.02737	2.18888	3.42596	0.923879	2.07859	2.03211	0.949449	1.63782	2.46268	1.52521	0.241333	-0.120895	0.32355	-0.654479	-0.359834	-0.463303	0.112867
6.2588	2.10133	2.40437	0.329989	2.24202	2.20936	2.12401	2.98962	0.415439	2.05192	1.91754	1.54605	1.67337	1.82969	1.84085	-0.0575022	0.244518	0.328695	-0.568158	-0.509143	-0.330658	-0.0338407
6.2688	1.85435	2.56584	0.130583	2.1841	2.26817	2.22228	3.20882	0.709178	1.91931	1.97258	0.924599	1.20932	2.099	1.56395	-0.344718	-0.22547	0.104141	-0.734424	-0.194912	-0.808011	0.404836
6.2788	1.82843	2.23083	0.206564	2.57799	2.35571	1.87331	3.04361	0.504564	2.2251	2.18577	0.92228	1.57548	2.22839	1.53154	-0.154597	0.0793468	0.150903	-0.762149	-0.325682	-0.591615	0.406885
6.2888	2.03498	2.61452	0.119102	2.44363	2.21117	1.99819	3.17923	0.71701	2.16291	1.85746	1.43876	1.6911	2.20198	1.72798	-0.375832	0.173343	-0.179538	-0.799363	-0.653556	-0.590326	0.346363
6.29879	2.08346	2.19066	0.244473	2.39332	2.35122	2.33288	3.0771	0.790457	2.28611	1.93009	0.924095	1.66837	2.22882	1.57899	-0.386359	-0.245862	0.365905	-0.321543	-0.296459	-0.543641	0.302947
6.30879	2.05753	2.54426	0.415722	2.43727	2.18653	2.10874	3.16034	0.633972	1.85064	1.79101	1.05084	1.29638	2.03357	1.80643	-0.20163	-0.13377	0.218983	-0.620218	-0.342721	-0.481341	0.260964
6.31879	1.8202	2.67182	0.218009	2.27709	2.11396	2.12739	3.05613	0.797746	2.07394	2.13924	1.23092	1.41892	2.14447	1.44639	-0.45773	0.131952	0.31761	-0.668472	-0.469288	-0.182328	0.544247
6.32879	2.03715	2.58143	0.0973113	2.29073	2.32704	2.41036	3.30278	0.436587	2.26441	1.80753	1.29534	1.44882	1.9177	1.83915	-0.26253	0.361032	0.115862	-0.414881	-0.433057	-0.156344	0.0188418
6.33879	1.87103	2.54017	0.00466815	2.38407	2.14155	2.4521	2.95341	0.72701	1.98048	2.06783	1.32485	1.85714	1.97516	1.69903	-0.0811065	0.0890576	0.446353	-0.623209	-0.356565	-0.566273	0.175909
6.34878	2.08474	2.47108	0.19324	2.35983	2.25866	2.41223	3.14802	0.645325	2.25008	2.00221	1.09492	1.25047	2.11427	1.629	0.0483822	-0.105169	0.346031	-0.814542	-0.427949	-0.342355	0.377156
6.35878	2.1735	2.44512	0.218336	2.46111	2.04983	2.47795	3.09707	0.597929	2.19514	2.31166	1.38356	1.5274	1.83799	1.93669	-0.261784	0.0115326	0.131007	-0.79268	0.0895803	-0.564825	0.309703
6.36878	1.82481	2.59845	0.323052	2.22617	2.1681	2.0183	3.22262	0.822209	2.13263	2.10352	0.892542	1.24556	2.24703	2.05905	0.0708389	-0.166669	0.29604	-0.536772	-0.584198	-0.584484	0.582809
6.37878	1.81047	2.52315	-0.0609505	2.12346	2.15348	1.9052	3.11132	0.700141	2.05381	2.11548	1.14351	1.79816	2.02079	1.44141	-0.270192	-0.0043013	0.128322	-0.690207	-0.627643	-0.48079	0.336836
6.38878	1.54558	2.60322	0.274474	2.45236	2.06923	2.15875	3.25899	0.570004	2.00998	1.6271	1.28867	1.6441	2.12068	1.72935	-0.366539	-0.0675658	0.149159	-0.358249	-0.50906	-0.418788	0.333627
6.39878	1.8992	2.33417	-0.0134836	2.21004	2.01133	2.23315	3.23226	1.01896	2.2031	1.9914	1.01599	1.6363	1.94597	1.9435	-0.231338	0.0551188	0.0211847	-0.266452	-0.566638	-0.377097	0.546154
6.40877	1.82136	2.38106	-0.246904	2.29549	2.1328	2.08239	3.13137	0.371949	2.09441	2.2996	0.874855	1.43572	2.3427	1.62759	-0.301139	0.566537	0.289008	-0.718415	-0.352184	-0.428007	0.565672
6.41877	1.79506	2.41617	-0.0350434	2.28727	2.27109	2.25939	3.16296	0.248081	1.96234	1.71586	1.29178	1.2982	1.85859	1.73221	-0.103583	-0.146996	0.053162	-0.628389	-0.607349	-0.524801	0.310474
6.42877	1.82709	2.65933	-0.197545	2.29828	2.42574	2.07987	2.75429	0.829041	2.04795	1.85827	1.17055	1.51104	2.09217	1.34501	0.188862	-0.380938	0.204195	-0.736324	-0.238391	-0.495203	0.211329
6.43877	1.88966	2.56126	-0.0409913	2.25854	2.14924	2.52054	3.52315	0.599937	1.98907	1.7255	1.23586	1.6069	2.02687	1.49178	-0.366237	-0.10602	0.191383	-0.61477	-0.516933	-0.47975	0.326269
6.44877	2.15857	2.44251	-0.0262567	2.0272	2.11864	2.55507	2.71554	0.578208	2.09616	2.00743	0.902849	1.50875	2.10732	1.64222	-0.268037	-0.206759	0.207551	-0.632671	0.0319375	-0.578188	0.545456
6.45876	2.11041	2.50348	-0.0186659	2.02321	2.00448	2.40646	3.27915	0.611184	2.32191	2.02155	1.37933	1.5253	1.95335	1.53557	-0.100616	0.196835	0.179333	-0.718545	-0.289684	-0.43885	0.131343
6.46876	1.88791	2.43058	0.106273	2.48041	1.80599	2.31037	3.25341	0.659221	1.95761	1.988	1.23873	1.40572	2.02186	1.52735	-0.153555	0.0115809	-0.0002392	-0.86837	-0.0459258	-0.842664	0.508537
6.47876	1.84786	2.42949	0.36648	2.42558	1.98393	2.24759	3.13064	0.488345	2.05813	1.97926	1.31522	1.49236	2.22085	1.62031	-0.302281	-0.234019	0.253458	-0.392356	-0.430561	-0.2909	0.13275
6.48876	1.7163	2.80192	0.0481411	2.54109	2.16811	2.21264	2.85471	0.627544	1.9408	2.01461	1.26619	1.46891	1.94833	1.6921	0.127669	0.0238829	0.153163	-0.91926	-0.215564	-0.389621	0.732621
6.49876	1.94222	2.65166	0.185432	2.538	1.78449	2.39131	3.05123	0.704109	2.01075	1.9716	1.19218	1.40824	1.96985	1.52334	-0.426359	-0.207994	0.485113	-0.703274	-0.498087	-0.507387	0.337781
6.50875	1.91981	2.49932	0.0230887	2.32538	1.91486	2.32075	2.96388	0.869237	2.08513	1.7981	1.19709	1.39597	2.0797	1.73704	-0.223463	0.0807752	0.137934	-0.518119	-0.329566	-0.451404	0.380578
6.51875	1.89427	2.32784	0.1096	2.29463	1.75928	2.18339	2.75851	0.804766	1.83103	1.8724	1.05582	1.60669	1.73028	1.80248	-0.303116	-0.365953	-0.294529	-0.700081	0.0346147	-0.654613	0.346967
6.52875	1.84695	2.04282	0.0183171	2.56299	2.40464	2.20854	3.22563	0.492176	1.85558	2.10302	1.12229	1.45221	2.46287	1.69475	-0.222338	2.2198e-06	0.119448	-0.530601	0.0703413	-0.38031	0.0823117
6.53875	1.78734	2.59003	0.055442	2.06375	2.06763	2.71067	2.8883	0.84892	2.17445	1.71178	0.985789	1.30213	2.09136	1.41141	-0.438788	0.135771	-0.175395	-0.429526	-0.37406	-0.356556	0.221717
6.54875	1.92702	2.8023	0.412698	2.39849	2.21974	2.5369	3.42282	0.730554	2.05858	1.87005	1.23636	1.0157	2.21382	1.80479	0.0622183	-0.0700301	0.101693	-0.158295	-0.210918	-0.490388	0.166179
6.55874	1.6175	2.52593	-0.001624	2.31811	2.23635	2.33627	2.90207	0.813732	2.14598	2.05447	1.50472	1.64389	1.96238	1.55866	-0.0587298	-0.351188	-0.0495498	-0.751543	-0.138493	-0.492014	0.667881
6.56874	1.72369	2.44391	0.129994	2.10359	2.10245	2.34434	2.97913	0.576434	2.03539	2.16695	1.27682	1.44154	2.21604	1.84554	-0.575138	0.316184	0.082823	-0.359349	-0.100396	-0.400437	0.654092
6.57874	2.14097	2.51539	0.31612	2.2923	2.0538	2.20385	3.18267	0.611855	2.13685	1.85664	1.22656	1.31667	2.2812	1.61108	-0.207716	-0.26103	0.209782	-0.242253	-0.177285	-0.820751	0.459255
6.58874	1.79019	2.13768	0.410448	2.30126	2.24481	2.4627	3.34193	0.655454	2.25593	2.08318	1.014	1.54801	2.33389	1.47934	-0.296893	-0.146479	0.348138	-0.667241	-0.495917	-0.19624	0.802185
6.59874	1.89768	2.55392	0.369696	2.54644	2.20691	2.16404	3.26338	0.76238	1.92978	1.88947	1.13269	1.68923	2.00342	1.61668	-0.3731	0.00508791	0.0909921	-0.881506	-0.383884	-0.60587	0.460307
6.60873	1.39353	2.3118	0.288702	2.20045	2.1861	2.50291	3.14298	0.762834	2.2216	1.67569	1.47209	1.45561	1.95488	1.77832	-0.288221	-0.0943865	0.0991507	-0.518556	-0.0718585	-0.392793	0.587776
6.61873	1.89417	2.68848	0.100851	2.23396	2.24921	2.58097	3.31553	0.720785	2.11439	2.08803	0.963388	1.56427	2.37469	1.45115	-0.187192	0.0344907	-0.0326619	-0.53863	-0.458411	-0.595485	0.457482
6.62873	1.92999	2.75533	0.0316262	2.15096	2.28973	2.59861	3.22839	0.628583	2.33778	2.19147	1.17745	1.64777	2.27072	1.76433	0.0317706	-0.0126803	0.195449	-1.0742	-0.18849	-0.669391	0.39339
6.63873	1.74592	2.47854	0.221325	2.13348	2.2177	2.30347	3.29797	0.659437	2.20923	2.15483	1.29882	1.40652	1.80196	1.63458	-0.341949	-0.138898	0.255247	-0.975839	-0.388264	-0.414228	0.202722
6.64873	1.85154	2.60028	0.0131634	2.56676	2.28437	2.09156	3.64701	0.643784	2.01271	1.95466	1.12301	1.90814	2.50217	1.87351	0.151568	0.266219	0.215884	-0.447187	-0.468938	-0.454477	0.610328
6.65873	1.80757	2.07569	0.162564	2.33475	2.33571	2.2001	3.0475	0.584209	2.21908	1.95326	1.20827	1.72063	2.05696	1.65968	-0.188536	0.145337	0.332144	-0.305514	-0.600173	-0.692284	0.285493
6.66872	1.66343	2.77344	0.109619	2.18136	2.00723	2.41141	3.37898	0.522864	2.39481	2.23921	1.19352	1.2639	1.63589	1.74011	-0.590385	0.564622	0.237994	-0.455053	-0.227861	-0.531652	0.595098
6.67872	2.00757	2.47862	0.112985	2.41163	2.282	2.27705	3.26558	0.35961	2.08864	1.87144	0.794054	1.60869	1.92338	1.44255	-0.708029	0.326943	0.101764	-0.521701	-0.642861	-0.737266	0.548851
6.68872	1.81448	2.62454	-0.199153	2.53956	1.99798	2.39568	3.38793	0.436395	1.65595	2.05463	1.02168	1.40233	2.04837	1.94003	-0.0378072	0.25626	0.177339	-0.717828	-0.486839	-0.655173	0.367592
6.69872	1.77156	2.28617	0.581661	2.0547	2.42114	2.42164	3.04077	0.549764	2.20365	1.89965	1.23776	1.3459	1.65976	1.85266	-0.317422	-0.11917	0.206198	-0.365725	-0.513179	-0.13402	0.435728
6.70872	2.09028	2.24247	0.144005	2.43655	2.26509	2.48417	3.187	0.743162	2.2226	1.88456	1.31761	1.56856	2.09106	1.47592	-0.0058254	0.0386719	0.319439	-0.735313	-0.155017	-0.383936	0.703075
6.71871	1.92242	2.53866	0.410937	2.18187	2.27024	2.28444	3.10116	0.343901	2.22289	1.99893	1.1993	1.48149	2.11775	1.97774	-0.052498	-0.123107	-0.0563161	-0.400051	-0.353962	-0.473687	0.186704
6.72871	1.62641	2.551	0.040576	2.25269	2.43154	2.10617	3.24329	0.762847	1.88043	1.80388	1.10986	1.58647	2.17157	1.64759	-0.356754	-0.0940271	-0.317575	-0.600354	0.166758	-0.262559	0.851366
6.73871	1.88489	2.43165	0.00571005	2.61683	1.98018	2.4915	3.28508	0.885874	2.03624	1.63883	1.47992	1.41645	1.97425	1.96156	-0.0340835	-0.190235	0.520622	-0.249421	-0.284695	-0.441881	0.529503
6.74871	1.80941	2.36458	0.259114	2.42435	2.26198	2.29371	3.10565	1.14012	2.30326	1.95796	1.0224	1.57269	2.09926	1.48308	-0.382732	-0.16754	0.229657	-0.822746	-0.374398	-0.354374	0.408283
6.75871	1.84566	2.63373	0.104417	2.21421	2.30347	2.2734	3.11963	0.802104	2.13126	2.14667	1.32754	1.39728	2.17612	1.52002	-0.176922	-0.0443662	0.0492028	-0.63985	-0.384894	-0.882173	0.394755
6.7687	1.97604	2.6421	0.342918	2.21778	2.53542	2.59491	3.06551	0.704452	2.29374	1.97223	0.894724	1.32268	2.10992	1.33752	-0.0641945	0.087306	0.184363	-0.744461	-0.233568	-0.572314	0.530355
6.7787	1.85795	2.5984	0.15368	2.26079	2.67686	2.2114	2.83649	0.687044	2.09093	1.88505	1.08579	1.87057	1.67986	1.59407	-0.270726	0.131261	0.20153	-0.593545	-0.333883	-0.402814	0.146167
6.7887	1.81549	2.52346	0.164227	2.47888	2.07333	2.60997	2.87165	0.773998	1.87863	1.75126	1.16653	1.66498	2.1091	1.57692	-0.860183	-0.0878376	0.151487	-0.483338	-0.766718	-0.529655	0.530379
6.7987	1.86477	2.13529	0.191901	2.24603	2.34364	2.26584	3.30185	0.536434	2.16491	2.11042	1.10064	1.74387	2.1815	1.95279	-0.215681	-0.257752	-0.057506	-0.482965	-0.0606709	-0.319471	0.225955
6.8087	1.85686	2.331	0.00826951	2.28034	2.20409	2.11177	3.44927	0.777572	1.62272	1.88586	1.45434	1.33932	2.23242	2.02967	-0.449814	0.0811709	0.284274	-0.331788	-0.425368	-0.79888	0.230645
6.81869	1.92064	2.64272	0.274782	2.68956	2.24343	2.29118	3.1985	0.323128	2.12065	2.14052	1.34737	1.66777	2.18693	1.78543	-0.474347	0.0512924	0.00939917	-0.851612	-0.287025	-0.450095	0.624022
6.82869	1.69879	2.50278	0.141879	2.28024	1.88124	2.44271	3.41996	0.805392	1.94112	2.04895	1.37586	1.60307	2.19945	1.5915	-0.280579	-0.0292224	0.214903	-0.603404	-0.292755	-0.368496	-0.118179
6.83869	2.09183	2.26358	0.164704	2.27981	2.18835	2.36547	3.11344	1.05187	1.68257	1.89827	1.30323	1.41601	1.52722	1.59023	-0.327601	0.0444023	0.0347808	-0.568363	-0.230748	-0.6375	0.14109
6.84869	1.99583	2.10867	0.105379	2.48809	2.23927	2.23781	3.14408	0.944127	2.30604	2.00737	1.19099	1.11436	2.22316	1.38332	-0.436911	-0.175348	0.0268367	-0.34481	-0.440538	-0.527845	0.265633
6.85869	1.90406	2.55207	0.0161774	2.38224	2.31486	2.57795	3.2806	1.17337	2.01553	1.96044	1.4932	1.28404	1.99897	1.81105	-0.426214	0.227789	0.206862	-0.79857	-0.362787	-0.431609	0.403355
6.86869	1.93204	2.31759	0.367689	2.38458	2.05453	2.35516	2.94551	1.40661	2.20637	1.74979	1.36204	1.56153	1.94082	1.88563	-0.42407	-0.0283315	0.258931	-0.694513	-0.432057	-0.327167	0.20247
6.87868	1.80495	2.47938	0.159937	2.37603	2.50124	2.45388	3.164	1.22979	2.1989	1.99083	1.48423	1.50029	1.90785	1.86238	-0.413096	0.317139	0.176664	-0.531333	-0.150702	-0.622857	0.11828
6.88868	1.83887	2.61974	0.522593	2.42697	2.10648	2.41062	3.0274	1.03853	2.46717	2.15781	1.28089	1.5961	2.18335	1.78658	-0.320134	0.0367104	0.277257	-0.829634	-0.383142	-0.525723	0.0598595
6.89868	1.92859	2.44325	0.0887707	2.0676	2.41401	2.22393	2.69678	0.991246	2.24243	1.93209	1.10545	1.39101	2.38918	1.68062	-0.140445	0.14396	0.317563	-0.526285	-0.332092	-0.502285	0.210405
6.90868	1.99268	2.68083	0.341833	2.64862	2.05494	2.2532	3.0818	1.03282	1.99161	2.04422	1.05148	1.54068	2.34633	1.77155	-0.0968045	-0.0568176	0.10298	-0.643598	-0.208604	-0.525506	0.617252
6.91868	1.81214	2.50345	0.172642	2.6234	2.379	2.23707	3.21538	1.02464	2.12189	2.06164	0.873323	1.49535	2.17285	1.54308	0.0423603	0.0544453	0.358552	-0.479266	-0.232853	-0.385184	0.404788
6.92867	2.00139	2.47225	0.0508229	2.44979	2.34302	2.37509	3.07822	1.17475	2.18604	2.16917	1.19744	0.98886	2.19566	2.00432	-0.298403	-0.103788	0.256213	-0.8165	-0.603819	-0.541204	0.385543
6.93867	1.99816	2.2878	0.268704	2.24964	2.30387	2.42592	3.24453	1.20192	2.16466	2.08599	1.57833	1.60224	2.05814	2.00003	-0.284898	-0.182812	0.498303	-0.689517	-0.34501	-0.29189	0.301322
6.94867	1.81337	2.5526	0.154586	2.125	1.71547	2.47339	3.08291	1.12356	2.14214	2.07822	0.977946	1.69191	2.10312	1.75562	-0.513364	0.137474	0.0545467	-0.508732	-0.381416	0.0757027	0.520152
6.95867	1.73596	2.65718	-0.0662249	2.47263	2.46568	2.23869	3.13227	1.07315	1.823	2.1232	1.23252	1.26532	1.92235	1.55062	-0.32341	-0.039815	0.0934685	-0.334372	-0.30381	-0.528079	0.377022
6.96867	1.63369	2.43605	0.130183	2.40414	1.97737	2.19706	3.12029	1.02252	1.87218	2.0866	1.31462	1.34402	2.10614	1.91536	-0.199216	-0.167141	0.179792	-0.199902	-0.147979	-0.512156	0.377023
6.97866	1.95752	2.55746	0.101323	2.62835	2.30026	2.31279	2.81122	1.00075	2.02659	1.82791	1.46212	1.32399	2.2781	1.69885	-0.25315	0.309421	0.053378	-0.753858	-0.4675	-0.406168	0.430637
6.98866	2.00456	2.46612	0.120059	2.18247	2.07516	2.43704	3.26242	1.15987	2.33669	1.78672	1.12987	1.15179	2.0832	1.40967	-0.332475	0.0337719	0.190359	-0.678684	-0.1509	-0.697835	0.158552
6.99866	2.00281	2.52468	0.240536	2.43492	2.02529	2.23286	3.11565	1.06151	1.99267	1.8516	1.09617	1.14025	2.39096	1.69738	-0.331934	0.340431	-0.0246514	-0.378961	-0.172909	-0.512074	0.324105
7.00866	1.87201	2.30948	0.251709	2.3463	2.27692	2.08081	3.18086	1.1965	2.13522	1.86203	0.985339	1.67757	1.85501	1.54841	-0.466014	-0.0779033	0.0371636	-0.368441	-0.125065	-0.469429	0.359565
7.01866	2.12637	2.46335	0.467312	2.47021	2.20091	2.29776	3.32797	0.898877	2.04651	1.54471	1.42245	1.41541	2.22169	1.67277	-0.280265	0.152574	0.450691	-0.308172	-0.296255	-0.382972	0.455915
7.02865	1.76768	2.33645	0.25078	2.25394	2.32311	2.69583	3.19587	1.26196	1.80025	2.10919	1.03754	1.73704	1.88515	1.56977	-0.25419	0.134838	-0.0295589	-0.349691	-0.353521	-0.22901	0.403931
7.03865	1.88811	2.4069	0.295975	2.40304	2.42447	2.29799	3.38174	0.960026	2.02823	2.19264	1.08842	1.59813	1.87018	2.20478	-0.302834	-0.156817	0.315291	-0.72672	-0.0522617	-0.465351	0.460641
7.04865	1.84863	2.57867	-0.108256	2.68459	2.26759	2.68224	2.81432	1.47022	1.69646	2.05237	1.24681	1.47069	2.01609	2.09565	-0.247756	0.00870587	0.0434588	-1.02209	-0.153009	-0.46752	0.239057
7.05865	1.73485	2.22586	0.103206	2.57056	2.4487	2.21493	3.19664	1.27585	1.97764	1.93054	1.16794	1.61224	2.27164	1.74527	-0.267933	0.150284	0.408959	-0.452508	-0.0263501	-0.434294	0.56282
7.06865	1.88621	2.45301	0.292707	2.44159	2.33819	2.43017	2.8021	1.10741	2.2576	2.27218	1.07426	1.45856	2.05305	1.64016	-0.292585	0.00260546	0.271099	-0.825201	-0.383189	-0.612416	0.334849
7.07864	1.78432	2.2159	0.147943	2.33365	1.98206	2.27233	2.97777	1.30127	2.09277	2.01479	1.32839	1.34041	2.08402	1.9622	0.0487582	-0.156592	0.224324	-0.592454	-0.132903	-0.552345	0.527549
7.08864	2.02696	2.70469	-0.0302295	2.65143	2.13906	2.56454	3.21265	1.47541	1.99475	1.91658	0.902458	1.72456	2.28648	1.82866	-0.402637	-0.0337388	0.0602757	-0.659378	-0.201796	-0.313716	0.765379
7.09864	2.11888	2.73624	0.354025	2.48418	2.12979	2.22931	3.19912	1.57286	2.28541	1.96979	1.11512	1.52521	1.96637	2.07248	-0.244798	0.0936344	0.277159	-0.958002	-0.216357	-0.739981	0.371773
7.10864	1.93547	2.54379	0.217131	2.46393	2.2554	2.62676	3.28611	1.2832	1.65161	1.9671	1.1616	1.61249	2.13612	1.86644	-0.404804	0.0904453	0.077381	-0.368142	-0.926039	-0.567609	0.284579
7.11864	2.01736	2.62812	0.0676805	2.34405	1.87108	2.61516	2.8999	1.5154	2.09151	2.08593	1.02792	1.53395	1.79178	1.97046	-0.0351889	-0.0759856	0.231561	-0.996645	0.119	-0.515291	0.479865
7.12864	1.73996	2.49568	0.188478	2.63123	2.53082	2.32396	2.96017	1.7141	2.13335	1.92572	1.21105	1.61962	1.95276	1.74534	-0.282524	-0.243063	-0.0575362	-0.890635	-0.334685	-0.417032	0.50412
7.13863	1.90694	2.48846	0.20261	2.03259	2.29996	2.44086	3.41321	1.45483	2.11776	1.98756	1.48758	1.35356	2.3002	1.90047	-0.0099824	0.0531316	0.272549	-0.537577	-0.384356	-0.361938	0.459196
7.14863	1.91337	2.49286	0.145201	2.45528	2.35987	2.15815	2.99343	1.39055	2.18926	1.97286	1.01859	1.60421	2.09371	1.51828	-0.345674	0.125684	0.184366	-0.586894	-0.454336	-0.522794	0.565689
7.15863	2.02024	2.5123	0.209686	1.94096	2.50142	2.39925	3.28126	1.58526	2.09229	1.86286	1.10239	1.49413	2.10678	1.82497	-0.368412	0.117769	0.0682319	-0.856733	-0.359112	-0.458121	0.762111
7.16863	2.11793	2.80256	0.218234	2.48746	2.44204	2.41368	3.10766	1.49696	2.31108	1.81833	1.29016	1.49955	2.06169	1.61886	-0.592539	0.0426492	0.0909921	-0.509334	-0.216695	-0.618937	0.53287
7.17863	2.16531	2.61994	0.206622	2.33225	2.19535	2.46351	3.09446	1.49592	2.50219	1.88617	1.17149	1.51957	2.11083	1.78707	-0.25137	-0.0672261	0.154042	-0.571098	-0.221531	-0.0726066	0.627625
7.18862	1.90667	2.53701	0.0794872	2.43683	2.45752	2.05923	2.79415	1.26043	2.18008	1.71135	1.16702	1.58928	1.80107	2.02168	-0.463726	0.286975	0.323703	-0.41974	-0.0128084	-0.364203	0.0373725
7.19862	1.91443	2.5663	0.131007	2.21484	2.27241	2.48339	2.78238	1.4144	2.11474	1.87036	0.991231	1.63527	1.84675	1.7456	-0.398974	-0.0177146	0.331593	-0.557778	-0.347982	-0.225254	0.133209
7.20862	1.92349	2.40599	-0.110264	2.29169	2.52834	2.5652	3.22009	1.43266	2.31784	1.8745	1.35762	1.31342	1.72477	1.65857	-0.491641	0.0614336	0.191151	-0.371483	-0.265146	-0.679026	0.544913
7.21862	2.1329	2.29743	0.0723857	2.33983	2.04736	2.41335	3.27612	1.30014	2.06562	2.08613	1.51623	1.5279	1.92933	1.72298	-0.380976	-0.0427731	0.345116	-0.774247	-0.245855	-0.27273	0.383549
7.22862	1.8312	2.37876	0.110241	2.29374	2.21525	2.19795	3.06033	1.55337	2.07322	2.01084	0.999316	1.38441	2.12443	2.06112	-0.448117	-0.0815983	0.314697	-0.450518	-0.347136	-0.701652	0.250822
7.23861	2.00007	2.48123	0.30901	2.58876	2.28038	2.27009	3.16768	1.27416	2.26835	1.99502	1.29977	1.48061	2.16958	1.61282	-0.42108	0.0945691	0.170778	-0.679883	-0.394825	-0.338098	0.402873
7.24861	2.17908	2.39828	0.247594	2.4767	2.13585	2.48744	3.19463	1.26596	2.16763	1.7514	1.38885	1.76499	1.93154	1.67235	-0.304156	-0.0316655	0.163176	-0.774933	-0.143051	-0.608136	0.0768832
7.25861	2.05022	2.82224	0.290752	2.21966	2.232	2.53126	3.41429	1.38041	2.14143	2.02358	1.09052	1.75038	2.23464	1.57844	-0.499682	-0.0679705	0.209209	-0.546781	-0.350203	-0.7533	0.268711
7.26861	1.99437	2.33591	0.177174	2.49577	2.35688	2.4938	3.12146	1.42844	2.27248	2.0774	0.786937	1.76966	2.01776	2.03565	-0.0741152	0.0404446	0.0120387	-0.257857	-0.0551836	-0.529809	0.0376383
7.27861	1.70485	2.7416	0.17339	2.34576	2.11002	2.36721	2.83134	1.56206	2.50727	2.02947	1.0431	1.5019	2.04444	1.76943	-0.0744383	0.126453	0.0086487	-0.106371	-0.242679	-0.287057	0.643939
7.2886	2.06924	2.43351	0.33811	2.55678	2.37453	2.36665	3.21171	1.56491	2.20354	1.88616	1.39858	1.59087	2.10327	1.64739	-0.205118	-0.0316384	-0.0986294	0.0288923	-0.37404	-0.322033	0.237108
7.2986	2.11495	2.53151	-0.0893914	2.49534	1.9561	2.34469	3.04112	1.48357	2.09517	2.19725	1.30006	1.48286	1.95475	1.50065	-0.155021	0.180067	0.259847	-0.524396	-0.127248	-0.363073	0.524398
7.3086	2.04997	2.65524	0.405219	2.6371	2.37555	2.15136	2.87044	1.64823	2.51646	1.99043	1.23911	1.39483	2.00792	1.64536	-0.0002429	0.222247	0.104827	-0.745017	-0.108625	-0.501834	0.417617
7.3186	1.88916	2.38012	0.291501	2.34717	2.05213	2.59042	3.12305	1.65935	2.09682	1.82688	1.15113	1.73944	2.13546	1.8045	-0.196374	0.236168	-0.0140572	-0.541798	-0.53818	-0.480324	0.672987
7.3286	2.13708	2.55496	-0.0624559	2.34834	2.09589	2.33632	2.93313	1.54084	1.94533	2.21745	1.21313	1.38455	2.07747	1.82041	-0.430332	-0.109737	-0.0737762	-0.545461	-0.291626	-0.38573	0.250162
7.3386	1.61767	2.29178	0.195258	2.53169	2.33774	2.47848	3.0862	1.78992	2.1296	1.88831	1.08966	1.56251	1.94227	1.99105	-0.230933	0.0417251	0.217086	-0.582362	-0.31075	-0.212501	0.360176
7.34859	2.09497	2.75253	0.325181	2.29638	2.08863	2.50204	2.95095	1.54855	1.91724	2.15675	1.16229	1.57727	2.03688	1.85654	-0.307638	-0.358161	-0.0130772	-0.574352	-0.323863	-0.414933	0.334174
7.35859	1.7707	2.43069	0.06942	2.50248	2.60306	2.2907	2.96003	1.53276	2.24336	2.18573	1.2022	1.62276	1.86962	1.75195	-0.184345	-0.170654	0.201471	-0.655745	-0.439406	-0.157209	0.193007
7.36859	2.20952	2.41245	0.124464	2.44017	1.99448	2.37501	3.06084	1.3438	2.14368	1.75987	1.23365	1.72054	1.99432	1.81901	-0.151968	-0.0825496	0.345021	-0.29097	-0.298662	-0.575677	0.553947
7.37859	2.25437	2.19996	0.141908	2.49548	2.33851	2.43135	2.9567	1.52566	2.01076	1.76475	1.20765	1.74594	2.24167	1.43511	0.0213818	0.00656016	0.188266	-0.462634	-0.44117	-0.444404	0.153277
7.38859	1.77391	2.48658	0.0360732	2.02291	2.33156	2.45243	3.34606	1.64545	2.45171	2.04903	1.17194	1.23951	2.05062	1.65809	-0.145771	-0.415673	0.467996	-0.646752	-0.409486	-0.407995	0.315267
7.39858	2.17197	2.60554	0.24789	1.94008	2.40209	2.44969	3.10993	1.70383	2.16183	1.87931	1.21374	1.73331	2.22052	1.76108	-0.327019	-0.13654	0.0298446	-0.752103	-0.244906	-0.866426	0.49413
7.40858	1.78595	2.25971	0.214081	2.34923	2.01097	2.55102	3.19784	1.24793	2.47763	2.13926	1.28469	1.70604	2.0196	1.7372	-0.106867	0.0245065	0.164026	-0.523726	-0.429771	-0.684249	0.584143
7.41858	2.14154	2.38616	0.199315	2.4521	2.27779	2.59284	3.25383	1.50543	2.34708	1.80705	1.2813	1.51403	1.99957	1.91789	-0.117259	0.266717	0.282195	-0.449724	-0.616291	-0.280014	0.339871
7.42858	2.13441	2.37322	0.4237	2.46498	2.54289	2.39919	3.24808	1.67585	2.19339	1.69016	1.26915	1.60546	2.40441	1.8648	-0.0703266	-0.165566	0.212319	-0.537653	-0.652501	-0.26296	-0.149733
7.43858	1.89127	2.23556	-0.0324432	2.59471	2.25761	2.36719	3.11343	1.93604	2.33063	2.14954	1.30733	1.54285	2.0246	1.59865	-0.209713	0.0395371	0.25419	-0.642669	-0.359517	-0.652092	0.480289
7.44857	1.80122	2.65117	0.072058	2.68438	2.33644	2.25309	3.38959	1.88308	2.19694	2.08741	1.0933	1.48801	1.95264	1.85312	-0.23609	0.183634	0.214708	-0.365215	-0.145297	-0.612943	0.226549
7.45857	1.67334	2.49265	0.141979	2.52913	2.10759	2.17872	3.27338	1.51263	2.18181	2.06807	1.27691	1.47991	2.00073	1.54337	0.288263	0.243028	0.152035	-0.417991	-0.350626	-0.539706	0.311424
7.46857	2.23897	2.58341	0.309749	2.38444	2.20779	2.16652	3.15849	1.64105	2.21922	2.03622	1.41438	1.67979	2.14463	1.39981	-0.149899	0.141873	0.324117	-0.466672	-0.246236	-0.473369	0.374286
7.47857	1.83887	2.60106	0.298587	2.04317	2.35243	2.40408	3.36471	1.78961	2.20246	2.0435	1.49715	1.62158	2.36041	1.7943	0.20561	0.05469	0.349956	-0.46327	-0.0778668	-0.645587	0.268385
7.48857	1.9118	2.46872	0.22082	2.38461	2.52379	2.42486	2.87943	1.56119	2.40234	1.97473	1.17311	1.58231	2.11871	1.82003	0.122655	-0.106553	0.118891	-0.452691	-0.112924	-0.66895	0.34952
7.49856	2.20049	2.41908	-0.0643601	2.68701	2.04295	2.26582	3.08436	1.62082	2.20904	2.00959	1.21696	1.46638	2.09022	1.6995	-0.300245	0.128891	0.250231	-0.748244	-0.571583	-0.691035	0.38094
7.50856	2.12527	2.40493	0.0119418	2.58351	2.12153	2.49706	3.15448	1.74887	2.24478	2.06098	1.1085	1.62993	1.96337	1.62331	-0.0120526	-0.0335832	0.30487	-0.575173	-0.446529	-0.661891	0.662655
7.51856	1.92239	2.37404	0.0449006	2.51046	2.06639	2.59509	3.11066	1.64087	2.47471	2.26103	0.774487	1.88475	1.99854	1.90635	-0.0064988	0.176919	0.435831	-0.431922	-0.341317	-0.512813	0.615782
7.52856	2.19965	2.47006	0.20492	2.58941	2.34315	2.36796	2.97835	1.54503	2.087	2.08246	1.35443	1.81969	2.47483	1.77829	-0.450142	-0.094921	0.30725	-0.632827	-0.0383622	-0.280126	0.499515
7.53856	1.88796	2.4756	0.514988	2.40025	2.40563	2.33917	3.24833	1.50753	2.11306	2.16834	1.27337	1.54491	2.42817	1.7902	-0.138481	0.00861225	-0.233672	-0.712497	-0.561709	-0.158116	0.350021
7.54855	1.9264	2.54103	0.345613	2.62189	2.49463	2.64898	3.33812	1.63706	2.21717	2.1291	1.43056	1.52713	2.05471	1.7395	-0.113418	-0.186768	0.0468623	-0.857207	-0.445709	-0.0643409	0.193765
7.55855	1.91029	2.52305	0.273186	2.46802	2.56895	2.43114	3.40811	1.47538	1.99013	1.86629	1.19368	1.27534	1.95789	1.64822	0.23195	0.0335424	0.0706916	-0.386648	-0.750243	-0.173167	0.533905
7.56855	1.8962	2.59821	-0.006453	2.55331	2.16221	2.52923	2.92219	1.59757	2.37745	1.81492	1.11492	1.61409	2.10623	1.56557	-0.0962141	-0.0141269	0.347745	-0.805159	-0.220977	-0.60124	0.477632
7.57855	1.87657	2.61526	0.149432	2.74608	2.15924	2.48979	3.1724	1.19179	2.1486	1.98492	1.40943	1.26062	1.90516	1.51715	0.0191938	0.254333	0.052697	-0.448575	-0.45701	-0.37157	0.205614
7.58855	1.95378	2.26528	0.147162	2.41923	2.53209	2.26486	3.34897	1.32549	2.17023	1.95619	1.23123	1.95198	2.04957	1.74803	-0.407969	-0.0981192	-0.0900752	-0.655027	-0.162915	-0.533507	0.500291
7.59855	2.04256	2.53202	0.0637938	2.59695	2.39458	2.34902	3.0313	1.37779	2.16886	2.1597	1.16349	1.75168	2.29721	1.45105	0.0640182	-0.0826009	0.280523	-0.589043	-0.12248	-0.397029	0.505008
7.60854	1.97916	2.29116	0.125527	2.2719	2.25305	2.13725	2.92469	1.42703	2.18138	1.96498	1.20232	1.66527	2.29548	1.69345	-0.134269	-0.23395	0.0232701	-0.569547	-0.562109	-0.423158	0.568371
7.61854	2.15169	2.43021	-0.0064832	2.84101	2.11537	2.79168	3.01864	1.60976	1.94379	1.71924	1.35426	1.40296	1.87819	1.47613	0.278968	0.362757	-0.0757891	-0.199583	-0.580537	-0.402519	0.324164
7.62854	1.91759	2.73132	0.443749	2.29734	2.35421	2.34639	3.21459	1.83702	2.19637	1.99291	1.41218	1.66403	2.15834	1.50553	-0.0928332	0.242602	0.241868	-0.609275	-0.415887	-0.0552899	0.569345
7.63854	2.04035	2.68098	0.0126681	2.43426	2.262	2.49088	2.97758	1.59697	2.15525	1.44897	1.48552	2.0343	2.27571	1.66466	0.139831	0.0488931	0.441042	-0.642556	-0.50157	-0.224274	0.518621
7.64854	1.8856	2.2695	0.0799674	2.88245	2.3024	2.49387	3.08374	1.76945	2.25474	2.15763	1.48601	1.56805	2.06085	1.99944	0.224622	0.292106	0.034663	-0.739413	-0.161382	-0.566611	0.553699
7.65853	2.00085	2.79394	0.408012	2.45677	2.27117	2.53307	3.275	1.75315	2.11349	2.01345	1.55271	1.5107	2.10541	1.61926	0.148707	0.0553513	0.072034	-0.221061	-0.302653	-0.271548	0.248635
7.66853	1.89682	2.47061	0.491713	2.43996	2.38303	2.35952	2.95235	1.58093	2.28118	2.13871	1.3061	1.41312	2.08838	1.79862	-0.195365	-0.0646908	0.197148	-0.847011	-0.407479	-0.506829	0.284332
7.67853	1.99592	2.61887	0.104653	2.56151	2.32683	2.53019	3.09104	1.65687	2.09368	2.12557	1.08351	1.82081	2.14289	1.74684	-0.139963	0.288011	0.00330934	-0.579995	-0.260203	-0.844288	0.165723
7.68853	1.98847	2.41848	0.395387	2.42474	2.2711	2.32623	3.3315	1.6265	2.26896	2.3889	1.1829	1.73918	1.93969	1.56613	-0.0546769	0.394369	0.377569	-0.797915	-0.279073	-0.786289	0.572248
7.69853	2.15192	2.38587	0.192114	2.52546	2.21214	2.71511	3.1726	1.43238	2.12297	2.02524	1.12973	1.83582	2.28489	1.69583	0.165131	0.0688236	0.351566	-0.753199	0.0466177	-0.42642	0.451605
7.70852	2.04319	2.69385	0.0663864	2.62183	2.11657	2.78741	3.15149	1.36099	2.18384	2.44571	1.39231	1.75963	2.10559	1.4097	0.119973	-0.301249	0.440946	-0.603259	-0.12291	-0.30412	0.38444
7.71852	2.13655	2.86549	0.0940074	2.54712	2.22147	2.38909	3.14668	1.55839	2.17577	2.25779	1.13571	1.62091	2.19049	1.69424	0.0483293	-0.207182	0.115761	-0.609509	-0.497265	-0.283262	0.180629
7.72852	1.83829	2.61021	0.202779	2.61762	2.15632	2.60551	3.35856	1.45311	2.08754	1.91141	1.4422	1.58025	2.44577	1.68949	-0.0514078	-0.155869	0.21085	-0.751762	-0.32283	-0.376161	0.100729
7.73852	2.08946	2.68986	0.180245	2.55333	2.03547	2.32243	2.9244	1.72034	2.08997	1.91783	1.06085	1.67867	2.06638	1.37375	-0.0180579	-0.186977	0.0930518	-0.209303	-0.26906	-0.20227	0.443965
7.74852	2.05755	2.56124	0.0006289	2.33773	2.09685	2.39376	3.16828	1.70121	2.19676	2.17407	1.27005	1.69512	2.1839	1.81628	0.329575	-0.0268622	0.0507189	-0.682781	-0.0562662	-0.225079	0.209855
7.75851	1.90117	2.72597	0.140931	2.49476	2.25566	2.62169	3.18073	1.58503	2.05666	2.02904	1.1526	1.7327	2.30901	1.62167	0.134442	0.0388395	0.06274	-0.407726	-0.355239	-0.437384	0.378551
7.76851	1.86975	2.39295	0.0286696	2.36101	2.18206	2.57502	3.1423	1.50462	1.9394	2.02001	1.21963	1.60453	2.17959	1.80111	-0.153727	-0.267632	0.392035	-0.543197	-0.0836411	-0.305896	0.458837
7.77851	1.79252	2.4065	0.243063	2.47836	2.42076	2.36361	3.25337	1.93103	1.46472	2.01519	1.21349	1.67971	2.13868	1.54359	0.381294	0.42257	0.0812526	-0.636565	-0.141601	-0.41736	0.535498
7.78851	1.861	2.79488	0.0169384	2.27614	2.31235	2.10898	3.21812	1.56891	1.84479	2.10617	1.22475	1.56477	2.17206	1.92367	0.385448	-0.0105648	-0.0377657	-0.558228	-0.282551	-0.438738	0.647762
7.79851	2.1965	2.36101	-0.0595386	2.64862	2.03082	2.50106	3.1599	1.71778	2.03834	2.25997	0.988166	1.34494	1.75552	1.86428	-0.0928528	0.147295	0.106192	-0.596961	-0.425214	-0.695179	0.297904
7.80851	2.39143	2.57995	0.296666	2.57942	2.53658	2.52796	3.4649	1.85196	2.04293	2.00215	1.41525	1.46924	2.05403	1.73862	0.135579	0.0428515	0.473729	-0.494307	-0.389475	-0.624483	0.269224
7.8185	2.52141	2.36202	0.173645	2.51587	2.28358	2.38539	3.16243	1.66133	1.82792	1.9396	1.49817	1.89165	1.84287	1.64039	-0.133295	0.0473423	0.0238167	-0.526837	-0.465886	-0.571019	0.611555
7.8285	2.31522	2.64421	0.123866	2.66789	2.08645	2.35883	3.18241	1.74268	2.32904	1.90749	1.05657	1.43746	2.05793	1.88784	-0.0505018	0.0151521	0.335351	-0.812216	-0.535378	-0.507493	0.374782
7.8385	2.17288	2.66002	0.04277	2.30975	2.41317	2.37723	3.26129	1.6823	1.94865	1.80815	1.15672	1.74536	2.11496	1.60814	0.107333	0.18943	-0.0178246	-0.554959	-0.427879	-0.252474	0.490154
7.8485	1.87093	2.33852	0.0547942	2.29227	2.26801	2.4578	3.01875	1.84178	1.89214	1.86453	1.19842	1.71396	2.10554	1.86799	-0.059219	0.0673785	0.0939789	-0.455435	-0.472288	-0.250273	0.520732
7.8585	1.8732	2.41796	0.197021	2.53171	2.52003	2.59287	3.22167	1.58892	2.3603	2.15169	1.41622	1.80968	2.10184	1.70258	0.0143135	0.0972569	0.34341	-1.09351	-0.316089	-0.34619	0.466266
7.86849	1.84001	2.60229	-0.32233	2.29777	2.15586	2.45517	3.21143	1.72236	1.98075	2.0551	1.31704	1.63529	2.17641	1.90439	-0.0469518	0.0691105	0.16645	-0.599504	-0.358558	-0.301455	0.598747
7.87849	2.05156	2.55766	-0.0196036	2.52926	2.23767	2.36299	3.39049	1.5013	2.22526	2.18602	1.31282	1.49739	2.05992	1.65046	0.29055	0.300249	0.154542	-0.413016	-0.510895	-0.622854	0.510051
7.88849	2.21125	2.53174	0.182308	2.33392	1.88649	2.60424	3.11038	1.34037	2.05352	1.95964	1.23946	1.65306	2.1324	1.77214	-0.0642383	0.19756	0.314376	-0.449173	-0.314147	-0.619614	0.58923
7.89849	2.14339	2.57175	0.0856057	2.28252	2.05973	2.39958	3.21621	1.5855	2.35235	1.98562	1.33449	1.84774	2.09199	1.63353	-0.159177	0.034542	0.466389	-0.610897	-0.24278	-0.574229	0.372587
7.90849	1.84887	2.25105	0.388056	2.45219	2.51814	2.10098	3.08666	1.43661	2.36041	2.05179	1.20499	1.78591	2.08365	1.7322	-0.0464958	-0.11596	0.238577	-0.433757	-0.0718842	-0.0768754	0.160361
7.91848	2.10302	2.62197	0.0865933	2.50197	2.17248	2.37372	3.18954	1.54066	2.2033	1.98028	1.01996	1.75619	2.33962	1.77408	0.328148	-0.0383382	-0.110614	-0.51627	-0.385794	-0.190588	0.368619
7.92848	1.96384	2.34721	0.0175152	2.36037	2.32539	2.53237	3.24291	1.30219	2.04505	2.34655	1.29743	1.76653	2.13251	1.66128	-0.123489	-0.147841	0.292929	-0.721994	-0.0372251	-0.309567	0.664479
7.93848	2.09278	2.82028	0.0915552	2.19242	2.23783	2.36404	3.4337	1.49034	2.48162	2.32176	1.04492	1.62562	2.18065	1.75848	0.109175	-0.100327	0.0277895	-0.308049	-0.28763	-0.208792	0.303112
7.94848	1.92269	2.73358	0.226084	2.07966	2.56471	2.0859	2.79967	1.52388	2.30629	1.87023	1.40579	1.71156	2.11724	1.82325	0.186585	-0.147779	0.00488276	-0.74728	-0.455224	-0.122494	0.523821
7.95848	1.99748	2.45888	0.173541	2.52735	2.26916	2.38923	3.11631	1.51971	2.20681	2.11719	1.18747	1.59205	2.43637	2.01176	-0.0486324	-0.194863	0.278397	-0.66629	-0.500033	-0.788069	0.49376
7.96847	2.46793	2.41555	0.45439	2.46429	2.11352	2.45037	3.53129	1.44208	2.0238	2.1915	1.20387	1.60953	2.43171	1.96787	-0.281458	0.0373899	0.134245	-0.259287	-0.342851	-0.466317	0.601083
7.97847	2.27346	2.33335	0.173645	2.52137	2.12245	2.22149	3.11909	1.32918	2.15447	2.08305	1.01864	1.84297	2.14022	1.45487	0.00867215	0.051824	0.036555	-0.97684	-0.198089	-0.870294	0.544949
7.98847	1.80916	2.44284	0.414295	2.11452	2.42945	2.26525	3.1854	1.26557	1.97787	2.27379	1.15694	1.42261	2.31288	1.60581	-0.0083139	0.0610878	0.048552	-0.723883	-0.30614	-0.595153	0.404306
7.99847	2.41103	2.73633	0.0491181	2.48165	2.24009	2.37303	3.35785	1.77583	2.17668	2.03716	1.01392	1.72351	2.37565	2.16091	-0.103464	0.153009	0.0652783	-0.252539	-0.436581	0.0324246	0.362952
8.00847	1.93526	2.59408	0.163566	2.3447	2.45422	2.75955	3.33228	1.74609	2.14764	1.95139	1.03061	1.47841	2.19304	1.5569	0.136293	0.0422898	0.195638	-0.814113	-0.249145	-0.543535	0.42324
8.01847	2.06962	2.90591	0.00694523	2.33579	2.30101	2.71271	3.39627	1.60143	2.15815	2.07054	1.40871	1.53984	2.17307	1.70079	0.228244	-0.0658731	0.239834	-0.518687	-0.403157	-0.389935	0.645391
8.02846	2.07998	2.80139	0.298587	2.2681	2.25433	2.60433	3.00855	1.39111	2.00497	2.28492	1.08033	1.45613	2.00116	1.68563	0.196195	-0.238243	0.124759	-0.773467	-0.318344	-0.590942	0.44825
8.03846	2.41075	2.63744	0.171546	2.52351	2.6595	2.4334	2.89205	1.68251	2.06921	2.20476	1.05632	1.844	2.46178	1.91291	0.198973	-0.0818535	0.138923	-0.677278	-0.267325	-0.336093	0.880949
8.04846	1.93233	2.38389	0.0581252	2.49949	2.55555	2.51488	3.16445	1.15798	2.04935	1.8295	1.13424	1.72172	2.32502	1.73675	-0.116149	0.332752	-0.0554267	-0.660229	-0.221679	-0.263539	0.684543
8.05846	2.06222	2.55449	0.39468	2.4815	2.38011	2.57975	3.10194	1.16122	2.21205	2.08535	1.27193	1.75647	2.22049	1.82191	0.046244	0.136985	0.105245	-0.773231	-0.156832	-0.311878	0.387918
8.06846	1.90969	2.78696	0.172611	2.54945	2.35613	2.35295	3.29463	1.45533	2.16107	2.0775	1.3398	1.31074	2.18327	1.80287	-0.288461	0.394304	0.238694	-0.3686	-0.59086	-0.459998	0.302314
8.07845	2.22868	3.00007	0.0928855	2.63256	2.49041	2.51681	3.28241	1.22774	2.11388	2.10386	1.38984	1.42651	1.84757	1.49197	0.312252	-0.0083813	0.194048	-0.557881	-0.156849	-0.318124	0.322935
8.08845	2.00577	2.58586	0.246268	2.65553	2.44361	2.3466	3.18272	1.33471	2.17095	2.39046	1.27285	1.85057	2.29821	1.70719	-0.0497423	-0.0360959	0.0883843	-0.639662	-0.227139	-0.181725	0.3857
8.09845	1.91718	2.86651	0.0868485	2.65212	2.34273	2.47212	3.34868	1.3256	1.90478	2.10797	1.28288	1.80419	1.9692	1.73843	0.327545	0.00598787	-0.0271746	-0.3901	-0.183559	-0.321789	0.295927
8.10845	2.10091	2.55339	0.248869	2.22402	2.44873	2.64212	3.17286	1.63694	2.25996	2.29649	0.968874	1.50256	2.18069	1.72467	0.13894	0.224218	0.203067	-0.707404	-0.388766	-0.468144	0.235932
8.11845	2.13763	2.64529	0.0516232	2.39345	2.44545	2.71195	3.15167	1.62096	2.21029	2.34409	1.41286	1.5131	2.06715	1.89535	0.17777	0.014468	0.114971	-0.567693	-0.223171	-0.754788	0.143385
8.12844	1.8076	2.4926	0.0665752	2.39429	2.24324	2.3714	3.00831	1.37519	2.19822	2.0567	1.07944	1.76893	2.64304	1.32792	0.358251	-0.417836	0.126658	-0.472987	0.098977	-0.416602	0.366686
8.13844	2.09837	2.61464	0.125914	2.41497	2.50295	2.4734	3.27815	1.42827	2.07221	2.30087	1.19525	1.67725	2.19217	1.57686	0.0247355	-0.252663	0.0718664	-0.290372	-0.15599	-0.626862	0.561559
8.14844	2.07323	2.63244	0.430392	2.34431	2.70078	2.45616	3.03944	1.52789	2.33805	2.28016	1.41205	1.54017	2.08061	1.60588	0.244331	-0.127943	-0.16887	-0.915635	-0.294785	-0.382957	0.381715
8.15844	2.05606	2.65711	0.0154601	2.12701	2.26204	2.23856	3.32418	1.50508	1.98772	2.43592	1.51268	1.54306	2.35186	1.72155	0.202725	-0.107176	0.108795	-0.16899	-0.369143	-0.305091	0.326159
8.16844	2.32555	2.60611	0.275463	2.4646	2.29585	2.43508	3.26253	1.23763	2.22033	2.36281	1.36021	1.52001	2.51419	1.52043	-0.0296366	-0.0819999	0.0332663	-0.30951	-0.175028	-0.460496	0.415513
8.17843	2.01012	2.61804	0.0996337	2.56417	2.36916	2.64305	3.36706	1.57314	2.36948	2.06754	1.36156	1.3327	2.3225	1.68361	-0.220542	-0.0626523	0.059415	-0.611007	-0.323558	-0.352257	0.252638
8.18843	2.19784	2.73797	0.153699	2.53181	2.28691	2.6387	3.19451	1.39119	2.14943	2.50179	1.50073	1.85687	2.24722	1.8726	0.113521	0.426496	-0.0365638	-0.393096	-0.25693	-0.578549	0.0236979
8.19843	2.28297	2.86614	-0.0067852	2.61961	2.28549	2.46078	2.83754	1.6775	2.49076	2.15078	1.41613	1.72558	2.31923	1.64901	-0.143747	-0.25253	0.207167	-0.796521	-0.181293	-0.441501	0.320678
8.20843	1.85019	2.52031	0.0922498	2.53133	2.33008	2.68321	3.23043	1.46501	2.45944	2.08687	1.15064	1.78843	2.24556	1.90057	0.331361	0.0471596	0.13395	-0.463865	-0.187177	-0.301976	0.611147
8.21843	2.53493	2.66687	-0.0495877	2.68952	2.66883	2.54888	3.17391	1.21675	2.62068	1.99158	1.26756	1.64324	2.22023	1.65539	0.116624	0.192555	0.266278	-0.502867	-0.399695	-0.747772	0.461715
8.22842	2.60987	2.5688	0.170906	2.33242	2.14019	2.55541	2.95448	1.44605	2.33262	2.14127	1.20473	1.54356	2.00952	1.78732	-0.0880872	0.163638	0.202702	-0.64589	-0.352183	-0.262376	0.126475
8.23842	2.56793	2.58838	0.294214	2.52214	2.68138	2.32515	3.19383	1.73333	2.0383	2.14318	1.44623	1.36314	1.84689	1.65992	-0.392803	0.177856	0.329686	-0.896058	-0.0859483	-0.283655	0.340392
8.24842	2.75514	2.6172	0.207105	2.59519	2.23088	2.44307	2.98728	1.62877	2.27284	1.99328	1.53528	1.85309	2.24382	1.59338	-0.135435	-0.0638542	0.216818	-0.0798414	-0.46652	-0.543128	0.281905
8.25842	2.26675	2.91563	0.404512	2.53764	2.39251	2.0558	3.29432	1.70998	2.21398	2.17563	1.18012	1.43523	1.79809	1.79196	0.0927219	0.0848522	0.00068496	-0.548969	-0.280656	-0.491612	0.342766
8.26842	2.91836	2.63405	-0.0297584	2.59476	2.5937	2.32868	3.19126	1.69507	2.15778	2.07777	1.40067	1.60637	2.1482	1.61302	-0.0836373	-0.258678	-0.0434599	-0.191689	-0.366585	-0.570853	0.308315
8.27842	2.79047	2.3825	0.253619	2.49599	2.28869	2.55206	2.98192	1.39244	2.27463	2.20021	1.44952	1.73372	2.27827	1.56762	-0.0122519	0.00987008	0.17501	-0.645801	0.0142221	-0.469758	0.081602
8.28841	2.40018	2.53688	0.251079	2.59123	2.22748	2.4975	3.03853	1.48459	2.16488	2.10762	1.30003	1.6566	1.81417	1.73637	-0.153905	0.0157289	-0.213088	-0.838424	-0.0694289	-0.315691	0.689384
8.29841	2.6142	2.73751	0.503245	2.55268	2.3282	2.67392	3.0547	1.56245	2.2875	2.23073	1.2371	1.75237	2.13009	2.04205	0.0878581	0.126616	0.495763	-0.585523	-0.396648	-0.38075	0.929263
8.30841	2.56145	2.44197	0.0237123	2.52098	2.71443	2.44561	3.0478	1.59507	1.96844	2.02054	1.26984	1.77552	2.42469	1.64887	-0.292693	-0.204274	0.208334	-0.646929	-0.557954	-0.108075	0.442749
8.31841	2.27288	2.62171	0.125021	2.62614	2.82062	2.49043	2.81831	1.36658	2.33963	2.42844	1.33842	1.49941	1.80746	1.75499	-0.0951088	0.248334	-0.0091225	-0.322435	-0.211834	-0.348159	0.653477
8.32841	2.5453	2.63382	0.111952	2.62104	2.40744	2.60283	3.07936	1.55609	2.30344	1.98371	0.95438	1.74861	2.38965	1.59048	-0.189957	-0.293233	0.382003	-0.520241	-0.453819	-0.28778	0.431987
8.3384	2.39974	2.6081	0.383799	2.6454	2.24266	2.38455	3.26363	1.38972	1.96212	2.44311	0.917132	1.52435	2.39086	1.43264	-0.284368	0.229518	0.196272	-0.585718	-0.337506	-0.30054	0.748148
8.3484	2.54615	2.25583	0.016653	2.65818	2.32756	2.85833	3.13489	1.56549	2.29391	2.11446	1.50447	1.4505	2.22609	1.65094	0.0935176	-0.12568	0.17066	-0.848438	-0.296461	-0.484075	0.304445
8.3584	2.31251	2.44904	0.072804	2.54618	2.11695	2.26338	2.91743	1.82684	2.25365	2.27102	1.07194	1.87273	2.42027	1.73127	-0.056951	-0.0096225	-0.157088	-0.232145	-0.500859	-0.371804	0.298843
8.3684	2.44894	2.6345	0.558594	2.21955	2.56911	2.66492	3.4231	1.52049	2.15064	2.09897	1.46466	1.29518	2.48241	1.65801	-0.207415	-0.241806	0.187197	-0.430434	-0.0555022	-0.489483	0.545166
8.3784	2.45613	2.77212	0.343946	2.84249	2.27952	2.42942	3.39772	1.7831	2.05467	2.21635	1.13518	1.56753	2.22626	1.62773	-0.135584	-0.215448	0.159912	-0.54444	-0.246548	-0.646816	0.203645
8.38839	2.27514	2.80795	-0.107351	2.1853	2.2933	2.52279	3.25353	1.54119	2.22469	2.03524	1.2894	1.66448	2.06726	1.42843	0.20557	0.340938	0.282513	-0.493698	-0.378691	-0.316901	0.396919
8.39839	2.35239	2.76639	0.139933	2.57496	2.21696	2.30333	2.96992	1.72412	1.98925	2.10247	1.17696	1.75075	2.27839	1.8255	0.0590564	-0.0460574	0.376176	-0.611413	-0.383494	-0.355359	0.0742769
8.40839	2.25502	2.401	0.0560671	2.54784	2.36607	2.65987	3.23117	1.36443	2.28131	2.21683	1.24751	1.66538	2.1632	1.65149	0.114421	0.234954	0.109135	-0.643641	-0.416115	-0.21662	0.241215
8.41839	2.42554	2.38715	0.253359	2.63065	2.42924	2.50189	3.51587	1.50017	2.15427	2.35484	0.94597	1.48495	2.33483	1.82708	0.0142244	0.022388	0.124564	-0.468985	-0.506641	-0.519997	0.137928
8.42839	2.41929	2.69213	-0.112965	2.66628	2.58978	2.3958	3.20698	1.57935	2.08403	2.06146	1.35906	1.43129	2.09908	1.70339	0.0860582	0.0798602	0.282176	-0.468031	-0.317194	-0.481794	0.976526
8.43838	2.49334	2.66359	0.279716	2.48744	2.33408	1.95386	3.20467	1.55459	2.04201	2.17986	1.44567	1.7848	1.83111	1.84156	0.0827996	0.0151596	0.343356	-0.41119	-0.51486	-0.331483	0.30347
8.44838	2.33229	2.45064	0.297495	2.49495	2.29699	2.811	3.25909	1.76246	2.38568	2.25475	1.541	1.97972	2.15791	1.61705	-0.134869	0.218845	-0.140502	-0.602533	-0.273916	-0.589032	0.68474
8.45838	2.45217	2.35192	0.437211	2.35265	2.55532	2.72738	3.37785	1.42583	2.0912	2.00807	1.16105	1.59815	1.96078	1.36714	0.19478	-0.214186	0.400488	-0.597209	-0.335115	-0.551301	0.502654
8.46838	2.42322	2.45294	0.300141	2.3289	2.26716	2.52455	3.19308	1.62131	2.32605	2.47377	1.10449	1.62226	2.51599	1.78202	0.136779	-0.0301842	0.00084502	-0.698855	-0.445703	-0.194292	0.764894
8.47838	2.39169	2.4569	0.0777024	2.54761	2.27751	2.67032	3.13603	1.55164	2.0971	2.23875	1.45842	1.6203	2.37311	1.92221	0.0135978	-0.0815741	0.212562	-0.320182	-0.293808	-0.278057	0.186463
8.48838	2.51245	2.41909	0.274804	2.35966	2.35701	2.4513	3.42236	1.55578	2.25363	2.61829	1.15481	1.71412	2.05011	1.57225	0.103768	-0.302256	0.089094	-0.466646	-0.29269	-0.417136	0.373149
8.49837	2.60293	2.29438	0.138776	2.44316	2.45052	2.66113	3.11217	1.53387	2.03555	2.21357	1.30991	1.61407	2.17942	1.64609	0.215265	-0.197606	-0.0379016	-0.275865	-0.0116064	-0.610351	0.336696
8.50837	2.30711	2.87987	0.150426	2.57108	2.2208	2.60605	3.28278	1.58078	2.1895	1.85716	1.21736	1.57121	1.78727	1.57884	0.0913659	-0.153465	0.161615	-0.526069	-0.182779	-0.285842	0.0739855
8.51837	2.68878	2.45246	-0.0186161	2.7088	2.49958	2.83326	3.29332	1.66221	2.21548	2.0457	1.17448	1.54317	2.37056	1.9662	0.125679	0.151155	0.299801	-0.268336	-0.322282	-0.43234	0.272928
8.52837	2.48542	2.67044	0.0279056	2.57836	2.16439	2.64624	3.5118	1.62565	2.22189	2.25491	1.27236	1.47174	2.29235	1.5166	0.197286	0.0221147	0.13333	-0.576137	-0.321081	-0.526712	0.707999
8.53837	2.37582	2.49251	-0.164059	2.69225	2.63418	2.29382	3.25602	1.53631	2.07443	2.04724	1.17677	1.49379	2.02033	1.4136	0.0483942	0.0655801	-0.0071384	-0.579086	0.0170821	-0.550051	0.409201
8.54836	2.35333	2.39884	0.192851	2.4909	2.44258	2.16703	3.17555	1.78737	2.24858	2.00028	1.27054	1.38071	2.09871	1.73409	-0.159652	0.0676699	0.0729869	-0.937599	-0.626384	-0.532352	0.298262
8.55836	2.4639	2.61621	-0.0050819	2.57555	2.46514	2.57012	3.1244	1.90526	1.99153	2.27642	0.945469	1.4602	2.01029	1.68064	-0.267426	-0.190065	0.135869	-0.696523	-0.275232	-0.852868	0.582219
8.56836	2.27095	2.70427	0.129477	2.51625	2.50355	2.41468	3.19284	1.29126	2.08173	2.31189	1.1726	1.60742	2.24852	1.54748	-0.0062572	-0.0306523	-0.0985206	-0.460454	-0.22089	-0.223439	0.446885
8.57836	2.56638	2.4891	0.296293	2.75321	2.24079	2.21784	2.89686	1.4872	2.22176	2.49365	1.45756	1.63997	2.34453	1.52705	-0.0188582	0.189947	-0.130884	-0.310003	-0.444566	-0.569935	0.394052
8.58836	2.42996	2.77089	0.286031	2.52366	2.26681	2.43087	3.24255	1.37622	2.16928	2.32478	1.1642	1.46011	2.45982	2.00173	0.112938	-0.0498354	-0.039013	-0.19579	-0.0405803	-0.289322	0.350163
8.59835	2.59797	2.66613	0.238229	2.52434	2.45674	2.58887	3.08319	1.40475	2.01153	2.42682	0.912094	1.61409	2.37118	1.83244	0.216693	0.0760338	0.163986	-0.464335	-0.2066	-0.424715	0.493733
8.60835	2.79589	2.82662	0.104413	2.89687	2.43309	2.53053	3.19011	1.65048	1.84508	1.92964	1.44445	1.74516	2.3435	1.63546	-0.0623613	0.0103019	-0.0673451	-0.473241	-0.393528	-0.434361	0.173273
8.61835	2.55773	2.5757	0.235861	2.69967	2.24838	2.4366	2.84696	1.54225	2.50106	2.27171	1.28414	1.39863	1.82887	1.57218	-0.205574	0.0560444	-0.135045	-0.454734	0.0572512	-0.795979	0.344297
8.62835	2.6918	2.71769	0.234548	2.57291	2.23007	2.37438	3.39917	1.66563	1.95193	2.29749	1.26685	1.6179	2.34137	1.45266	0.110155	-0.154261	-0.205104	-0.631798	-0.645843	-0.293542	0.271873
8.63835	2.57248	2.67254	0.246771	2.55414	2.30352	2.43598	3.08115	1.53191	2.08362	2.48972	1.26134	1.3879	2.33194	1.50853	0.0433252	0.0312834	0.0240477	-0.279556	-0.538084	-0.219753	0.192487
8.64834	2.64453	2.84934	0.306146	2.52563	2.45553	2.46529	3.07595	1.22947	2.05789	2.33386	1.22366	1.80318	2.39229	1.61029	-0.254201	-0.0754073	-0.0127239	-0.46256	-0.394457	-0.644474	0.360794
8.65834	2.36245	2.57923	0.308979	2.56647	2.39994	2.37932	3.26335	1.33768	2.35644	2.30242	1.30664	1.49518	2.48598	1.67885	-0.0629457	0.0816495	-0.0383803	-0.725684	-0.119079	-0.622431	0.455649
8.66834	2.74704	2.51363	0.138531	2.24555	2.266	2.44534	2.85602	1.12966	2.43406	2.19709	1.08473	1.87115	2.48883	1.47991	-0.0499325	0.102873	0.187016	-0.287811	-0.309598	-0.368072	0.49598
8.67834	2.52247	2.38143	0.219908	2.48765	2.46182	2.50538	2.96787	1.32421	2.33436	2.40302	1.1516	1.56639	2.18709	1.83063	-0.0320903	-0.0747308	0.325707	-0.717474	-0.365953	-0.552449	0.308463
8.68834	2.61487	2.59888	0.0847813	2.36686	2.39094	2.28802	3.18354	1.49661	2.18002	2.11629	1.12764	1.47951	2.04455	1.51593	0.0168443	0.246585	0.156676	-0.681781	-0.495778	-0.634146	0.613609
8.69833	2.38081	2.58141	0.256976	2.50082	2.35155	2.5696	3.39008	1.4291	2.25609	1.96589	1.2085	1.67374	2.15138	1.89583	0.170301	-0.0777281	0.125313	-0.737056	-0.29735	-0.600222	0.39535
8.70833	2.39905	2.59538	0.108416	2.48845	2.56814	2.48864	2.93615	1.52579	2.22034	2.17845	1.06779	1.44026	2.00581	1.69295	0.0308269	0.0811557	0.100279	-0.562319	-0.390289	-0.442184	0.482101
8.71833	2.54217	2.75652	-0.0577644	2.84458	2.31529	2.20179	3.25836	1.69913	2.31082	2.47856	1.02556	1.41081	2.20289	1.65243	-0.180937	-0.0816572	0.231764	-0.385679	-0.345358	-0.0937904	0.630891
8.72833	2.61806	2.82091	-0.0554148	2.72781	2.38227	2.64967	3.13156	1.33781	2.23148	2.46335	1.51803	1.52902	2.01149	1.66503	-0.249516	-0.156058	0.209121	-0.482391	0.051717	-0.196018	0.25601
8.73833	2.7001	2.56507	0.24653	2.53152	2.38185	2.77716	3.14485	1.61865	2.40402	2.03727	1.17471	1.76942	2.31864	1.87168	-0.0650582	-0.0707972	0.0190813	-0.871108	-0.0569442	-0.357121	0.347808
8.74833	2.44912	2.85482	0.32068	2.39375	2.12971	2.5198	3.43417	1.58425	2.24066	2.0976	0.841305	1.45508	2.08661	1.39331	0.0792511	0.17038	0.315843	-0.392196	-0.528128	-0.364689	0.446064
8.75832	2.69405	2.41964	-0.0427897	2.73296	2.36795	2.56867	3.23548	1.46548	2.37643	2.19446	1.07319	1.68465	2.25295	1.79746	-0.285094	-0.401299	0.327093	-0.714483	-0.180268	-0.423099	0.634001
8.76832	2.69774	2.80604	0.0743895	2.65615	2.59836	2.32298	3.08721	1.12905	2.1861	2.18663	1.1334	1.91906	2.48672	1.69856	-0.0759061	-0.225364	0.0898883	-0.522397	-0.663538	-0.469763	0.588611
8.77832	2.69863	2.85326	-0.0840777	2.72394	2.39735	2.62118	3.31849	1.37071	2.22195	2.0797	1.36709	1.44721	2.1635	1.66979	0.0578197	-0.0369596	0.101841	-0.584786	-0.0863379	-0.704242	0.493506
8.78832	2.47167	2.69481	0.300307	2.77238	2.19647	2.51264	2.74211	1.37657	2.33958	2.17786	1.26857	1.63127	2.47418	1.32229	0.0324471	-0.109998	0.216648	-0.652146	-0.168751	-0.353512	0.827636
8.79832	2.84088	2.81097	0.167771	2.41411	2.67344	2.72772	2.99785	1.34933	2.14927	2.19105	0.97165	1.606	1.98605	1.58172	0.05666	0.0338051	-0.100734	-0.902019	-0.375508	-0.281926	0.133943
8.80831	2.77919	2.83453	0.134308	2.50388	2.39288	2.56359	3.19585	0.979914	2.22546	2.2822	1.07186	1.33194	2.28661	1.68009	0.093122	-0.100146	0.217077	-0.685873	0.0524312	-0.585846	0.408149
8.81831	2.48421	2.39343	0.190946	2.61472	2.42424	2.76349	3.11808	1.33478	2.31061	2.18578	1.05489	1.65762	1.85832	1.66314	0.596594	0.135371	-0.322289	-0.28387	-0.242718	-0.589498	0.115207
8.82831	2.68065	3.06838	0.080819	2.7614	2.36647	2.63008	3.25212	1.42092	2.11576	2.24728	1.33887	2.00829	1.92301	1.4893	0.233694	-0.0944121	0.0969808	-0.395255	-0.32709	-0.294482	0.214751
8.83831	2.99332	2.88718	0.161595	2.70518	2.54948	2.67799	2.90276	1.17843	2.30529	2.23326	1.18642	1.64138	1.98312	1.67526	-0.203871	0.0401924	0.203137	-0.529603	-0.451585	-0.581355	0.324067
8.84831	2.67554	2.37606	-0.208316	2.61542	2.47757	2.40592	2.88474	1.31844	2.23192	2.24429	1.26967	1.70328	2.1025	1.53018	0.00971707	-0.140617	0.00670382	-0.586723	-0.333022	-0.27124	0.36875
8.8583	2.26472	2.4252	0.130681	2.66791	2.43705	2.42953	3.26234	1.43007	2.28193	2.05199	1.2785	1.79756	2.25883	1.62454	0.0878642	-0.0064606	0.0631975	-0.541524	-0.403336	-0.45308	0.4901
8.8683	2.638	2.79694	0.184441	2.75792	2.05463	2.17589	3.12723	1.59751	2.23463	2.09103	1.25361	1.64597	2.21708	1.57733	0.200097	-0.320173	-0.0292523	-0.34955	-0.388542	-0.420848	0.332422
8.8783	2.59902	2.63572	-0.189775	2.56237	2.57191	2.46066	2.98941	1.39755	2.44664	2.06149	1.10553	1.78384	2.4124	1.64529	-0.196409	0.0815453	0.231335	-0.652046	-0.288417	0.22021	0.718229
8.8883	2.57482	2.47664	0.150379	2.82719	2.65971	2.57981	3.35737	1.2644	2.41031	2.13947	1.31633	1.92146	1.99143	1.55405	0.0694995	0.0142884	0.0376423	-0.480028	-0.170717	-0.61324	0.41042
8.8983	2.63153	2.62397	0.171027	2.70308	2.16649	2.27824	2.95482	1.35681	2.37667	2.3487	1.65392	1.65075	2.11729	1.86903	0.00497566	0.177372	0.351017	-0.596393	-0.49327	-0.322005	0.4575
8.90829	2.5824	2.53685	-0.133551	2.83781	2.69421	2.71515	3.20218	1.38161	2.60401	2.18713	1.31619	1.84436	2.2422	1.8017	0.0102788	-0.0765156	0.221659	-0.706735	-0.402199	-0.372683	0.0553551
8.91829	2.34286	2.72942	-0.0948515	2.73624	2.51058	2.60124	2.91236	1.2715	2.32164	2.15364	1.15429	1.18714	1.71262	1.69979	0.231428	-0.0004704	0.535121	-0.444886	0.0545316	-0.447945	0.279219
8.92829	2.28331	2.7223	0.128186	2.80675	2.45018	2.28654	3.3912	1.48284	2.07947	2.17639	1.24195	1.59696	1.98781	1.52925	0.090333	0.0122423	0.00535086	-0.878155	-0.208583	-0.204161	0.116098
8.93829	2.38832	2.58153	-0.14537	2.46688	2.44979	2.55639	3.15207	1.77528	2.28781	2.37113	1.28206	1.75457	2.11528	1.86542	0.238244	0.176917	0.197411	-0.452881	-0.25253	-0.417699	0.225304
8.94829	2.41507	2.63655	0.193104	2.83548	2.34284	2.46666	3.24096	1.82494	2.0108	2.20177	1.18612	1.88186	2.10105	1.33758	0.0103467	-0.411478	0.245656	-0.638439	-0.0270175	-0.273772	0.401549
8.95829	2.41011	2.65839	0.309611	2.90671	2.55926	2.39252	3.28696	1.22242	2.26024	2.51828	1.14925	1.44732	2.04444	1.52459	-0.0295052	0.0691678	0.464397	-0.134478	-0.514999	-0.547529	0.294702
8.96828	2.63679	2.70478	0.274388	2.68073	2.36609	2.45534	3.17455	1.54579	2.35707	2.03222	1.04317	1.40543	1.93511	1.52689	-0.0063191	-0.123767	0.109227	-0.617148	-0.448118	-0.374655	0.465632
8.97828	2.43458	2.83411	0.219448	2.48917	2.23362	2.60891	3.17686	1.6351	2.101	2.24831	1.38862	1.55525	2.32364	1.77129	-0.0740895	-0.0206048	0.560701	-0.769601	-0.222966	-0.32585	0.396712
8.98828	2.4821	2.59073	0.232512	2.80305	2.42385	2.38991	3.30712	1.5432	2.3744	2.23224	1.17942	1.53429	2.15316	1.3665	0.162916	-0.103987	-0.0884957	-0.436424	-0.389143	-0.514297	0.551566
8.99828	2.43577	2.72336	0.188041	2.57763	2.41337	2.24162	3.38878	1.45792	2.54963	2.14169	1.30643	1.72352	2.21843	1.61498	0.0330104	0.0360007	0.0733206	-0.415054	-0.592554	-0.54482	0.271228
9.00828	2.85556	2.43393	0.235935	2.6552	2.36154	2.65654	2.88524	1.27001	2.34913	2.51455	1.29462	1.72372	2.22659	1.35796	-0.258772	0.0238482	0.0533417	-0.433984	-0.422772	-0.968314	0.628814
9.01827	2.53081	2.52982	-0.0113666	2.5581	2.64765	2.68571	3.20868	1.46398	2.48032	2.37013	1.12615	1.87643	2.37004	1.54309	0.0372414	-0.0025572	-0.0430749	-0.375758	-0.38663	-0.297164	0.421748
9.02827	2.45971	2.66866	-0.3848	2.48688	2.61294	2.65048	3.3387	1.21006	2.24343	2.30258	1.18803	1.66137	2.10291	1.41581	-0.078458	0.317556	0.284789	-0.67013	-0.044082	-0.4894	0.458634
9.03827	2.86534	2.36348	0.20783	2.31026	2.48347	2.3745	3.23302	1.04367	2.64912	2.1729	1.47825	1.77806	2.24454	1.5678	0.142111	-0.134475	0.138548	-0.0369558	0.00850075	-0.647635	0.214802
9.04827	2.54762	2.23066	0.194468	2.72878	2.18641	2.76311	3.07615	1.35108	2.41791	2.42618	1.39016	1.70816	2.14481	1.64569	-0.238328	0.0022189	0.0186917	-0.5633	-0.3752	-0.21578	0.286105
9.05827	2.40631	2.49027	0.224182	2.73812	2.42305	2.33864	3.0616	1.36513	2.17004	2.26657	1.44082	1.8404	2.44077	1.76412	0.120731	-0.307028	0.10822	-0.874575	-0.490475	-0.349875	0.643851
9.06826	2.7873	2.66465	0.0146387	2.47123	2.58363	2.80291	3.03194	1.5865	2.22665	2.38861	1.19311	1.87036	2.10654	1.9259	-0.0106619	0.0203827	0.22105	-0.476099	-0.274747	-0.48993	0.220663
9.07826	2.72117	2.6588	0.0469074	2.38254	2.60448	2.70072	3.0801	1.59135	2.6263	2.19467	1.10939	1.76219	2.20536	1.5825	0.240095	-0.133089	0.0639389	-0.857391	-0.273118	-0.447007	0.501858
9.08826	2.57514	2.42699	0.169057	2.67749	2.54524	2.51877	2.95041	1.36546	2.56887	2.13296	1.21437	1.73816	2.23298	1.59299	0.0386411	0.110951	-0.0042814	-0.695961	-0.398511	-0.219584	0.345892
9.09826	2.56404	2.2895	0.108034	2.72588	2.38796	2.48093	3.27084	1.65132	2.18926	2.06192	1.14339	1.64124	2.18418	1.56086	0.0395638	-0.0571151	0.0555478	-0.557245	-0.190099	-0.487975	0.259909
9.10826	2.66448	2.61024	0.0655348	2.99826	2.5522	2.61335	3.14634	1.37948	2.27318	2.58325	1.26515	1.77335	2.25641	1.79479	-0.122396	-0.0334534	0.249435	-0.544573	-0.145319	-0.236627	0.443454
9.11825	2.45457	2.65073	0.253455	2.56132	2.62839	2.67128	2.97978	1.65885	2.67295	2.46545	1.29173	1.13954	2.16486	1.63419	-0.0381168	0.20804	-0.047401	-0.585395	-0.305691	-0.66367	0.341514
9.12825	2.5162	2.87129	0.0629104	2.60301	2.26533	2.35014	3.18431	1.64709	2.33135	2.26081	1.54308	1.5877	2.21016	1.97065	-0.451856	-0.101636	0.429175	-0.629476	-0.246404	-0.257408	0.433393
9.13825	2.79153	2.67447	0.352203	2.56992	2.50226	2.87209	3.38008	1.52663	2.46169	2.29737	1.42287	1.91968	2.38348	1.85716	0.195962	0.0382143	0.126664	-0.652423	-0.421702	-0.386314	0.15046
9.14825	2.71676	2.66677	0.394288	2.81784	2.52824	2.92888	3.15296	1.641	2.25228	2.39127	1.55314	1.76494	2.21476	1.71743	0.202547	0.239643	0.10949	-0.648428	-0.263733	-0.475531	0.414604
9.15825	2.73886	2.62061	0.295712	2.56451	2.4405	2.57585	3.54562	1.72375	2.24065	2.07965	1.64524	1.55774	2.12546	1.34901	-0.264898	-0.118491	-0.306425	-0.87615	-0.175993	-0.610468	0.27301
9.16824	2.84512	2.54023	0.0208841	2.53462	2.29248	2.64259	3.21289	1.55301	2.363	2.44035	1.27278	1.2108	2.28628	1.64225	-0.121954	0.117148	0.179389	-0.811818	-0.36577	-0.300404	0.593409
9.17824	2.93381	2.61355	-0.0799523	2.59423	2.51706	2.27473	3.16638	1.62519	2.45436	2.30016	1.3758	1.68204	2.23093	1.80841	0.244565	-0.217757	0.200091	-0.806126	-0.466162	-0.586416	0.138251
9.18824	2.58258	2.57651	0.00333935	2.94162	2.43257	2.41298	3.08141	1.28405	2.31785	2.32246	1.28564	1.37855	2.19339	1.6086	-0.0685826	-0.0204024	-0.118897	-0.44213	-0.423052	-0.248877	0.365182
9.19824	2.74322	2.75558	0.0936812	2.78157	2.19561	2.46876	3.18049	1.6125	2.47509	2.01918	1.40866	1.47952	2.24672	1.85838	0.253673	-0.0624967	-0.196041	-0.681631	-0.395751	-0.427226	0.471483
9.20824	2.50962	2.1826	-0.0543261	2.92172	2.35782	2.55593	3.28793	1.31185	2.36989	2.29478	1.57245	1.54552	2.22843	1.51982	0.0982349	0.320203	0.0636868	-0.400841	-0.489317	-0.174678	0.443001
9.21824	2.6138	2.57829	0.0422008	2.92855	2.48297	2.63303	3.31015	1.06318	2.61858	2.40794	1.3941	1.43779	2.28974	1.71702	-0.122604	-0.312167	0.116504	-0.669212	-0.207272	-0.425332	0.206283
9.22823	2.66008	2.87932	0.151436	2.69385	2.51027	2.6298	3.26252	1.53111	2.6763	2.27608	1.61811	1.65194	2.24495	1.8222	0.0407642	-0.0175712	-0.223981	-0.364963	-0.342082	-0.269515	0.220501
9.23823	2.50177	2.76268	0.148993	2.39396	2.28998	2.75705	3.25073	1.18018	2.56613	2.41954	1.13982	1.48507	2.18928	1.33992	0.113015	0.111783	-0.182898	-0.594021	-0.413202	-0.573849	0.172211
9.24823	2.99523	2.58224	0.285651	2.5431	2.66991	2.49038	2.90981	1.37721	2.38012	2.40265	1.26669	1.75247	1.99816	1.23866	-0.134428	-0.0005897	0.123631	-0.614553	-0.374042	-0.613815	0.440107
9.25823	2.73945	2.25172	0.219457	2.74105	2.36812	2.35586	2.89565	1.55551	2.40801	2.34572	1.07133	1.32599	2.1082	1.23943	-0.086695	0.193817	-0.0757272	-0.676532	-0.0711533	-0.47046	0.370242
9.26823	2.58969	2.51988	0.0519871	2.7773	2.29974	2.62174	3.24561	1.40628	2.2171	2.11739	1.33994	1.83459	2.13274	1.60525	-0.0249782	-0.543204	0.290744	-0.423966	-0.0857687	-0.430424	0.224425
9.27822	2.82357	2.54027	0.390387	2.33305	2.57042	2.90973	3.17638	1.21334	2.37713	2.41504	1.21982	1.50062	1.94115	1.6106	0.221934	-0.122839	0.108016	-0.315483	-0.462363	-0.634431	0.237274
9.28822	2.32533	2.79206	0.214871	2.88137	2.47753	2.58728	3.26252	1.3799	2.33872	2.19641	1.18195	1.56793	2.06416	1.8977	-0.109824	-0.152969	0.0989362	-0.745814	-0.204363	-0.446835	0.570112
9.29822	2.54406	2.59773	0.335111	2.79291	2.45774	2.32399	3.22419	1.25575	2.25273	2.36793	1.06208	1.64706	2.38143	1.6089	0.120113	-0.0362257	0.111436	-0.512452	-0.207067	-0.287555	0.395969
9.30822	2.52642	2.6801	0.0442468	2.53418	2.80245	2.56549	3.19074	1.07754	2.33082	2.01918	1.43048	1.82201	1.84591	1.27939	-0.455351	0.0822369	0.212049	-0.536701	-0.201316	-0.614018	0.154698
9.31822	2.85254	2.82999	0.0826779	2.64275	2.37339	2.31215	3.28536	1.43198	2.33037	2.45272	1.24929	1.49539	2.20006	1.57889	0.0884561	-0.21347	0.189416	-0.433759	-0.0188152	-0.362766	0.134976
9.32821	2.39005	2.62306	0.0404839	2.81577	2.64506	2.58669	3.14791	1.24588	2.12584	2.29687	1.61201	1.37925	1.88912	1.18491	0.115586	0.186925	0.0625422	-0.785139	-0.287034	-0.467295	0.660306
9.33821	2.62144	2.7184	0.0707322	2.76667	2.17743	2.44005	3.13966	1.65698	2.5411	2.29122	1.09545	1.4933	2.44701	1.44333	0.333087	0.0540361	0.128396	-0.5392	-0.409996	-0.430553	0.250426
9.34821	2.92495	2.63575	0.556249	2.61844	2.5796	2.5811	3.07288	1.91634	2.17928	2.4071	1.41414	1.2994	2.41652	1.84235	0.227191	-0.0304545	-0.0406498	-0.757423	-0.155836	-0.490285	0.567021
9.35821	2.81911	2.47597	0.0300014	2.61568	2.69272	2.42272	3.0834	1.62623	2.27288	2.3023	1.29995	1.28647	2.13873	1.65301	-0.0337423	-0.237174	0.251702	-0.397857	-0.257803	-0.294322	0.389413
9.36821	2.53553	2.49726	0.0669316	2.60179	2.72815	2.49241	3.29774	1.35879	2.22779	2.40185	1.13728	1.64955	2.22347	1.61631	0.197993	-0.405001	0.110657	-0.954049	-0.175742	-0.188229	0.374156
9.3782	2.53716	2.68844	0.376882	2.92861	2.46801	2.60591	3.23156	1.51427	2.57097	2.10349	1.11828	1.62572	2.39632	1.60049	0.00658382	0.111179	0.246596	-0.48966	-0.0958706	-0.362894	0.34827
9.3882	2.69658	2.528	0.292118	2.8299	2.30389	2.4497	3.26261	1.59967	2.26657	2.27384	1.39553	1.33236	2.03782	1.49289	0.00426898	0.0337402	-0.0670703	-0.629104	-0.375626	-0.52884	0.319145
9.3982	2.36994	2.72161	-0.0239464	2.71128	2.53353	2.49609	3.2963	1.75079	2.31831	2.25895	1.35021	1.49494	2.17793	1.49887	-0.0347661	-0.14039	-0.139591	-0.41336	-0.369273	-0.338885	0.21004
9.4082	2.69815	2.40701	0.129876	2.63789	2.39546	2.4682	3.1202	1.67801	2.14808	2.55585	1.06964	1.28008	1.87093	1.80296	-0.0433746	0.211993	0.36241	-0.611801	-0.395422	-0.51215	0.373469
9.4182	2.78224	2.70883	0.15925	2.7079	2.60745	2.30404	3.27675	1.38633	2.6815	2.34998	1.39778	1.57533	1.99403	1.47013	-0.124567	0.0899847	-0.18998	-0.645945	-0.494638	-0.542954	0.691383
9.4282	2.9671	2.5601	0.231883	2.8259	2.74428	2.60689	3.13314	1.48308	2.1456	2.8099	1.2528	1.02634	2.15494	1.8076	0.227239	-0.0314134	0.278916	-0.798324	-0.346134	-0.387206	0.365197
9.43819	2.81389	2.72273	0.0249007	2.75599	2.33914	2.47875	3.30593	1.477	2.40977	2.32104	0.849309	1.41186	2.01785	1.15843	0.0674822	-0.0111854	0.170231	-0.587614	-0.371993	-0.332381	0.571887
9.44819	2.63502	2.38818	0.142892	2.56199	2.45753	2.51333	3.19177	1.50532	2.36304	2.62058	1.17042	1.46964	2.30021	1.63932	0.18855	-0.122942	-0.219274	-0.279145	-0.670555	-0.700488	0.243533
9.45819	2.21618	3.06642	0.091756	2.67908	2.36338	2.49347	3.03699	1.42095	2.32824	2.23048	1.34397	1.43461	2.34155	1.46289	-0.115856	-0.153542	0.241962	-0.686806	-0.401791	-0.425117	0.576208
9.46819	2.65886	2.55026	-0.0958149	2.5461	2.24864	2.60752	3.2733	1.64986	2.47434	2.27382	1.1229	1.61705	2.0121	1.48045	0.036278	0.0719976	-0.0234434	-0.468593	-0.233637	-0.49316	0.45826
9.47819	2.34592	2.82884	0.00844467	2.73423	2.37786	2.60833	3.19605	1.33413	2.28224	2.0103	1.28712	1.3548	1.95185	1.54497	-0.0677913	0.0719357	0.0467113	-0.761763	-0.320286	-0.379803	0.530903
9.48818	2.76207	2.4288	0.0572781	2.83991	2.52124	2.64678	2.88905	1.27341	2.57425	2.62489	1.47403	1.47109	2.24954	1.73987	-0.0641869	0.238012	0.126832	-0.494914	-0.325877	-0.683473	0.134377
9.49818	2.70823	2.76452	0.170998	2.60164	2.241	2.41058	3.20128	1.41266	2.08739	2.28752	1.17028	1.72511	2.08763	1.49385	0.206282	-0.0181389	-0.161485	-0.786579	-0.125624	-0.466611	0.1698
9.50818	2.67157	2.72751	0.114838	2.52838	2.49803	2.51626	3.0701	1.66497	2.37467	2.53554	1.15247	1.56346	2.51471	1.58217	-0.170532	-0.0061661	0.210308	-0.229718	-0.258768	-0.488798	0.518248
9.51818	2.56453	2.48908	0.0211589	2.64107	2.57651	2.96042	3.33436	1.54943	2.35096	2.17383	1.36192	1.61781	2.16989	1.68661	0.144788	-0.123347	-0.0096178	-0.442207	-0.244388	-0.12183	0.235818
9.52818	2.43352	2.71075	0.305062	2.55526	2.48128	2.4077	2.98419	1.58848	2.47431	2.18235	1.14351	1.84766	2.47852	1.82142	-0.023127	0.262524	0.0328102	-0.480899	-0.340902	-0.452435	0.281102
9.53817	2.70184	2.68075	-0.22336	2.55664	2.27609	2.63745	3.38326	1.89195	2.43252	2.28524	1.12644	1.72677	1.92331	1.67169	-0.0574176	-0.362037	-0.113886	-0.270527	-0.434035	-0.567765	0.64521
9.54817	2.48218	2.59546	0.0227368	2.58304	2.48515	2.2738	3.07801	1.58231	2.84915	2.17607	1.24959	1.85114	1.95499	1.77569	-0.0201991	0.24447	0.264917	-0.632683	-0.0171134	-0.50232	0.455279
9.55817	2.49453	2.70978	0.241291	2.78858	2.67878	2.53506	3.23925	1.39416	2.09495	2.20244	1.11184	1.38628	2.063	1.46326	-0.311368	-0.287112	-0.266934	-0.637112	-0.302448	-0.50283	0.356374
9.56817	2.44215	2.88654	0.207573	2.61267	2.31628	2.34883	3.20589	1.29311	2.71852	2.02763	1.07333	1.58456	2.01602	1.3519	0.0939465	0.224953	0.0595418	-0.675256	-0.400113	-0.270643	0.470545
9.57817	2.29325	2.96435	0.151051	2.50038	2.55915	2.4448	3.18598	1.3329	2.02851	2.20586	1.47628	1.61746	1.96276	1.76748	0.0691492	-0.180025	-0.0630734	-0.672938	-0.211867	-0.205946	0.326908
9.58816	2.61638	2.62532	0.235775	2.90469	2.46441	2.15233	3.3039	1.35416	2.29349	2.58599	1.39402	1.5159	2.37968	1.6954	-0.0879725	-0.0672789	0.300896	-0.581523	-0.328494	-0.276019	0.762903
9.59816	2.83445	2.74301	0.123076	2.56154	2.24347	2.47896	3.04459	1.47112	2.33258	2.24824	1.23398	1.58986	2.09585	1.69332	-0.320478	0.100155	0.0447136	-0.626929	-0.238021	-0.306281	0.0269671
9.60816	2.60911	2.53299	0.481586	2.69017	2.63783	2.54279	3.62917	1.51635	2.43533	2.17942	1.12517	1.59806	2.04847	1.41108	-0.0227117	0.263724	0.0612964	-0.520655	-0.095108	-0.273725	0.790582
9.61816	2.76249	2.85207	0.309661	2.52311	2.59305	2.29411	3.18384	1.23997	2.48301	2.22681	1.29043	1.72419	2.05683	1.53002	0.115399	0.11832	-0.131751	-0.0414647	-0.384654	-0.421314	0.326622
9.62816	2.24503	2.81365	0.166604	2.69217	2.8068	2.42542	3.19101	1.70126	2.36793	2.07757	1.26953	1.66303	2.26094	1.71107	0.182387	0.0882407	0.112575	-0.331276	0.0327604	-0.693551	0.685571
9.63815	2.72597	2.84343	0.226862	2.81936	2.56243	2.64971	3.04835	1.67737	2.15047	2.45855	1.40772	2.14887	2.19049	1.93696	-0.126443	0.0290411	0.170939	-0.524147	-0.0807841	-0.258307	0.327539
9.64815	2.5184	2.68403	0.214854	2.4973	2.54324	2.49105	3.40235	1.85818	2.18018	2.34668	0.944778	1.83942	2.08347	1.87654	0.0120093	-0.108402	0.155469	-0.336971	-0.227084	-0.0919784	0.4705
9.65815	2.36205	2.74383	-0.056049	2.38815	2.36742	2.64174	2.82915	1.94824	2.15496	2.13122	1.75367	1.74302	2.17919	1.39619	-0.0477506	0.086471	0.00034672	-0.963032	-0.295641	-0.324769	0.229134
9.66815	2.91142	2.74262	0.144748	2.52019	2.51624	2.70662	3.35884	1.34377	2.27193	2.57288	1.04025	1.90204	1.90432	1.52732	0.0317102	0.0150041	0.164946	-0.885868	-0.359133	-0.065496	0.266811
9.67815	2.80969	2.82358	0.291522	2.57737	2.33318	2.42322	3.321	1.39741	2.49435	2.1891	1.31338	2.24251	2.12754	1.61461	-0.230059	0.419799	0.470253	-0.808218	-0.0383259	-0.587197	0.786095
9.68815	2.62242	2.35401	0.227245	2.51115	2.35228	2.43413	3.2721	1.47011	2.4607	2.52862	1.3873	2.21129	1.89716	1.87725	0.230546	0.0823486	0.126693	-0.296999	-0.322541	-0.206304	-0.0892698
9.69814	2.9087	2.78999	0.00926913	2.54745	2.54653	2.37587	3.10319	1.77707	2.49942	2.27253	1.24449	2.05312	1.73915	1.70298	-0.0887003	0.0914675	0.00388918	-0.513621	0.00097188	-0.140762	0.380522
9.70814	2.52005	2.72163	-0.128475	2.84015	2.61081	2.44226	3.22152	1.49714	2.43671	2.3825	1.2165	1.79624	2.05562	1.6623	0.0440757	-0.199206	0.203339	-0.876574	-0.1263	-0.196464	0.38497
9.71814	2.68422	2.60367	0.0603646	2.36528	2.33095	2.26338	3.22983	1.37424	2.36989	2.45177	1.35103	1.96413	2.1578	1.73614	-0.229198	-0.338916	0.332378	-0.495574	-0.330816	-0.473991	0.157733
9.72814	2.7476	2.52512	0.421974	2.46779	2.29278	2.35103	3.24232	1.70167	2.5756	2.56734	1.2049	1.76948	2.1443	1.49236	-0.291513	-0.0079721	0.215418	-0.388537	-0.350775	-0.474633	0.444342
9.73814	2.48434	2.75193	0.139692	2.74503	2.20965	2.4525	3.17808	1.64058	2.46744	2.30379	1.10348	2.06686	2.26993	1.43249	0.181895	-0.0725367	-0.0541734	-0.715303	-0.0366649	-0.461412	0.0975506
9.74813	2.58143	2.72253	0.117418	2.54584	2.69391	2.34094	3.48594	1.39923	2.36717	2.43795	1.3725	1.76771	2.33668	1.48701	0.075535	-0.22947	-0.347715	-0.678272	-0.341172	-0.38785	0.22988
9.75813	2.98134	2.59194	0.340058	2.48682	2.48364	2.3698	3.30992	1.76322	2.08256	2.27855	1.14739	1.5932	2.44569	1.83935	0.298842	-0.0176829	0.240487	-0.795501	0.111127	-0.553962	0.165341
9.76813	2.47483	2.73289	0.0845352	2.8742	2.40917	2.39978	3.21369	1.72577	2.42348	2.2182	1.36467	1.49401	1.95143	1.43936	0.062099	-0.0344349	-0.195328	-0.485014	-0.282741	-0.399152	0.405962
9.77813	2.72867	2.38719	0.243751	2.48739	2.60122	2.74606	3.41917	1.70493	2.3158	2.07824	1.36578	1.76014	2.46273	1.486	0.186004	0.0291437	-0.0602753	-0.822515	-0.318792	-0.643281	0.379214
9.78813	2.52947	2.86698	0.376056	2.64603	2.17119	2.56004	3.05929	1.6949	2.46206	2.30759	1.56485	1.90896	2.07948	1.54682	-0.195223	0.084437	0.320093	-0.716053	-0.407459	-0.490068	0.350213
9.79812	2.66404	2.717	-0.224541	2.24254	2.29743	2.39148	3.07979	1.55593	2.21874	2.43783	1.26997	1.55244	1.65515	1.82884	0.0227786	0.138691	0.258032	-0.31033	-0.284473	-0.769034	0.636792
9.80812	2.68615	2.5797	0.0927224	2.42511	2.44156	2.57349	3.29818	1.65011	2.02592	2.36969	1.06388	1.69702	2.12866	1.73296	0.00385977	0.164309	0.12626	-0.649118	-0.14339	-0.538548	0.436155
9.81812	2.75325	3.01319	0.226211	2.32929	2.41988	2.78913	3.40144	1.61345	2.45745	2.54779	1.38108	1.66329	2.38848	1.77992	-0.162133	-0.0412057	0.111418	-0.392454	-0.393783	-0.621897	0.192163
9.82812	2.70589	2.49846	0.231398	2.48504	2.75836	2.54147	3.50561	1.6284	2.32924	2.3188	1.21073	1.41807	1.94937	1.53931	0.00740979	-0.0804794	0.33114	-0.434499	-0.629923	-0.303584	0.541388
9.83812	2.72955	2.61031	-0.232452	2.65055	2.37831	2.57914	3.46902	1.23272	2.64095	2.61126	1.29959	1.57096	2.59209	1.67076	0.21939	0.248056	0.224529	-0.570818	-0.438963	-0.355768	0.417911
9.84811	2.81678	2.55341	0.459309	2.3884	2.39021	2.58445	3.33916	1.47945	2.13574	2.36804	1.55853	1.60927	2.16618	1.59451	0.0032452	0.180724	-0.0652266	-1.04813	-0.0528808	-0.401135	0.288314
9.85811	2.54599	2.70164	0.09628	2.83683	2.71455	2.58395	3.48084	1.33156	2.42627	2.36758	1.09648	1.85756	1.95129	1.40187	-0.229781	0.0466386	-0.0705856	-0.797423	-0.202362	-0.746791	0.837187
9.86811	2.48059	2.78429	0.143754	2.57298	2.64184	2.60566	3.29316	1.46139	1.9837	2.25496	1.48089	1.63441	2.24711	1.52383	0.156439	-0.129722	0.369755	-0.520055	-0.100488	-0.337366	0.581136
9.87811	2.60029	2.84431	0.0392291	2.77825	2.30973	2.66068	3.29853	1.44668	2.19104	2.45832	1.44522	1.68508	2.05953	1.50022	-0.132555	0.130915	0.0956837	-0.45013	-0.184218	-0.49228	0.446358
9.88811	2.747	2.75165	0.329592	2.51278	2.88094	2.51261	3.41805	1.55361	2.10073	2.41941	1.31214	1.64406	2.15231	1.64193	-0.22958	-0.169583	0.549966	-0.550595	-0.410348	-0.328069	0.428088
9.89811	2.56366	2.70584	0.36877	2.70386	2.36841	2.53827	3.31147	1.64188	2.49864	2.35395	1.02397	1.73338	2.14063	1.56896	0.083239	-0.162682	-0.16026	-0.469586	-0.234235	-0.551996	0.365736
9.9081	2.52722	2.58594	0.0835461	2.61418	2.71309	2.44575	3.41009	1.36315	2.47645	2.09894	1.22116	1.39592	2.20341	1.54811	-0.0896818	0.0698202	0.131551	-0.679612	-0.299223	-0.0099113	0.346008
9.9181	2.78807	2.87223	0.355852	2.76732	2.44658	2.48242	3.4566	1.40313	2.05918	2.4001	1.43311	1.61031	1.99377	1.53074	-0.166991	-0.0804627	0.406486	-0.637387	-0.27163	-0.437592	0.260579
9.9281	2.59284	2.75989	0.332107	2.55962	2.4915	2.23196	3.59776	1.57252	2.65028	2.22568	1.38575	1.433	2.16039	1.62136	-0.397447	-0.548347	0.165986	-0.651539	-0.495355	-0.361168	0.277396
9.9381	2.50291	2.6495	0.248475	2.53745	2.4506	2.37411	3.26467	1.59192	2.28875	2.16084	1.23847	1.42522	1.92817	1.47703	-0.318554	0.0827654	-0.163963	-0.604792	-0.033124	-0.336463	0.368561
9.9481	2.69656	2.52598	-0.0073953	2.5878	2.42933	2.45952	3.24241	1.36301	2.50017	2.50855	1.16681	1.74376	2.08955	1.59501	0.163224	0.0385073	-0.132198	-0.682821	-0.304317	-0.684464	0.276703
9.95809	2.445	2.52883	0.159446	2.47139	2.1139	2.63449	3.34114	1.5399	2.07703	2.41014	1.54062	1.56244	2.00581	1.93864	0.00743093	0.0387368	0.174155	-0.534486	0.00772612	-0.505961	0.406132
9.96809	2.67095	2.45508	-0.0031914	2.54578	2.51092	2.68807	3.15568	1.75284	2.52526	2.51691	1.45225	1.73326	2.19705	1.69719	-0.22788	0.1232	0.0186872	-0.192776	-0.397585	-0.208958	0.205187
9.97809	2.55928	2.44608	0.130604	2.48508	2.52218	2.68558	3.21833	1.53	2.56977	2.30446	1.41432	1.8053	2.25032	1.70197	-0.0284694	-0.342856	-0.123265	-0.949808	-0.0711382	-0.345426	0.568528
9.98809	2.63607	2.77574	0.146267	2.68263	2.51026	2.31538	3.304	1.56561	2.25422	2.36521	1.15405	1.80729	1.84423	1.78518	-0.072646	0.0528372	0.157864	-0.245991	-0.0174003	-0.238714	0.262381
9.99809	2.61668	2.53391	0.371109	2.7966	2.52257	2.64877	3.21233	1.50758	2.50225	2.15897	1.63478	1.52826	1.85048	2.1381	-0.0505637	0.206963	-0.0135544	-0.704371	-0.419921	-0.373005	0.634889
10.0081	2.30089	2.79206	0.0571377	2.83829	2.50659	2.66835	3.11661	1.26875	2.24969	2.25	1.47738	1.71282	2.04878	1.59663	-0.171971	-0.0052058	-0.0588031	-0.683289	-0.272328	-0.654966	0.402627
10.0181	2.53459	2.68995	0.281569	2.76736	2.37487	2.73324	3.38283	1.54252	2.2229	2.30803	1.3886	1.79442	1.83459	1.54701	-0.0433701	0.0957137	-0.102146	-0.705841	-0.159727	-0.511529	0.119787
10.0281	2.36646	2.5686	0.170225	2.96336	2.76678	2.45806	3.05963	1.59115	2.48145	2.56491	1.41858	1.57989	2.06078	1.76576	-0.186832	-0.164804	-0.140482	-0.334554	-0.300181	-0.686209	0.439891
10.0381	2.46176	2.65453	0.133275	2.90402	2.6979	2.51954	3.2786	1.21183	2.40077	2.29478	1.30705	1.39508	2.02829	1.82981	0.144347	0.283319	0.485734	-0.719824	-0.192648	-0.498614	0.3337
10.0481	2.44217	2.51396	0.587847	2.57035	2.40894	2.53281	3.22892	1.59463	2.24429	2.12364	1.18932	1.47293	2.05344	1.68713	0.206262	0.0115718	-0.155008	-0.710525	-0.37759	-0.707138	0.537246
10.0581	2.39812	2.75868	0.420657	2.62129	2.34779	2.76057	3.3215	1.40369	2.44266	2.23599	1.30211	1.66133	2.47107	1.82253	0.133492	0.183469	0.110915	-0.737215	-0.298609	-0.564645	0.399948
10.0681	2.9079	2.83085	0.24249	2.30872	2.66609	2.58207	3.19219	1.58835	2.0655	2.08526	1.4871	1.50739	2.15819	1.89413	-0.127998	0.16267	0.25652	-0.740642	-0.144435	-0.238856	0.277451
10.0781	2.40656	2.9047	0.179596	2.73573	2.3421	2.76678	2.9323	1.80198	2.33226	2.55024	1.48275	1.75462	1.94833	1.63011	-0.133174	-0.0308985	-0.140384	-0.775889	-0.583178	-0.562456	0.299158
10.0881	2.72666	2.8317	0.426626	2.66343	2.6241	2.45819	2.78099	1.72171	2.47069	2.39942	1.15049	1.51614	1.77291	1.4109	-0.276119	0.136064	0.294095	-0.471004	-0.219451	-0.389601	0.692306
10.0981	2.83862	2.79889	-0.0264047	2.72254	2.47453	2.38296	3.15159	1.43581	2.44416	2.40849	1.30674	1.45387	2.09684	1.45416	0.00028258	-0.112458	-0.250703	-0.709917	-0.648895	-0.425539	0.258325
10.1081	2.52904	2.57972	0.208571	2.8654	2.41259	2.78096	3.22233	1.77673	2.19805	2.27508	1.25209	1.75343	2.02374	1.78438	-0.218263	-0.0162288	0.318478	-0.283192	-0.326037	-0.211302	0.444984
10.1181	2.38815	2.54517	0.146068	2.70483	2.60572	2.41368	3.09905	1.29361	2.41092	2.27203	1.0425	1.19486	1.97267	1.70726	0.0618559	0.203389	0.479292	-0.377384	-0.552383	-0.58291	0.534445
10.1281	2.45438	2.78722	0.0676669	2.56381	2.24875	2.62904	3.02997	1.46945	2.40469	2.48307	1.21502	1.81734	1.92055	1.72947	0.0680016	-0.278493	0.274216	-0.465179	-0.30574	-0.130293	0.559913
10.1381	2.6028	2.82809	-0.0323103	2.78892	2.53565	2.43659	2.61538	1.27149	2.32414	2.33919	1.40732	1.60839	2.20777	1.57095	-0.126523	0.0275884	-0.123242	-0.744962	-0.405892	-0.289542	0.257303
10.1481	2.26184	2.56455	0.0686001	3.01853	2.37009	2.43973	3.48491	1.55012	2.62145	2.47089	1.3462	1.68482	2.36523	1.59623	-0.0432644	-0.0523495	0.181255	-0.468469	-0.190969	-0.296082	0.439844
10.1581	2.37115	2.64576	0.136032	2.32762	2.66211	2.53442	3.37922	1.38981	2.70697	2.59968	1.51318	1.80639	2.19915	1.69753	0.00416177	0.0619032	-0.124645	-0.370775	-0.486677	-0.761937	0.150384
10.1681	2.57838	2.81185	-0.082314	2.62084	2.59047	2.50209	3.22886	1.74111	2.16433	2.40171	1.40672	1.87002	1.93952	1.65691	-0.0316721	-0.0631204	0.267226	-0.783679	-0.144558	-0.172692	0.165822
10.1781	2.55855	2.72564	-0.0694744	2.56769	2.66246	2.45807	3.29655	1.66926	2.44841	2.22415	1.40159	1.76532	2.32669	1.7354	-0.0333391	-0.266749	0.112718	-0.758426	-0.523272	-0.252564	0.79314
10.188	2.76296	2.68412	0.0759221	2.69973	2.53356	2.64175	3.13113	1.55017	2.3682	2.48581	1.36507	1.25783	1.66661	1.97999	-0.0786679	0.19096	0.0230118	-0.636729	-0.155265	-0.502025	0.179501
10.198	2.65605	2.56991	0.285524	2.55046	2.44862	2.78074	3.20997	1.18201	2.46894	2.28697	1.41262	1.67318	2.33267	1.58226	0.349294	-0.221166	0.261548	-0.643534	-0.542138	-0.389399	0.272027
10.208	2.49048	2.68545	0.133444	2.65412	2.47783	2.56284	3.4418	1.55864	2.34729	2.35921	1.33309	1.59764	1.89057	1.86558	0.117181	-0.203182	-0.157758	-0.568778	-0.532904	-0.440327	0.0284273
10.218	2.41807	2.50716	0.140902	2.4635	2.5327	2.60763	3.22244	1.82961	2.40256	2.50181	1.25285	1.23513	2.19363	1.53994	0.0328533	0.537567	0.37172	-0.610704	-0.552732	-0.578407	0.760502
10.228	2.61644	2.77428	0.16415	2.78565	2.31009	2.79275	3.07108	1.13632	1.98094	2.23873	1.40132	1.42847	2.02657	1.43051	0.14366	0.126571	0.200038	-0.850065	-0.218039	-0.696058	0.0822845
10.238	2.29727	2.57948	0.0702113	2.77037	2.27962	2.73977	3.61599	1.15095	2.34282	2.48251	1.48707	1.69775	1.97035	1.51333	-0.0584293	0.259414	-0.0590084	-0.516858	-0.191126	-0.350661	0.357272
10.248	2.70927	2.65073	0.0388017	2.26881	2.44335	2.68211	3.41744	1.62927	2.32061	2.3708	1.06087	1.4809	1.94783	1.56822	0.11973	0.00462282	0.286542	-0.756007	-0.323115	-0.592869	0.328708
10.258	2.74061	2.55558	-0.0976027	2.91281	2.57222	2.25274	3.13855	1.50527	2.0343	2.26896	1.28775	1.33068	1.87422	1.42231	0.0546562	-0.266019	-0.0644475	-0.784467	-0.183088	-0.607001	0.189981
10.268	2.46055	2.94153	0.0878541	2.53543	2.3814	2.6701	3.39303	1.38608	2.59744	2.1536	1.1123	1.64293	1.78791	1.65015	-0.0849555	-0.143832	0.0426373	-0.560825	-0.304057	-0.650785	0.568356
10.278	2.77373	2.6485	0.205091	2.46461	2.75527	2.77029	3.23211	1.49457	2.72096	2.54404	0.960926	1.87818	2.22055	1.72878	-0.11339	-0.0337327	0.102497	-0.65639	-0.156541	-0.566548	0.573183
10.288	2.71905	2.47435	0.315443	2.53381	2.76312	2.62516	3.47245	1.70269	2.43472	2.63375	1.15368	1.67372	1.70491	1.35988	0.137844	0.0537311	0.282278	-1.12312	-0.670106	-0.64546	0.332987
10.298	2.82228	2.98672	0.222068	2.55864	2.52954	2.29777	3.45946	1.47711	2.13171	2.44267	0.909264	1.5786	2.46414	1.64866	-0.0594772	0.191887	0.151955	-0.466322	-0.316822	-0.226501	0.300717
10.308	2.48877	2.8233	0.444335	2.49032	2.54171	2.5996	3.10113	1.71278	2.19544	2.17814	1.37317	1.90063	2.15749	1.84998	0.0269341	-0.142071	-0.214051	-0.558506	-0.359908	-0.374036	0.33803
10.318	2.621	3.03196	0.107028	2.74649	2.67387	2.47606	3.36247	1.14244	2.15706	2.58669	1.34221	1.78673	2.01506	1.66482	-0.574847	-0.0756066	-0.0314162	-0.613588	-0.411355	-0.622821	0.29813
10.328	2.74554	2.50276	0.339413	2.48	2.22171	2.82379	3.11596	1.71543	2.06453	2.41117	1.31499	1.31205	2.0174	1.31677	0.200263	0.0119116	-0.127884	-0.132415	-0.55857	-0.414676	0.355771
10.338	2.40548	2.90144	0.494717	2.67305	2.35436	2.53671	3.03966	1.34534	2.24905	2.31662	1.27566	1.59537	2.03862	1.74103	0.139351	0.172671	0.0176181	-0.396037	-0.323151	-0.331608	0.197845
10.348	2.68298	2.37512	0.14823	2.4366	2.48464	2.56995	3.18673	1.56493	2.35444	2.13029	1.05824	1.64429	2.13598	1.67499	-0.269728	0.145153	0.300106	-0.698004	-0.198463	-0.253496	0.0539931
10.358	2.86768	2.53579	-0.0533099	2.53161	2.98113	2.27457	3.42047	1.51393	2.21334	2.11257	1.52225	1.35656	2.28098	1.6984	-0.0316389	0.1036	-0.130453	-0.588159	-0.431287	-0.411143	0.0909383
10.368	2.68484	2.38082	0.333507	2.48237	2.54008	2.36382	3.07166	1.59102	2.53734	2.31124	1.18663	1.35061	2.38771	1.76887	-0.273299	-0.0021057	0.0258476	-0.574722	-0.475542	-0.317431	0.47879
10.378	2.51928	2.77841	-0.0360355	2.31571	2.38973	2.68727	3.39233	1.3714	2.68931	2.52983	1.22053	1.77734	2.01291	1.42936	-0.386024	0.323007	0.25045	-0.49199	-0.307244	-0.0806202	0.329411
10.388	2.26135	2.6759	-0.0084764	2.63451	2.41445	2.38703	2.99997	1.70731	2.29135	2.21087	1.36585	1.58187	2.46552	1.64444	-0.244164	-0.0830871	0.219336	-0.482067	-0.471763	-0.270651	0.513798
10.398	2.4611	2.70535	0.214478	2.62635	2.4528	2.49574	3.42454	1.82327	2.43063	2.56099	1.21715	1.51856	2.14932	1.6207	0.0129152	0.064437	-0.0875203	-0.626827	-0.473409	-0.325514	0.280596
10.408	2.57452	2.57893	0.180375	2.46045	2.33808	2.51776	3.11086	1.7041	2.68084	2.49667	1.13332	1.43339	2.20067	1.74388	-0.199799	0.0318376	0.379614	-0.725236	-0.31872	-0.379359	0.278926
10.418	2.73319	2.59503	0.185446	2.82234	2.52846	2.48609	3.33725	1.44689	2.43625	2.41732	1.17419	1.33402	2.01519	1.36979	-0.203397	-0.39828	0.043498	-0.212501	-0.18823	-0.512597	0.0493876
10.428	2.66184	2.6584	0.146948	2.71146	2.54976	2.64306	3.26486	1.49903	2.42472	2.14445	1.31102	1.4098	2.30675	1.61813	0.0810616	0.0660633	-0.0265827	-0.629906	-0.339564	-0.360988	0.474861
10.438	2.65044	2.79753	0.416097	2.64741	2.35855	2.9942	3.27191	1.32896	2.5247	2.20618	1.78876	1.24928	1.97584	1.22814	-0.0113641	0.0513846	0.484885	-0.741054	-0.0604369	-0.20202	0.444851
10.448	2.4583	2.73583	0.099161	2.62832	2.18327	2.66917	3.58937	1.93047	2.33631	2.4549	1.13614	1.55917	2.2107	1.19346	-0.107225	-0.101856	0.037304	-0.623608	-0.225172	-0.28237	0.182363
10.458	2.61872	2.72708	0.00830273	2.53253	2.59954	2.49729	3.41846	1.44142	2.51553	2.30915	1.28343	1.87853	2.19606	1.93331	0.0597132	-0.165769	0.0731152	-0.546969	-0.0993526	-0.320941	0.43614
10.468	2.70311	2.76788	0.564158	2.25395	2.1803	2.68721	3.35912	1.3453	2.51742	2.68214	1.2811	1.47409	2.25052	1.29264	-0.161466	0.0196987	0.195736	-0.603527	-0.384225	-0.592844	0.244833
10.478	2.65648	2.6424	-0.114922	2.51942	2.31182	2.64695	3.27069	1.53968	2.5986	2.07563	1.38499	1.36596	2.16276	1.63689	-0.141612	-0.11678	-0.0497068	-0.375661	-0.408415	-0.41954	0.200605
10.488	2.66644	2.7351	0.349616	2.68819	2.77643	2.51641	2.96635	1.30886	2.43991	2.31869	1.2444	1.61393	2.21195	1.46935	-0.130523	0.020878	0.181061	-0.890317	-0.0838449	-0.0847183	-0.0541577
10.498	2.47612	2.49462	0.0474903	3.00958	2.52275	2.42894	3.23279	1.48329	2.01137	2.36143	1.25833	1.46415	2.03994	1.53371	-0.178212	0.00047183	0.357856	-0.480658	-0.249501	-0.431262	0.0272359
10.508	2.70411	2.62159	0.197131	2.62863	2.63858	2.59681	3.5239	1.75957	2.20472	2.23414	1.09872	1.70723	2.04913	1.31705	-0.174825	0.103182	-0.232355	-0.752428	-0.0199205	-0.496727	0.520365
10.518	2.80697	2.73601	0.131653	2.78925	2.47895	2.70154	3.33177	1.52941	2.17086	2.4322	1.3716	1.33649	2.22175	2.04221	-0.181713	0.0798723	0.331972	-0.743027	-0.0228348	-0.392312	0.124296
10.528	2.83762	2.62777	0.316666	2.61812	2.80261	2.45409	3.62832	1.43396	2.14876	2.19468	0.914141	2.02272	2.0373	1.52123	0.130985	-0.150077	0.250195	-0.222381	0.0143596	-0.595362	0.323528
10.538	2.68489	2.69455	-0.0035191	2.46607	2.42962	2.27936	3.25559	1.81709	2.55093	2.35954	1.58654	1.76163	2.17149	1.514	0.120725	-0.0922438	0.127188	-0.471903	-0.0615784	-0.475923	0.0412593
10.548	2.71817	2.69712	0.22844	2.8257	2.49354	2.5783	3.50218	1.61193	2.6013	2.23354	1.41936	1.74767	2.27859	1.78552	-0.128619	0.118095	0.240875	-0.869645	-0.316396	-0.607271	0.620457
10.558	2.97704	2.65223	-0.0062794	2.74817	2.62146	2.4079	3.24033	1.71939	2.4901	1.93978	1.54542	1.48851	2.14072	1.69587	-0.0606883	0.0381479	0.305834	-0.648792	0.0708804	-0.307847	0.527421
10.568	2.89265	2.70046	0.091688	2.83433	2.34228	2.81565	3.28738	1.82322	2.31983	2.21934	1.43038	1.57702	2.02244	1.58536	0.129875	0.248624	-0.0128552	-0.694894	-0.18119	-0.207019	0.403711
10.578	2.95293	2.33632	-0.0159917	2.6972	2.49203	2.38552	3.20327	1.56963	2.43943	2.26824	1.31769	1.80503	2.19354	1.70235	0.0686751	0.0111762	-0.119673	-0.748443	-0.0398903	-0.268753	0.328646
10.588	3.04499	2.68974	0.252281	2.6128	2.58335	2.74468	3.1849	1.74462	2.29436	2.44828	1.25137	1.45062	2.01944	1.70542	0.0858861	-0.239081	0.13461	-0.562326	-0.409471	-0.64579	0.337055
10.598	2.82215	2.60488	-0.0680082	2.52654	2.62323	2.65585	3.40645	1.74837	2.48014	2.09886	1.14474	1.60226	2.11391	1.77168	-0.468543	-0.102229	0.0506872	-0.610782	0.0449039	-0.352996	0.652318
10.608	2.6576	2.77754	-0.137518	2.64852	2.57622	2.74654	3.3882	1.76248	2.44737	2.03681	1.49767	1.38752	2.29035	1.5987	-0.138553	-0.0713016	0.38939	-0.487794	-0.23906	-0.138245	0.260345
10.618	2.77662	2.4813	0.0872169	2.74054	2.60401	2.57945	3.33834	1.88461	2.32956	2.21346	1.4551	0.924753	2.25732	1.49226	-0.174558	-0.0154602	-0.0816026	-0.509793	-0.209605	-0.325254	0.38568
10.628	2.90926	2.91374	-0.332748	2.88069	2.50362	2.69318	3.12682	1.41225	2.28269	2.19215	1.37381	1.51916	1.92231	1.6274	0.0494966	0.0560656	0.239658	-0.351599	-0.389569	-0.614308	0.125304
10.638	2.84637	2.63268	-0.0708682	2.87086	2.40459	2.84821	3.29489	1.55616	2.28437	2.31514	1.23351	1.50359	2.32729	1.26724	0.0244788	0.0827639	0.416268	-0.320957	-0.0949525	-0.10334	0.664937
10.648	2.79573	2.85467	0.107785	2.53104	2.5372	2.35135	3.30661	2.12236	2.45566	2.53817	1.28428	1.30111	2.17931	1.42381	-0.138067	-0.169444	-0.0522466	-0.598329	-0.271312	-0.483632	0.124445
10.658	2.83035	2.82282	0.389491	2.4844	2.29509	2.68154	3.13026	1.6415	2.57244	2.16014	1.36282	1.61377	2.35971	2.00483	-0.289269	-0.0503714	0.391578	-0.693888	-0.182827	-0.661646	0.0574193
10.668	2.62203	2.91479	0.0895197	2.55765	2.2435	2.33823	3.41079	1.49604	2.32833	2.34236	1.3433	1.37653	2.38353	1.61499	0.262645	0.00449598	0.140109	-0.53318	-0.27974	-0.729436	-0.0715711
10.678	2.69613	2.94417	0.234777	2.54274	2.34244	2.55251	3.12867	1.50361	2.37252	2.40086	1.42084	1.75066	2.35676	1.32443	0.0783935	0.240094	0.30568	-0.451172	-0.24341	-0.19909	0.151844
10.688	2.82722	2.5279	0.221411	2.98775	2.56766	2.67623	3.10538	1.62316	2.42332	2.79435	1.50485	1.57157	2.25632	1.50271	-0.0669155	-0.29554	-0.0876728	-0.565648	-0.194027	-0.477575	0.0914336
10.698	2.92893	2.34431	0.295795	2.35533	2.25894	2.8866	3.48262	1.59786	2.26941	2.13192	1.24781	1.56589	2.18069	1.4697	-0.247575	0.25221	0.140858	-0.379078	-0.194881	-0.488852	0.243548
10.708	2.95182	2.7349	0.161441	2.65023	2.6193	2.67057	3.09847	1.52045	2.38647	2.02715	1.35782	1.41806	2.27666	1.41597	-0.285102	0.191431	-0.0034238	-0.407481	-0.382461	-0.224475	0.178908
10.7179	2.56778	2.91821	0.0376979	2.57802	2.28117	2.63457	3.30542	1.53731	2.59146	2.28959	1.16355	1.25115	2.00374	1.55254	-0.0267193	-0.165103	-0.0335407	-0.316652	-0.0873949	-0.59257	0.270172
10.7279	2.83179	2.37616	-0.0661479	2.63304	2.39892	2.44484	3.3139	1.40776	1.67719	2.61186	1.21149	1.66669	2.33439	1.62789	0.131372	0.224218	0.0330277	-0.518575	-0.257758	-0.632952	0.589521
10.7379	2.94504	2.465	0.133187	2.50529	2.63073	2.4435	3.10589	1.42473	2.46707	2.18137	1.65783	1.42947	2.0718	1.6919	-0.153011	-0.0672774	0.0677774	-0.581055	-0.0809533	-0.285105	0.153495
10.7479	2.6407	2.41471	0.0972539	2.72154	2.40949	2.80806	3.00508	1.34026	2.27397	2.69297	1.17682	1.45679	2.1593	1.58655	-0.186046	-0.0602242	0.293497	-0.677992	-0.297518	-0.415455	0.359423
10.7579	2.74121	2.84186	0.0479373	2.39269	2.52986	2.60828	2.89572	1.60474	2.11876	2.27842	1.12728	1.78594	2.33698	1.4006	-0.269047	-0.0555628	-0.0016435	-0.570361	-0.217258	-0.400247	0.429052
10.7679	2.79238	2.62246	0.213051	2.60839	2.18289	2.68631	3.4531	1.02873	2.20415	2.59589	1.24725	1.48107	2.32064	1.56144	-0.267293	0.0292902	0.120701	-0.487898	-0.490716	-0.260766	0.376054
10.7779	2.72256	2.92076	0.376884	2.54219	2.81059	2.65488	3.41114	1.33998	2.13137	2.3172	1.18575	1.28175	2.14087	1.69862	-0.371765	-0.0423292	0.104967	-0.749061	-0.151723	-0.388114	0.151832
10.7879	2.3316	2.52015	-0.0863849	2.52301	2.74464	2.46046	3.60025	1.03919	2.62561	2.4211	1.4113	1.6102	2.08654	1.63287	-0.451995	-0.251028	-0.143878	-0.602696	-0.11144	-0.432629	0.0669897
10.7979	2.75548	2.511	0.397352	2.46269	2.58168	2.74859	3.35592	1.62323	2.45227	2.51808	0.986728	1.73187	2.07479	1.72139	-0.115214	0.162632	0.273554	-0.473325	-0.258582	-0.368648	0.498085
10.8079	2.77372	2.37274	0.301281	2.67951	2.66181	2.47737	3.35251	1.45243	2.61927	2.40295	1.47431	1.37351	2.41554	1.65197	0.132562	-0.0487814	-0.0466702	-0.77967	-0.239037	-0.465639	0.36592
10.8179	2.60722	2.59863	0.12682	2.30396	2.81445	2.6353	3.43491	1.29771	2.25982	2.36698	1.10655	1.31774	2.12391	1.57706	-0.0038503	0.206921	0.197139	-0.733461	-0.379583	-0.0382344	0.0847367
10.8279	2.55542	2.70892	0.396811	2.69866	2.73144	2.79059	3.38941	1.54738	2.36667	2.12807	1.11699	1.65264	1.81376	1.43975	-0.203651	0.100813	-0.0028726	-0.856722	-0.279719	-0.518465	0.430855
10.8379	3.05544	2.59536	-0.0437636	2.44876	2.37969	2.51261	3.10203	1.09407	2.21178	2.61484	1.6264	1.68577	2.07647	1.30454	-0.301419	0.00871946	-0.171994	-0.703129	-0.41073	-0.58656	0.155652
10.8479	2.68032	2.62922	0.32087	2.71055	2.84918	2.88031	3.20932	1.44417	2.43075	2.36081	1.61497	1.70159	2.30057	1.63299	-0.052036	0.0123359	-0.0244022	-0.573866	-0.0698819	-0.377284	0.0117538
10.8579	2.85991	2.60763	0.189331	2.32312	2.50047	2.9223	3.26181	1.14159	2.14434	2.41604	0.963616	1.66384	1.70498	1.45025	-0.293168	-0.0842	0.143092	-0.906616	-0.00913	-0.453414	0.446462
10.8679	2.92748	2.69134	0.0627292	2.95684	2.54752	2.65188	3.56146	1.56984	2.34293	2.55611	1.36627	1.84063	2.28828	1.61175	-0.27882	-0.198628	0.192491	-0.270111	-0.104218	-0.330139	0.535395
10.8779	2.6123	2.53987	0.151347	2.68797	2.56934	2.49397	3.32498	1.68105	2.70773	2.38003	1.31351	1.66112	2.30521	1.67725	-0.244484	-0.0637833	0.206897	-0.430885	-0.113281	-0.206633	0.431838
10.8879	2.51752	2.65445	-0.0487406	2.82432	2.48319	2.39311	3.05419	1.45478	2.39443	2.36798	0.902206	1.6934	2.35449	1.35207	0.00313497	0.145305	-0.127396	-0.587392	-0.0596169	0.0486511	0.139307
10.8979	2.70766	2.68494	0.0928674	2.72862	2.76204	2.44645	3.52735	1.60058	2.0334	2.14889	1.25465	1.65892	2.08865	1.60164	-0.499908	-0.213814	0.170651	-0.571724	-0.251934	-0.51215	0.268803
10.9079	3.05312	2.4669	-0.0062552	2.67886	2.59461	2.65107	3.23005	1.64185	2.36024	2.22741	1.35709	1.36952	2.40249	1.34737	-0.263853	-0.0111793	0.17748	-0.611016	-0.234104	-0.546004	0.481648
10.9179	2.41396	2.56796	0.081411	2.76512	2.42651	2.37669	3.67063	1.77936	2.18532	2.33074	1.36107	1.52532	1.96741	1.49483	-0.132675	-0.0161699	0.104319	-0.731466	-0.0043645	-0.602457	0.520836
10.9279	2.73622	2.61767	0.192336	2.50446	2.61594	2.58169	3.2228	1.44544	2.45122	2.27927	1.66399	1.34142	2.51165	1.34932	-0.314883	-0.163368	-0.0357574	-0.969815	-0.0121953	-0.257968	0.346684
10.9379	2.79192	2.79845	0.236829	2.80049	2.37174	2.61063	3.46066	1.27965	2.031	2.29183	1.2507	1.44269	2.32539	1.48716	0.105	-0.0217116	0.0593863	-0.705023	-0.0188167	-0.343123	0.354393
10.9479	2.50999	2.63965	0.402058	2.75968	2.3117	2.47846	3.31371	1.68148	2.47184	2.22412	1.23531	1.50824	2.33983	1.49238	-0.117264	-0.234034	0.31665	-0.680596	-0.311949	-0.313016	0.414165
10.9579	2.68777	2.76342	0.265088	2.94083	2.76065	2.6186	3.44653	1.8576	2.27529	2.35332	1.69394	1.46843	2.28456	1.88752	-0.0980291	-0.322188	0.354741	-0.463556	-0.369584	-0.0804646	0.416635
10.9679	2.74049	2.73559	0.0461343	2.58123	2.70026	2.52132	3.48952	1.56579	2.51314	2.50463	1.38889	1.49736	2.01583	1.47077	-0.333103	-0.0169551	0.193563	-0.890868	-0.403064	-0.1496	0.436025
10.9779	2.83356	2.57025	0.303975	2.62364	2.96549	2.51964	3.27967	1.47793	2.37296	2.0807	1.45769	1.53878	1.86903	1.68439	-0.314704	-0.0685972	0.435282	-0.476005	-0.195008	-0.332883	-0.0240136
10.9879	2.78848	2.38676	0.174128	2.79655	2.78214	2.91136	3.3166	1.23649	2.11105	2.26708	1.17511	1.50374	1.95553	1.57305	-0.490953	0.0389225	-0.133107	-0.817504	0.0543897	-0.451221	0.323062
10.9979	2.59663	2.42541	0.106427	2.63065	2.43924	2.58685	3.20943	1.25482	2.18606	2.26507	1.31803	1.14475	1.96187	1.79645	0.0183543	-0.0104017	0.201135	-0.782595	-0.156924	-0.507079	0.215239
11.0079	2.63335	2.55959	0.0962271	2.44004	2.78987	2.42912	3.40732	1.5187	2.18838	2.44426	1.4391	1.41041	2.43142	1.77909	-0.142674	0.125506	0.334213	-0.601943	-0.250051	-0.47877	0.483438
11.0179	3.10023	2.60186	0.338741	2.63336	2.5936	2.59157	3.28866	1.23418	2.29826	2.3123	1.46725	1.81943	2.25893	1.66401	-0.337968	0.0263472	-0.102246	-0.526468	-0.413012	-0.240264	0.537597
11.0279	2.80714	2.72261	0.131866	2.7913	2.38267	2.86505	3.51688	1.2104	2.5031	2.53449	1.62602	1.31134	2.44483	1.57343	0.0341685	-0.213337	0.0291364	-0.296031	0.0781783	-0.142647	0.0360709
11.0379	2.70793	2.84234	0.12476	2.66609	2.31995	2.7085	3.3052	1.55035	2.61336	2.31139	1.46702	1.58956	2.04766	1.31791	0.29804	0.210537	-0.0837528	-0.543075	-0.210625	-0.608783	0.53031
11.0479	2.90239	2.81739	0.309651	2.82257	2.57594	2.62519	3.24356	1.35707	2.45738	2.23967	1.05074	1.59083	1.89459	1.47177	0.0640062	0.0328402	0.111419	-0.231856	-0.0319703	-0.324596	0.290337
11.0579	2.6764	2.86922	0.284603	2.65655	2.6332	2.84482	3.42621	1.49418	2.32907	2.15532	1.1529	1.52185	2.18253	1.14993	-0.0537996	0.126459	0.0291258	-0.416617	-0.618429	-0.485687	0.0996586
11.0679	2.76683	2.76072	0.29542	2.93889	2.79951	2.63749	3.34682	1.66412	2.41753	2.20429	1.2548	1.67075	2.18808	1.84245	-0.216874	0.204446	0.176612	-0.714945	-0.449874	-0.565811	0.323734
11.0779	2.58362	2.79973	0.187738	2.84976	2.17397	2.58987	3.46048	1.48992	2.46309	2.24655	1.11974	1.7144	2.08632	1.86516	-0.385302	0.368006	0.226092	-0.728644	-0.269068	-0.295798	0.324516
11.0879	2.4997	2.67347	0.437877	2.48109	2.48724	2.68562	3.71164	1.44589	2.30925	2.02666	1.3289	1.66834	2.05736	1.63389	-0.134887	-0.0524567	0.378492	-0.493694	0.0979744	-0.572585	0.50251
11.0979	2.80672	2.74548	0.18319	2.72904	2.59003	2.63836	3.39785	1.51398	2.15306	2.21885	0.81629	1.33082	2.60597	1.5789	-0.296073	-0.0119706	0.19328	-0.703348	-0.111747	-0.319862	0.242109
11.1079	2.76513	2.65042	0.246093	2.5659	2.4915	2.78688	3.21363	1.41419	2.52238	2.05935	1.40694	1.55589	2.09458	1.35129	-0.198743	0.112177	0.0725157	-0.896434	-0.43039	-0.236137	0.521108
11.1179	2.77721	2.77209	0.24185	2.78891	2.80009	2.79172	3.25849	1.51275	2.01116	1.9166	1.02707	1.54578	2.30173	1.43888	-0.139677	0.0125533	0.0455909	-0.463475	-0.299419	-0.550863	0.256718
11.1279	2.79625	2.6659	-0.0064258	2.64414	2.14021	2.81666	3.32074	1.59488	2.55964	2.52795	1.39176	1.64939	2.05483	1.66485	-0.155453	0.213926	0.170393	-0.394535	-0.132289	-0.610128	0.36869
11.1379	2.65167	2.84494	0.170164	2.52767	2.43504	2.61115	3.30169	1.31354	2.31752	2.27991	1.15476	1.47999	2.50101	1.77864	-0.104125	0.208472	-0.0097129	-0.397407	-0.418504	-0.442427	0.435836
11.1479	2.83652	2.6891	-0.0321366	2.684	2.48988	2.60254	3.40561	1.56688	2.60962	2.43792	1.64871	1.87941	2.0136	1.36009	0.252808	-0.07816	-0.0908529	-0.874065	-0.387227	-0.494981	0.417029
11.1579	2.70747	2.87316	-0.242296	2.66312	2.46069	2.35974	3.2435	1.62778	2.41189	2.42468	1.66581	1.65476	2.04494	1.42675	-0.564626	-0.175915	0.0178054	-0.720417	0.136063	-0.2855	0.808017
11.1679	2.84884	2.77465	0.129908	2.59986	2.75713	2.4894	3.45579	1.79747	2.5357	2.49789	1.01036	1.50779	2.24544	1.92853	0.0645875	-0.257444	0.103854	-0.496036	-0.600817	-0.848793	0.265966
11.1779	2.64445	2.79953	0.256591	2.81242	2.78208	2.65585	3.385	1.41017	2.64973	2.36136	1.56613	1.69569	1.96328	1.468	-0.25188	0.0529112	0.153355	-0.410428	-0.324607	-0.348562	0.114814
11.1879	2.71301	2.60687	0.378982	2.33775	2.54346	2.67957	3.3643	1.60436	2.24265	2.45608	1.14545	1.55324	2.22821	1.46084	-0.154832	-0.12242	0.247783	-0.740186	-0.0464044	-0.234542	0.430335
11.1979	2.55652	2.51827	0.0231083	2.77789	2.51647	2.55477	3.39901	1.56729	2.37965	2.16776	1.45081	1.47168	2.38814	1.75843	-0.333721	-0.0341767	0.204843	-0.416078	-0.0294365	-0.265376	0.30088
11.2079	2.91006	2.53747	0.011439	2.81451	2.71323	2.57853	3.42428	1.6789	2.19357	2.46589	1.37181	1.59659	2.02968	1.49996	-0.247729	-0.0304364	0.102459	-0.326521	-0.362492	-0.426933	0.376557
11.2179	2.50657	2.64369	0.144926	2.7236	2.83255	2.985	3.24012	1.63788	2.51126	2.51269	1.3386	1.64206	2.31842	1.46553	-0.243534	0.304634	0.104966	-0.82489	-0.0011859	-0.231515	0.240412
11.2279	2.64107	2.44776	0.309115	2.82077	2.35859	2.6065	3.17786	1.98368	2.77969	2.65478	1.70656	1.5221	1.98313	1.56181	-0.524842	0.142472	0.361166	-0.675744	-0.430073	-0.612887	0.215245
11.2378	2.75084	2.49063	0.244401	2.74987	2.32799	3.00555	3.4861	1.53366	2.55233	2.34019	1.23749	1.46262	2.02067	1.73954	0.243461	0.168923	-0.102755	-0.5424	-0.133109	-0.603913	0.217514
11.2478	2.80709	2.71656	0.139844	3.10859	2.73378	2.79472	3.1793	1.62708	2.40415	2.24406	1.1455	1.92214	2.09631	1.64681	-0.25903	0.0503336	-0.0824165	-0.467673	0.0295124	-0.41424	0.294952
11.2578	2.80071	2.66342	-0.149308	2.93631	2.67204	2.81634	3.44452	1.30267	2.51962	2.37975	1.17798	1.76006	2.57795	1.43003	-0.332365	-0.0659471	0.283548	-0.464229	-0.517316	-0.386415	0.329037
11.2678	2.4844	2.88803	0.0701554	2.671	2.63194	2.71871	3.2977	1.56785	2.55766	2.46994	1.24807	1.74242	2.13674	1.6893	0.028728	0.380625	0.223751	-0.442968	-0.75118	-0.340294	0.248814
11.2778	2.4329	2.48045	0.17074	2.75365	2.55572	2.57514	3.25673	1.85569	2.15133	2.29639	1.38665	1.68634	2.14574	1.55329	-0.0182104	0.0634933	0.0240447	-0.786256	-0.133956	-0.387119	0.0105337
11.2878	2.48856	2.57774	0.377922	2.55528	2.66171	2.68954	3.35862	1.2731	2.49398	2.39529	1.2109	1.7869	2.15009	1.62212	-0.123449	0.0664423	0.048558	-0.396745	-0.102018	-0.560369	0.486645
11.2978	2.55159	2.41807	0.263099	2.88893	2.40242	2.50497	3.37014	1.73273	2.49093	2.52425	1.33282	1.46205	2.18512	1.52573	-0.222154	-0.0265602	0.425796	-0.717	-0.353191	-0.351971	0.410219
11.3078	2.74604	2.62932	0.164188	2.73284	2.89962	2.53992	2.9759	1.82146	2.41165	2.59657	0.841457	1.81754	2.3075	1.83324	-0.174754	-0.0590766	-0.0445653	-0.61851	-0.112103	-0.193893	0.177431
11.3178	2.42397	2.62029	0.35735	2.79813	2.57946	2.79226	3.12751	1.71902	2.26912	2.22283	1.42721	1.60386	2.12958	1.75096	-0.417607	0.180857	0.406946	-0.486586	-0.415505	-0.821652	0.317229
11.3278	2.54764	2.77631	0.242099	3.16116	2.59801	2.79002	3.09384	1.54275	2.23614	2.48055	1.42023	1.43996	2.03662	1.31362	-0.382005	0.516066	0.156674	-0.57554	-0.324639	-0.347146	0.44438
11.3378	2.49653	2.67167	0.13866	2.69873	2.59762	2.63289	3.23705	1.64013	2.46206	2.58025	1.31401	1.77932	2.33155	1.59929	-0.142126	0.0407723	0.0859623	-0.444057	-0.382209	-0.670462	0.464872
11.3478	2.5087	2.71638	0.298877	3.00417	2.59354	2.50818	3.19664	1.60621	2.66149	2.51635	1.20147	1.68437	2.08134	1.37276	-0.124117	0.103697	0.0690291	-0.99356	-0.237198	-0.330891	0.207467
11.3578	2.53787	2.36141	-0.0601517	2.76394	2.3545	2.6066	3.28115	1.55	2.39321	2.58547	1.39084	1.47976	2.10022	1.59341	-0.158822	0.195424	0.286487	-0.414586	-0.300216	-0.174787	0.290111
11.3678	2.70521	2.55811	0.0908575	2.62289	2.64954	2.94886	3.0814	1.56213	2.29775	2.48758	1.47706	1.67927	2.31931	1.66843	-0.43137	0.0259984	0.297423	-0.878717	-0.227445	-0.51176	0.263101
11.3778	2.76002	2.8191	-0.107176	2.9506	2.75359	2.77621	3.33667	1.3566	2.2174	2.6028	1.1214	1.5749	2.09351	1.59123	-0.307205	0.00419549	0.0282561	-0.721553	-0.168795	-0.49065	0.396323
11.3878	2.52146	2.7682	0.0348833	2.82753	2.64572	2.90016	3.21114	1.56166	2.21653	2.64731	0.894697	1.56784	2.17263	1.5659	0.0334452	-0.0711158	-0.181542	-0.693935	-0.167525	-0.346722	0.162928
11.3978	2.79687	2.67641	-0.0642604	2.76733	2.76691	2.53113	3.16578	1.69625	2.24126	2.44524	1.22021	1.43965	2.2334	1.52743	0.16821	0.257903	0.1927	-0.722518	-0.195093	-0.339448	0.380557
11.4078	2.78236	2.7898	0.247552	2.75482	2.23031	2.7409	3.41186	1.59212	2.51331	2.43399	1.59257	1.59899	1.90651	1.43242	-0.324896	-0.211759	0.00188541	-0.404008	-0.501596	-0.406261	0.485096
11.4178	2.66585	2.40257	0.238853	2.8857	2.53865	2.48819	3.3408	1.78976	2.07723	2.3694	1.15136	1.67514	2.09004	1.67288	-0.0261213	-0.0612374	0.206548	-0.727519	-0.0750431	-0.367492	0.300936
11.4278	2.48662	2.64493	0.135866	2.61219	2.56013	2.71767	3.30858	1.34755	2.23916	2.65424	1.32623	1.61985	2.06402	1.6718	-0.133662	-0.104374	0.217598	-0.742879	-0.0703938	-0.251691	0.188211
11.4378	2.52122	2.51342	0.144792	2.66088	2.73037	2.73202	3.37547	1.40196	2.5357	2.68497	1.14859	1.58577	2.29843	1.72014	-0.178807	0.217929	0.204281	-0.726497	-0.505575	-0.57411	0.214142
11.4478	2.76161	2.46088	0.185212	2.67555	2.41808	2.67218	3.31632	1.62477	2.33216	2.42859	1.30966	1.5995	1.97561	1.40081	-0.184594	-0.234767	0.0801292	-0.294015	-0.441552	-0.162985	0.452901
11.4578	2.70815	2.39618	0.220686	2.82253	2.77891	2.81729	3.5046	1.47778	2.27771	2.61636	1.3783	1.61	2.02838	1.73682	-0.167895	-0.0448161	0.267682	-0.583059	-0.178006	-0.458454	0.570846
11.4678	2.4241	2.25673	0.112398	2.77962	2.58167	2.98362	3.57862	1.58956	2.57056	2.38721	1.27148	1.77397	2.42622	1.78657	-0.0619597	0.457039	0.411099	-0.582778	-0.284198	-0.263897	0.23346
11.4778	2.69376	2.54082	0.331993	2.57542	2.50617	2.99139	3.32689	1.19453	2.5433	2.60955	1.19976	1.7634	2.49261	1.77109	-0.25681	0.315713	-0.209414	-0.739052	-0.327133	-0.444245	0.367507
11.4878	2.49317	2.54749	0.368625	2.49073	2.64606	2.88596	3.33569	1.4271	2.65601	2.20677	0.781756	1.39432	2.04459	1.55612	-0.033928	-0.0072156	0.291445	-0.380652	-0.260032	-0.280122	0.016607
11.4978	2.69825	2.54822	0.177825	2.81123	2.46638	2.44416	3.14686	1.15904	2.46965	2.58636	1.46587	1.65534	2.32823	1.46771	-0.139011	-0.0452722	0.051119	-0.532585	0.0277654	-0.15758	0.475934
11.5078	2.69527	2.72717	0.0758089	2.79128	2.65236	2.83358	3.55903	0.940178	2.31813	2.45449	1.12343	1.73021	2.14916	1.46718	-0.28242	0.145973	0.119703	-0.571262	-0.178139	-0.470321	0.161396
11.5178	2.6378	2.71854	-0.0199826	2.8948	2.53335	2.90321	3.22197	1.36153	2.38318	2.63355	1.29115	1.33265	2.05439	1.38809	-0.354566	0.0266311	0.12539	-0.526592	-0.171165	-0.38139	0.40709
11.5278	2.60538	2.68486	0.115608	2.82626	2.56861	2.62144	3.33627	1.285	2.42433	2.22339	1.44606	1.35235	2.32617	1.20114	-0.238988	0.09591	-0.0662625	-0.440824	-0.517051	-0.434933	0.217727
11.5378	2.63852	2.76711	0.0607919	2.88474	2.28531	2.56113	3.36383	1.54077	2.34614	2.25909	1.20831	1.45262	2.05288	1.2903	0.250386	-0.0308592	0.258358	-0.338713	-0.30643	-0.507505	0.351678
11.5478	2.65355	2.61394	0.0461177	2.60852	2.53521	2.66822	3.17209	1.42531	2.39765	2.35991	0.961702	1.59485	2.60074	1.67773	-0.174965	-0.0184938	0.22414	-0.641603	-0.245848	-0.318427	0.219565
11.5578	2.76697	2.74016	-0.0910931	2.63994	2.62647	2.78275	3.20831	1.33546	2.75486	2.42904	1.4626	1.54661	2.39335	1.68505	-0.0657226	0.222243	0.191519	-0.65205	-0.392154	-0.383365	0.334788
11.5678	2.42266	2.75924	0.346342	2.64436	2.37954	2.75941	3.48261	1.44917	2.63894	2.11381	1.41783	1.61852	2.37095	1.51088	-0.520389	0.0619666	0.0670526	-0.709705	-0.530629	-0.206449	0.412628
11.5778	2.31677	2.71211	0.221544	2.73514	2.57234	2.8783	3.47637	1.52666	2.47802	2.44417	1.36989	1.33316	1.68836	1.33451	-0.130055	0.28143	-0.0348741	-0.668343	-0.174495	-0.697645	0.236371
11.5878	2.39869	2.70376	-0.0538354	2.70082	2.24038	2.64633	3.59898	1.54479	2.3098	2.17648	1.24213	1.62921	2.22007	1.29869	-0.301235	-0.0882679	0.167338	-0.513517	-0.23514	-0.337409	0.233159
11.5978	2.7305	2.68868	0.121052	2.89303	2.70586	2.60719	3.29945	1.38849	2.39591	2.1784	1.23969	1.6444	1.98872	1.52796	-0.317938	-0.212319	-0.270487	-0.628796	-0.379467	-0.339688	0.543921
11.6078	2.7134	2.82573	0.0692554	2.7274	2.6026	2.68333	3.4877	1.39384	2.17937	2.34255	1.35424	1.5278	1.86363	1.12741	-0.0676705	0.119075	0.206158	-0.603311	-0.450496	-0.214717	0.674885
11.6178	2.24979	2.80238	0.148627	2.80495	2.48047	2.79871	3.20374	1.66875	2.15891	2.496	1.44056	1.6465	2.26762	1.3909	-0.340555	0.0935967	0.124653	-0.443636	-0.0908302	-0.769951	0.0834638
11.6278	2.42324	2.46206	-0.179285	2.39455	2.78779	2.50804	3.6371	1.65644	2.32958	2.03709	1.10986	1.16181	2.11193	1.43388	-0.286837	0.0905736	0.0174822	-0.700013	-0.269853	-0.477853	0.442687
11.6378	2.32816	2.63713	0.0723585	3.09871	2.582	2.71016	3.41319	1.50499	2.64556	2.35695	1.39714	1.57972	2.04249	1.2667	-0.0439786	0.67479	-0.135647	-0.858543	0.0682062	-0.507072	0.314962
11.6478	2.44343	2.36893	0.157723	2.45149	2.47963	2.51872	3.41554	1.41386	2.36217	2.34395	1.22968	1.667	2.25658	1.78825	-0.252345	0.255354	0.316041	-0.666802	-0.515218	0.0582199	0.435037
11.6578	2.62815	2.65277	-0.0245594	2.52447	2.39796	2.49734	3.43607	1.28492	2.53471	2.46831	1.58183	1.66452	2.45963	1.51157	-0.0758698	-0.0089355	-0.189707	-0.756644	-0.132677	-0.726821	0.486908
11.6678	2.47106	2.49689	0.0545873	2.4616	2.68072	2.59071	3.39701	1.50651	2.29214	2.39356	1.59617	2.04397	2.1518	1.73289	-0.189221	0.1482	0.0472851	-0.68838	-0.0905267	-0.535123	0.544436
11.6778	2.38932	2.32676	-0.0029211	3.13285	2.5121	2.73716	3.41714	1.14089	2.56813	2.34586	1.22388	1.79733	2.42455	1.38753	-0.279522	-0.0067218	-0.0277378	-0.690016	-0.41166	-0.329881	0.407756
11.6878	2.3136	2.40527	0.236387	2.43406	2.52465	2.43713	3.22214	1.59833	2.18316	2.38261	1.35619	1.39979	1.96842	1.53499	-0.360466	-0.0840671	0.390495	-0.458761	-0.177157	-0.398614	0.234739
11.6978	2.41431	2.41848	0.100662	2.57545	2.83516	2.68647	3.42986	1.5917	2.45468	2.29948	1.89248	1.63858	2.14596	1.6664	-0.0555709	0.0272925	0.0928555	-0.752529	-0.354502	-0.334368	0.350425
11.7078	2.6612	2.74018	0.217269	2.55456	2.60097	2.8485	3.4078	1.6494	2.52056	2.19703	0.907742	1.73025	2.51937	1.57391	-0.184279	0.179104	-0.0363358	-0.269777	-0.576708	-0.709986	0.325254
11.7178	2.3526	2.49124	0.297415	2.93996	2.46927	2.55024	3.36057	1.73169	2.53752	2.15463	1.21853	1.72633	2.08699	1.6212	-0.335667	0.553259	0.0885021	-0.624697	-0.439088	-0.275188	0.111447
11.7278	2.59787	2.87806	0.141868	2.47212	2.21144	2.68221	3.17183	1.74685	2.38306	2.37929	1.2955	1.48234	1.98156	1.47961	-0.0751994	0.138259	0.0415335	-0.746051	-0.256221	-0.515108	0.156839
11.7378	2.70505	2.76935	0.0656843	2.71003	2.52829	2.67719	3.18408	1.69756	2.3105	2.26852	1.24872	1.34587	2.10689	1.63969	-0.0760571	0.076884	0.164713	-0.665601	-0.161494	-0.262041	0.201766
11.7478	2.58873	2.63441	0.209672	2.9275	2.21467	2.66028	3.54746	1.63744	2.41706	2.5233	1.07595	1.72774	2.05284	1.50827	0.122908	-0.0217025	0.158625	-0.735987	-0.15504	-0.0713654	0.456261
11.7577	2.55948	2.75965	0.367901	3.24264	2.57648	2.69414	3.50388	1.83046	2.17014	2.29301	1.37638	1.23762	2.22174	1.33294	0.104456	-0.117195	0.392337	-0.488851	-0.180949	-0.351786	0.564987
11.7677	2.41246	2.77883	-0.013399	3.17875	2.75798	2.56383	3.23296	1.38564	2.51797	2.30787	1.71136	1.2451	2.05719	1.59827	-0.156231	0.364349	0.0329386	-0.885376	-0.209864	-0.0949048	0.107526
11.7777	2.20398	2.49796	0.107057	2.5254	2.36012	2.81435	3.53161	1.61898	2.16194	2.37623	1.41645	1.36237	2.06186	1.365	-0.0915663	0.390383	0.0342734	-0.750027	-0.357694	-0.603673	0.494615
11.7877	2.64586	2.58344	0.252416	2.84683	2.44863	2.81095	3.46778	1.49002	2.42205	2.26914	1.37769	1.66858	2.05514	1.4539	0.278911	0.217741	0.304834	-0.805186	-0.116823	-0.50466	0.461694
11.7977	2.73581	2.57419	0.206842	2.5981	2.29812	2.96597	3.36576	1.46757	2.49037	2.38566	1.3342	1.52246	1.95862	1.44408	-0.10451	0.242351	0.288511	-0.15364	-0.31041	-0.237535	0.284477
11.8077	2.29166	2.69647	0.100958	2.83176	2.73351	2.7279	3.3893	1.4026	2.23432	2.57372	1.39689	1.61569	2.62281	1.21964	-0.135343	-0.0971921	0.197132	-0.616126	-0.374427	-0.684101	0.159148
11.8177	2.6298	2.69806	0.258765	2.63877	2.17843	2.62441	3.33835	1.56048	2.22784	2.21272	1.24685	1.67783	2.05629	1.75429	-0.634175	-0.022444	0.224645	-0.819443	-0.137565	-0.367425	0.628531
11.8277	2.82409	2.87176	0.218053	2.75769	2.92477	2.52128	3.16741	1.62826	2.34878	2.53987	1.11293	1.54574	2.08052	1.58068	-0.316467	0.108102	0.137872	-0.642471	0.0782794	-0.470598	0.325647
11.8377	2.46471	2.85144	0.155804	2.72931	2.61095	2.55219	3.03664	1.43796	2.44785	2.57769	1.59791	1.41933	2.10353	1.60254	-0.0942209	0.0042272	0.107697	-0.663928	0.0223188	-0.129751	0.165096
11.8477	2.70963	2.69072	0.150522	2.7466	2.7205	2.42669	3.61432	1.54981	2.35683	2.37136	1.411	1.56244	2.49586	1.25367	-0.158156	0.0789632	0.161138	-0.499196	-0.316873	-0.415359	0.808713
11.8577	2.54395	2.7283	0.235381	2.51363	2.4332	2.54929	3.44815	1.50913	2.08695	2.62401	1.22231	1.28371	2.40237	1.38666	-0.333068	0.283815	-0.242173	-0.768127	-0.178243	-0.163734	0.292676
11.8677	2.64897	2.83974	0.30603	2.73922	2.45776	2.36615	3.25792	1.89111	2.64105	2.51251	1.26607	1.5493	2.15035	1.44069	0.169332	0.235288	-0.114593	-0.455847	-0.0413051	-0.408242	0.558193
11.8777	2.5148	2.60468	0.0385058	2.88915	2.44448	2.72042	3.18451	1.53432	2.21008	2.55722	1.44578	1.306	2.15719	1.55612	-0.0833927	0.128132	0.00260417	-0.717794	-0.409111	-0.573368	0.534124
11.8877	2.5096	2.85641	0.485617	2.95015	2.84621	2.64758	3.27577	1.52328	2.46912	1.98451	1.48041	1.81336	1.90523	1.65451	-0.425265	0.169927	0.177413	-0.449381	-0.470576	-0.0119227	0.187799
11.8977	2.577	2.68741	0.193233	2.5512	2.6433	2.46063	2.98752	1.77652	2.4193	2.37474	1.36075	1.58673	2.18522	1.76738	-0.132792	0.154336	0.188085	-0.670572	-0.661692	-0.802609	0.655602
11.9077	2.54758	2.53622	0.23767	2.87288	2.36063	2.56177	3.43653	1.66664	2.27832	2.28788	1.4874	1.8701	2.15426	1.69056	-0.0270545	0.280219	0.05188	-0.336662	-0.0187306	-0.789839	0.375036
11.9177	2.63309	2.89789	-0.240793	2.58445	2.28606	2.53324	3.25451	1.87955	2.48811	2.60579	1.42301	1.70882	2.04411	1.5804	-0.104441	-0.0236127	0.0479782	-0.647614	-0.261299	-0.39297	0.568532
11.9277	2.64927	2.70473	-0.26521	2.92159	2.68299	2.55686	3.29429	1.61787	2.41232	2.19114	1.01437	1.4254	2.34856	1.61308	0.337964	0.267211	-0.103733	-0.384055	-0.436509	-0.269668	0.0479607
11.9377	2.50256	2.59553	0.0278255	2.68497	2.55874	2.63634	3.4832	1.84736	2.50472	2.52789	1.36857	1.59873	2.31206	1.46663	-0.238556	0.12386	0.213305	-0.643421	-0.180985	-0.622433	0.332626
11.9477	2.5828	2.64727	0.0941025	2.79649	2.77247	2.86786	3.35407	1.63107	2.30709	2.2991	1.4104	1.6222	2.34263	1.32515	0.0735781	-0.0078468	0.178177	-0.242339	-0.075102	-0.407397	0.391483
11.9577	2.67487	2.73942	0.238436	2.6771	2.72933	2.5831	3.71096	1.61082	2.58091	2.45107	1.29825	1.84776	2.4526	1.87267	-0.125889	-0.109558	0.0606622	-1.10716	-0.402399	-0.512896	0.530272
11.9677	2.66452	2.25553	0.246592	2.57557	2.4041	2.93822	3.35142	1.82605	2.39924	2.58002	1.2069	1.49482	2.08116	1.66518	-0.207833	0.242004	0.0944802	-0.617073	-0.227603	-0.310874	0.284548
11.9777	2.53012	2.60767	0.204662	2.69403	2.65156	2.60601	3.41891	1.62244	2.26801	2.73336	1.51058	1.1062	2.03684	1.52317	-0.168498	-0.0725186	0.075119	-0.469283	-0.216156	-0.392742	-0.0190653
11.9877	2.5883	2.53823	0.346001	2.66623	2.08331	2.72752	3.313	1.29736	2.5112	2.38109	1.67481	1.6766	2.12986	1.19776	-0.225878	-0.164245	0.12531	-0.810613	-0.0091255	-0.315348	0.527116
11.9977	2.65391	2.70217	-0.205242	2.83433	2.49899	2.59416	3.30694	1.33864	2.71067	2.46099	1.49841	1.55656	2.16126	1.38837	-0.161066	-0.124029	0.00599865	-0.980619	-0.374131	-0.501296	0.377558
12.0077	2.79757	2.22802	0.043522	2.81904	2.32166	2.55301	3.25495	1.53996	2.82278	2.54297	1.7425	1.61938	2.06886	1.67655	-0.164163	-0.0423956	0.0480371	-0.918329	-0.0957105	-0.460959	0.351501
12.0177	2.54653	2.47797	0.235464	2.72115	2.13955	2.76422	3.69927	1.61323	2.28741	2.59705	1.42657	1.68853	2.2349	1.29696	-0.108694	-0.0994042	0.0656679	-0.631608	-0.337096	-0.314492	0.273442
12.0277	2.48112	2.61792	0.10698	2.92157	2.44896	2.45218	3.35027	1.21684	2.42515	2.40205	1.41784	1.94737	2.24853	1.32216	-0.344925	0.118122	0.367769	-0.537843	-0.126715	0.132	0.369636
12.0377	2.72446	2.33077	0.0429286	2.85102	2.65422	2.77589	3.38408	1.83377	2.52995	2.24129	1.5284	1.48593	2.42834	1.16254	-0.288363	0.14442	0.0268352	-0.745219	-0.105429	-0.561365	0.531071
12.0477	2.58636	2.78796	-0.0597168	2.5028	2.62421	2.65451	3.20453	1.92652	2.35674	2.33624	1.63018	1.32895	2.33436	1.60643	-0.0126113	0.155321	0.125629	-0.715464	-0.149299	-0.260406	0.527684
12.0577	2.5491	2.8292	0.123403	2.59619	2.4045	2.61576	3.31649	1.43659	2.4352	2.44947	1.28945	1.55718	1.7775	1.63872	-0.384547	0.103499	0.0182402	-0.703833	-0.392895	-0.740906	0.488659
12.0677	2.2155	2.58047	0.353347	2.89817	2.65641	2.62254	3.35364	1.7828	2.44728	2.16499	1.49495	1.56139	1.81618	1.37248	-0.0392266	0.347014	-0.160509	-0.454952	-0.295611	-0.186551	0.436729
12.0777	2.47304	2.60123	0.14301	2.80109	2.57544	2.67731	3.34394	1.77446	2.4055	2.3916	1.27892	1.62893	2.17949	1.56529	-0.0654599	0.0984362	0.136905	-0.5757	-0.228684	-0.461888	0.682243
12.0877	2.77005	2.70197	-0.0373824	2.88053	2.71185	3.10081	3.39363	1.50959	2.41744	2.57271	1.36693	1.38529	2.28686	1.62591	0.0581866	0.0532977	-0.0215453	-0.646965	-0.406485	-0.42436	0.51243
12.0977	2.62992	2.50823	0.0969021	2.64568	2.5572	2.9328	3.36987	1.35026	2.57444	2.20072	1.31323	1.52148	1.98407	1.32886	0.110125	-0.0895696	-0.0458352	-0.787662	-0.17926	-0.321133	0.552722
12.1077	2.35818	2.46587	0.1628	2.98662	2.436	3.01039	3.69135	1.90575	2.22055	2.63597	1.22516	1.57483	1.98756	1.31445	0.00142112	-0.0282122	0.218672	-0.759255	-0.383576	-0.336307	0.263525
12.1177	2.36165	2.60915	0.241288	2.70682	2.64171	2.81299	3.51406	1.83067	2.2353	2.24936	1.25771	1.61673	1.90504	1.38099	0.0908857	-0.0976919	0.131919	-0.789014	-0.256535	-0.161333	0.345867
12.1277	2.4676	2.61757	0.160955	2.6377	2.43996	2.89918	3.16521	1.64492	2.30642	2.54424	1.58473	1.25984	2.35625	1.84695	0.0608835	-0.0002273	0.14186	-0.585553	0.0553138	-0.339226	0.325778
12.1377	2.49209	2.78475	0.225616	2.83197	2.72268	3.01801	3.43577	1.48597	2.51268	2.48456	1.62124	1.31417	2.06498	1.72423	-0.2293	0.0756835	0.119297	-0.607363	-0.268921	-0.597835	0.575525
12.1477	2.58872	2.67719	0.165935	2.7867	2.62375	2.6575	3.25606	1.6532	2.48551	2.10727	1.31363	1.51256	2.23781	1.66489	-0.0061244	0.335818	-0.0502368	-0.732916	-0.334923	-0.60502	0.307337
12.1577	2.53771	2.62099	-0.103833	2.60764	2.57002	2.57626	3.55185	1.28973	2.32158	2.66587	1.62906	1.40243	2.28567	1.70779	0.207293	0.358461	0.176855	-0.871023	-0.230001	-0.341936	0.247806
12.1677	2.24401	2.89775	0.213669	2.56086	2.46724	2.39397	3.56666	1.52541	2.30424	2.87887	1.65455	1.73079	1.98822	1.41979	-0.193674	-0.116497	-0.0752077	-0.668632	-0.123268	-0.308544	0.15736
12.1777	2.45913	2.98222	0.141088	2.68043	2.40975	2.72094	3.35957	1.94834	2.44692	2.7417	1.47509	1.41119	1.9723	1.64788	0.347956	0.0649867	-0.0182686	-1.12183	-0.205569	-0.450447	0.245377
12.1877	2.28769	2.64593	0.081041	2.94328	2.37985	2.75783	3.60133	1.59903	2.34634	2.45801	1.54691	1.38929	2.06756	1.52943	0.0900114	-0.172099	0.144677	-0.356258	-0.115122	-0.782368	0.181291
12.1977	2.62438	2.94178	0.00929027	2.84566	2.41859	2.77332	3.33662	1.4405	2.17838	2.62445	1.47116	1.53093	2.12428	1.26669	-0.093336	0.110018	0.127592	-0.663735	-0.425327	-0.665254	0.398103
12.2077	2.51082	2.61671	0.13896	2.6486	2.26798	2.67951	3.47636	1.90222	2.01159	2.34037	1.25946	1.58089	2.26215	1.73267	-0.1932	0.234602	0.447377	-0.520895	0.142008	-0.165017	0.396964
12.2177	2.56701	2.73856	-0.121778	2.91808	2.30909	2.85974	3.20008	1.66469	2.33597	2.34822	1.36193	1.61402	2.23657	1.22291	-0.29794	0.208943	0.191667	-0.614611	-0.0079069	-0.415896	0.298977
12.2277	2.53895	2.74879	0.0355552	2.84434	2.60532	2.88438	3.44729	1.50002	2.55547	2.82003	1.19184	1.39148	2.33464	1.47628	-0.140673	0.0543245	0.027039	-1.10336	-0.272589	-0.450826	0.403104
12.2377	2.62114	2.88108	-0.266062	3.34201	2.66122	2.50332	3.10396	1.66586	2.6589	2.2473	1.35192	1.22952	1.77766	1.53728	-0.194068	0.0522528	-0.269332	-0.750392	-0.440424	-0.452032	0.515164
12.2477	2.5742	2.61352	-0.0669814	2.81086	2.96733	2.62732	3.58214	1.65146	2.50726	2.61024	1.18665	1.72225	2.16951	1.70111	-0.286663	-0.186392	0.213064	-0.936329	-0.315801	-0.54929	0.493849
12.2577	2.85069	2.73686	-0.064659	2.81883	2.63594	2.78495	3.42759	1.42608	2.10376	2.26166	1.58886	1.74629	2.18015	1.32321	-0.28913	0.190643	0.0246034	-0.356299	-0.303804	-0.256964	0.441549
12.2677	2.84927	2.69332	0.50845	3.03303	2.60466	2.60848	3.38075	1.69411	2.43397	2.50851	1.42667	1.56883	1.94689	1.5807	-0.309555	0.142832	0.258457	-0.965536	-0.0428	-0.520799	0.222955
12.2776	2.4874	3.01185	-0.0245172	2.78958	2.5927	2.79695	3.37394	1.45762	2.27253	2.39571	1.48528	1.47489	2.39972	1.90605	-0.163408	0.0781025	0.00490088	-0.871088	-0.696292	-0.247564	0.468319
12.2876	2.59799	2.65052	0.0383201	2.63699	2.73488	2.6595	3.6124	1.58782	2.49083	2.27471	1.44522	1.90491	2.69277	1.50052	-0.198286	0.284215	0.347449	-0.689974	-0.40996	-0.381625	0.175692
12.2976	2.69626	2.69632	0.125426	2.7217	2.78189	2.67947	3.49395	1.55014	2.25963	2.40347	1.12141	1.61612	2.13475	1.42221	-0.400735	0.0187595	-0.0136721	-0.988646	-0.119347	-0.407918	0.0923819
12.3076	2.66984	2.56335	0.0598376	2.76339	2.62259	2.74582	3.43288	1.64477	2.6789	2.57766	1.17815	1.47151	2.16348	1.33491	-0.0867237	-0.0602	0.0117744	-0.67993	-0.309876	-0.517671	0.453724
12.3176	2.59039	2.73088	0.130395	2.8941	2.58897	2.95918	3.24325	1.4666	2.34367	2.45591	1.60068	1.79599	1.8166	1.42922	-0.432501	0.214394	-0.0834297	-0.663964	-0.157367	-0.245795	0.452937
12.3276	2.62559	2.51424	0.136357	2.77054	2.75963	2.40558	3.39689	1.54753	2.34198	2.31439	1.24716	1.74172	2.14409	1.37072	-0.0796962	0.00054582	-0.136123	-0.745054	-0.355527	-0.241967	0.390033
12.3376	2.64386	2.92413	0.244905	2.83664	2.47514	2.78771	3.46056	1.71088	2.40525	2.65241	1.39823	1.52036	2.25415	1.6352	-0.33068	-0.2161	0.0506826	-0.806605	-0.21967	-0.376889	0.259655
12.3476	2.58446	2.60224	0.108544	2.73879	2.29655	2.83643	3.55123	1.7982	2.38461	2.35769	1.38765	1.45713	2.25312	1.44621	-0.0471949	-0.0663759	0.163297	-0.323562	-0.441631	-0.427992	0.556827
12.3576	2.61082	2.5996	0.227887	2.91736	2.59514	2.48333	3.27718	1.68097	2.18935	2.783	1.19831	1.57766	2.05093	1.5671	0.10553	0.127116	0.279868	-0.454242	-0.0929834	-0.295324	0.355765
12.3676	2.8735	2.49225	0.0549829	2.70099	2.59936	2.37069	3.44069	1.63739	2.17164	2.80841	1.39373	1.35775	2.04384	1.15695	0.20233	0.0297764	0.378717	-0.836481	-0.17925	-0.2519	0.609683
12.3776	2.46835	2.45439	-0.0314209	2.72142	2.85768	2.7022	3.17018	1.38286	2.38955	2.12744	1.46519	1.75531	2.35863	1.54717	-0.266713	0.138169	0.0232655	-0.478551	-0.528498	-0.817712	0.434228
12.3876	2.68711	2.52146	0.508532	2.63189	2.70071	2.74505	3.4042	1.61099	2.24571	2.64186	1.20803	1.57417	2.08717	1.57091	0.162928	-0.0946522	0.0804221	-0.612946	-0.002329	-0.609127	0.353748
12.3976	2.54155	2.59748	0.0767164	2.89133	2.78428	2.75936	3.33656	1.63263	2.47018	2.87307	1.40108	1.70883	2.25998	1.24756	0.149074	-0.0170804	0.111829	-0.635371	-0.134182	-0.4748	0.1479
12.4076	2.80991	2.51587	0.0543789	2.70318	2.61676	2.62548	3.28587	1.79924	2.55932	2.52042	1.34314	1.86446	2.25835	1.39101	-0.0689993	0.022391	0.170201	-0.682963	-0.32903	-0.262462	0.609077
12.4176	2.85935	2.76308	-0.0927315	2.76783	2.50301	2.68843	3.25842	1.57675	2.70292	2.70178	1.50183	1.71359	2.27485	1.36332	-0.356768	0.127236	0.091732	-0.667262	-0.202143	-0.675677	0.487128
12.4276	2.47413	2.59287	0.110222	2.76526	2.49549	2.73263	3.5296	1.73693	2.22388	2.96296	1.35702	1.78061	1.89733	1.15292	-0.12467	-0.0737055	-0.0115536	-0.751848	-0.533727	-0.556396	0.4595
12.4376	3.02709	2.35095	0.179815	2.80135	2.46914	2.43808	3.26498	1.78018	2.44219	2.56728	1.26247	1.76113	2.22204	1.35651	0.118363	0.455929	0.304601	-0.855944	-0.180188	-0.236049	0.441366
12.4476	2.89395	2.68107	0.0713196	2.52556	2.52334	2.7113	3.44516	1.812	2.55885	2.58457	1.65585	1.64587	1.81455	1.372	0.0562523	-0.163558	0.37109	-0.812013	-0.101535	-0.532964	0.359495
12.4576	2.57406	2.76662	0.23674	3.09601	2.4678	2.68425	3.5188	1.83823	2.54639	2.38612	1.16767	1.90635	2.28551	1.50005	-0.0942783	0.151564	0.087726	-0.708143	-0.0755414	-0.594332	0.313712
12.4676	2.78637	2.67997	0.180977	2.91946	2.40433	2.53102	3.34106	1.59572	2.67073	2.48497	1.44325	1.79437	1.97536	1.44619	-0.190014	-0.10558	-0.0393693	-0.53639	-0.543323	-0.599448	0.471782
12.4776	2.47036	2.94366	0.0238346	2.99881	2.65203	2.63024	3.82414	1.86302	2.58736	2.63107	1.8283	1.4997	1.94316	1.21348	0.293788	0.019377	0.200466	-0.71299	-0.411206	-0.580802	0.533938
12.4876	2.34311	2.74612	0.110694	2.78564	2.23679	2.7111	3.49145	1.62744	2.51945	2.7233	1.12526	2.04925	1.88967	1.6539	-0.194388	-0.0183956	0.47933	-0.338432	-0.308784	-0.713786	0.44925
12.4976	2.43625	2.45138	0.220135	2.70512	2.45423	2.52468	3.39366	1.8026	2.5673	2.57551	1.2807	1.76853	2.15622	1.47557	-0.134008	0.18214	0.254791	-0.593962	-0.129365	-0.610231	0.580179
12.5076	2.8542	2.52109	0.232429	2.64849	2.49055	2.97763	3.17947	1.51293	2.51321	2.65342	1.29651	1.57879	2.12505	1.40048	-0.131889	-0.107188	0.0767166	-0.48417	-0.34723	-0.407626	-0.141536
12.5176	2.6721	2.64968	0.031442	2.99522	2.47718	2.71352	3.46139	1.78241	2.59678	2.63087	1.3641	1.66286	1.80404	1.50467	0.114816	0.00746012	0.239033	-0.649142	-0.272971	-0.253692	0.262225
12.5276	2.89229	2.53379	0.0770773	2.85829	2.56545	2.86736	3.38891	1.60946	2.50375	2.35907	1.54788	1.67822	1.79303	1.26812	-0.350267	0.315728	0.208155	-0.494681	-0.337019	-0.451665	0.225729
12.5376	2.7134	2.70266	0.219878	2.79071	2.64394	2.78473	3.44895	1.40275	2.75549	2.38499	1.48757	1.71848	2.04213	1.53695	-0.0917173	0.431737	0.220768	-0.651282	-0.322803	-0.522726	0.628245
12.5476	2.80452	2.53438	0.0728508	2.93126	2.3504	2.5654	3.26707	2.01821	2.23599	2.49874	1.43973	1.55486	2.02793	1.52587	-0.221952	0.0529112	0.462359	-0.820129	-0.525025	-0.586111	0.383679
12.5576	2.54792	2.57437	-0.16237	2.76611	2.70757	2.64907	3.60763	1.30971	2.37995	2.3148	1.03607	1.44608	2.44424	1.29877	-0.18849	0.019063	0.0945482	-0.527111	-0.0902866	-0.584998	0.463611
12.5676	2.54495	2.69677	0.0915355	2.98081	2.39311	2.70616	3.60812	1.30852	2.35559	2.59042	1.21322	1.76555	2.10228	1.23677	-0.214326	0.193467	0.187277	-0.557487	-0.065897	-0.627908	0.262121
12.5776	2.79567	2.51705	-0.197378	2.70589	2.2654	2.83665	3.59442	1.19315	2.13498	2.63383	1.24983	1.55925	2.20808	1.31315	-0.0601311	0.0425375	0.211374	-0.528289	-0.242209	-0.417308	-0.0236014
12.5876	2.48639	2.29372	0.0531936	2.93001	2.35379	2.70991	3.44431	1.68997	2.56764	2.67178	1.33664	1.3626	2.41093	1.41464	-0.0304641	0.0159871	0.0807045	-0.673563	0.0193441	-0.294912	0.470556
12.5976	2.73217	2.75352	0.296979	2.75557	2.36572	2.788	3.74039	1.77031	2.63592	2.55267	1.43771	1.4301	2.13495	1.43336	0.332522	-0.102855	0.4073	-0.739883	-0.0251949	-0.680938	0.0593959
12.6076	2.68244	2.37584	0.106107	2.76425	2.34762	2.80911	3.59465	1.74903	2.42157	2.7929	1.59315	1.7719	2.17359	1.17563	-0.221082	-0.0069951	0.0146193	-0.616836	-0.0796969	-0.149269	0.296078
12.6176	2.57516	2.74798	-0.121248	2.53987	2.48742	2.49008	3.16919	1.70118	2.68783	2.51301	1.28909	1.44245	2.2539	1.6988	-0.190088	0.0387519	0.232537	-0.700227	-0.368729	-0.444742	0.293564
12.6276	2.54067	2.87345	0.179332	2.44887	2.60876	2.65717	3.60938	1.6299	2.37433	2.47791	1.23697	1.59557	2.24794	1.79637	-0.153943	-0.0292797	-0.121497	-0.649212	0.0573312	0.0183453	0.137087
12.6376	2.43535	2.77924	0.149154	2.43995	2.51643	2.91152	3.1746	1.45031	2.42674	2.66706	1.38645	1.50267	2.30424	1.57632	-0.172148	0.0479704	0.084854	-0.740993	-0.571622	-0.4389	0.374485
12.6476	2.60687	2.52294	-0.0453718	2.76377	2.74852	2.77381	3.43344	1.32204	2.4784	2.54879	1.43892	1.63041	2.06618	1.37117	-0.334865	0.30331	0.012546	-0.718409	-0.410333	-0.611615	0.473154
12.6576	2.90237	2.71132	-0.0928855	2.81263	2.61664	2.98188	3.31424	1.46667	2.35142	2.3901	1.229	1.71295	1.97401	1.56135	-0.0531186	0.185106	0.271623	-0.415068	-0.0409276	-0.1895	0.367728
12.6676	2.4159	2.72036	0.11311	2.83298	2.54741	2.40199	3.08582	1.39246	2.60875	2.19021	1.32034	1.52209	1.95455	1.35816	-0.0786663	0.105683	0.310044	-0.666559	-0.131875	-0.439078	0.496777
12.6776	2.63	2.27829	0.218592	3.01264	2.31375	2.60707	3.35899	1.30718	2.2939	2.32637	1.36589	1.89548	2.09209	1.60167	-0.17214	0.406312	0.130287	-0.530072	-0.112793	-0.735136	0.486538
12.6876	2.5199	2.56894	0.41968	2.66976	2.63664	3.16323	3.61354	1.49829	2.44123	2.34169	1.61715	1.80394	2.16245	1.42409	-0.433156	0.298315	0.248025	-0.621159	-0.14004	-0.464692	0.165374
12.6976	2.47389	2.79687	0.143066	2.6549	2.46194	3.04687	3.64143	1.9193	2.25774	2.74028	1.31767	1.64644	1.83813	1.67579	-0.0647804	0.406095	0.209197	-0.426751	-0.184831	-0.580891	0.47808
12.7076	2.83441	2.69807	0.267954	2.70546	2.44173	2.49249	3.40785	1.77607	2.33945	2.64849	1.53543	1.42894	2.34606	1.61632	0.0275577	0.198317	0.044025	-0.465593	-0.316871	-0.213894	0.465935
12.7176	2.60779	2.70261	-0.231736	2.69319	2.5822	2.40343	3.67444	1.68571	2.21479	2.71954	1.0287	1.7076	2.31922	1.22726	-0.0552341	0.568158	0.0754451	-0.74725	0.00855813	-0.473782	0.787707
12.7276	2.75108	2.5667	-0.0894382	3.04181	2.22244	2.41646	3.1049	1.6496	2.59883	2.46624	1.20277	1.85969	2.04627	1.50632	-0.112629	-0.237412	-0.123565	-0.468322	-0.122507	-0.410315	0.450453
12.7376	2.59424	2.66224	0.113228	2.62456	2.41288	2.59477	3.6045	1.65107	2.42017	2.25805	1.36335	1.61689	2.33808	1.46963	-0.153852	0.0536148	0.461989	-0.515744	0.0226555	-0.61788	0.364702
12.7476	2.73343	2.6163	0.0229226	2.84374	2.36872	2.53763	3.28714	1.39288	2.14228	2.44349	1.34892	1.27686	2.23319	1.34278	-0.128333	-0.168226	0.418244	-0.579321	-0.186045	-0.568345	0.328081
12.7576	2.63434	2.39364	0.0426598	3.15138	2.4956	2.66564	3.32835	1.58786	2.7658	2.85363	1.10339	1.52414	2.12406	1.54348	0.124686	-0.0122756	0.30956	-0.388599	-0.278166	-0.272692	0.57331
12.7676	3.04122	2.70209	0.248079	2.64752	2.29016	2.49478	3.48532	1.4027	2.51788	2.24043	1.26389	1.60149	2.03822	1.34798	-0.27807	-0.0684552	0.328185	-0.554595	0.0417902	-0.372439	0.337892
12.7776	2.56666	2.66928	0.0774985	2.7565	2.23436	2.75127	3.74558	1.32086	2.32582	2.85877	1.65937	1.60818	2.10549	1.47765	-0.370243	-0.165003	0.0230224	-0.678222	-0.0505811	-0.234082	0.531703
12.7876	2.74729	2.60554	-0.0617115	2.5109	2.41248	2.54468	3.39893	1.42767	2.33817	2.50876	1.13639	1.44882	2.13744	1.59388	-0.252918	0.131872	0.0427959	-0.536099	-0.583196	-0.240546	0.24767
12.7976	2.55856	2.71964	0.14796	2.82047	2.55925	2.70691	3.3355	1.14636	2.43204	2.72763	1.30497	1.17065	2.2421	1.44508	-0.0883092	-0.045393	0.282916	-0.673995	-0.589615	-0.456766	0.628499
12.8075	2.52482	2.51356	-0.155357	3.02137	2.38971	2.66534	3.6685	1.49177	2.34351	2.44749	1.6239	1.64769	2.43787	1.48966	0.0288956	0.0387836	0.346625	-0.657441	0.0866781	-0.201286	0.694185
12.8175	2.56885	2.43386	0.544477	2.8698	2.5921	2.70676	3.29316	1.34133	2.46812	2.6551	1.497	1.78043	1.92969	1.52935	-0.403903	-0.0274315	0.132158	-0.59308	-0.262496	-0.397405	0.381247
12.8275	2.87231	2.74742	0.0176074	2.74272	2.44858	3.00754	3.62945	1.49336	2.20601	2.51447	1.40493	1.59957	1.92907	1.36273	-0.17855	0.18362	0.103163	-0.629805	-0.341496	-0.505314	0.158298
12.8375	2.79543	2.4209	0.391351	2.85206	2.54597	2.66083	3.78268	1.24597	2.40114	2.74278	1.54493	1.73546	2.05009	1.66849	-0.282893	0.135481	0.277578	-0.973148	-0.461536	-0.24979	0.442436
12.8475	2.55047	2.97591	0.132401	2.65059	2.60583	2.84435	3.28977	1.48254	2.20688	2.64496	1.43666	1.39532	2.11403	1.25384	0.039828	0.159175	0.210892	-0.787339	-0.240393	-0.441651	0.628402
12.8575	2.74213	2.98859	0.0946582	2.60817	2.51036	2.73469	3.49887	1.80855	2.04615	2.5341	1.39882	1.78538	2.25211	1.42846	-0.210868	-0.191754	0.266551	-0.57135	-0.140989	-0.154823	0.477319
12.8675	2.58809	2.74638	-0.0879116	2.66969	2.8982	2.40419	3.38167	1.41905	2.5632	2.59223	1.68244	1.50016	2.23954	1.41697	-0.154689	0.00075873	0.0130111	-0.912699	-0.213249	-0.413354	0.507095
12.8775	2.51917	2.50396	0.103819	2.78351	2.30101	2.67803	3.38462	1.40409	2.48578	2.8601	1.61925	1.46423	1.9397	1.35459	-0.057777	-0.0292375	0.353778	-0.964926	-0.210333	-0.521376	0.313144
12.8875	2.5682	2.61578	0.274549	2.7139	2.61942	2.93506	3.67391	1.6869	2.37813	2.68114	1.57452	1.76881	2.42523	1.19954	0.118513	-0.0310419	-0.0237001	-0.793201	0.0580379	-0.597859	0.339195
12.8975	2.36846	2.88615	0.0663804	3.23023	2.3275	2.79448	3.56367	1.61626	2.49348	2.27966	1.36231	1.63946	1.97934	1.58186	-0.0280194	-0.175394	0.236458	-0.711324	-0.223765	-0.511102	0.257318
12.9075	2.61613	2.41248	0.208932	2.49627	2.62708	2.9201	3.4528	1.67113	2.21775	2.22089	1.17226	1.66495	2.521	1.5553	0.0267197	0.0912471	0.410927	-0.953817	-0.132493	-0.438365	0.182766
12.9175	2.4391	2.54049	0.0543049	2.73191	2.61483	2.40228	3.20832	1.90869	2.24	2.63538	1.61878	1.0734	2.09632	1.56005	0.113995	0.10563	0.18263	-0.557221	-0.401143	-0.533154	0.0333076
12.9275	2.57992	2.62055	0.239656	2.64236	2.65337	2.87508	3.62804	1.55518	2.46823	2.43907	1.20592	1.4471	1.88894	1.64388	-0.0585048	-0.0495681	0.0153184	-0.626793	-0.661597	-0.648536	0.521736
12.9375	1.99438	2.48966	0.298113	2.54188	2.72848	2.86342	3.30897	1.17743	2.52511	2.93182	1.44823	1.53722	2.02087	1.56151	-0.104253	-0.0558044	0.0254309	-0.53294	-0.0256147	-0.554847	0.447811
12.9475	2.76582	2.80552	0.173948	2.94072	2.59909	2.64263	3.21058	1.37634	2.34732	2.38361	1.34657	1.71875	2.11783	1.25342	-0.0516373	0.232304	0.0503081	-0.62446	-0.433726	-0.318722	0.184196
12.9575	2.69704	2.73319	-0.151203	2.71458	2.90833	2.87153	3.6453	1.72002	2.13481	2.52671	1.14097	1.87342	1.91416	1.5596	-0.108339	0.00808073	0.135332	-0.487732	-0.144937	-0.560567	0.486646
12.9675	2.83781	2.79641	0.268437	2.91631	2.70326	3.06163	3.51796	1.74926	2.31913	2.59789	1.30988	1.85734	2.38721	1.4777	-0.200148	0.0889625	0.1296	-0.600709	-0.382632	-0.461128	0.31297
12.9775	2.69984	3.03853	0.163763	2.77254	2.28592	2.83264	3.13488	1.74432	2.49388	2.39184	1.46452	1.61476	2.14279	1.47782	-0.092273	0.377253	0.0114588	-0.486616	-0.676898	-0.574459	0.301401
12.9875	2.74279	2.44412	-0.0043345	2.58815	2.43424	2.76887	3.22865	1.45583	2.35155	2.79202	1.57058	1.90013	2.23835	1.57707	0.148553	0.268834	-0.027913	-0.599552	-0.112642	-0.247303	0.313144
12.9975	2.17787	2.49715	-0.0490305	2.85404	2.51124	2.76386	3.35632	1.43746	2.54141	2.59148	1.7005	1.64237	1.77986	1.54991	-0.172471	-0.145657	-0.0242814	-0.381946	-0.32737	-0.652358	0.155215
13.0075	2.61925	2.54718	0.0827987	2.52335	2.40058	2.83247	3.51941	1.41052	2.37033	2.45449	1.77582	1.88729	2.26458	1.14785	-0.254828	0.322667	0.0516505	-0.57439	-0.346889	-0.514953	0.472203
13.0175	2.51086	2.58019	-0.0365277	2.90902	2.76806	2.51965	3.67132	1.68133	2.24956	2.43945	1.13917	1.65092	2.03343	1.62059	-0.393964	-0.135243	0.300959	-0.81176	-0.367988	-0.483484	0.446613
13.0275	2.5541	2.56885	0.164863	2.71327	2.44709	2.77899	3.08702	1.49515	2.40269	2.51771	1.4399	1.50092	2.27669	1.2102	0.262691	0.0978533	0.01752	-0.606805	-0.406215	-0.275225	0.764002
13.0375	2.59831	2.68572	0.140668	2.78253	2.72266	2.90178	3.27492	1.70235	2.23747	2.55927	1.52687	1.88947	2.04021	1.85914	-0.18218	0.14222	0.341615	-0.661772	-0.30897	-0.31145	0.503315
13.0475	2.32654	2.52327	-0.0404718	3.19342	2.56481	2.77142	3.4075	1.72276	2.33661	2.42118	1.51758	1.44338	2.30924	1.45475	-0.291133	0.0369233	-0.0353376	-0.699443	-0.260331	-0.714694	0.441351
13.0575	2.49755	2.75952	0.0616541	2.59079	2.22258	3.17271	3.54334	1.67445	2.45585	2.49435	1.57628	1.75997	2.01687	1.34532	0.215915	-0.169808	-0.0407585	-0.770416	-0.0458246	-0.757056	0.436205
13.0675	2.37769	2.4938	-0.0853702	2.73536	2.46081	2.77369	3.35587	1.50209	2.54086	3.02671	1.33715	1.76294	2.29646	1.57444	-0.159903	-0.0281714	0.474785	-0.468839	-0.246949	-0.445354	0.290185
13.0775	2.8431	2.8075	0.362696	2.65106	2.27958	3.06566	3.54238	1.56911	2.3654	2.41531	1.30357	1.66083	2.23111	1.51182	0.166922	-0.224893	0.195955	-0.653027	-0.472903	-0.28412	0.480191
13.0875	2.73548	2.99623	0.286081	2.76982	2.56282	3.05842	3.24048	1.92235	2.5848	2.04999	1.5341	1.42093	1.95096	1.44135	-0.219859	-0.0402333	0.117861	-0.643093	-0.489235	-0.287395	0.406369
13.0975	2.70804	2.82192	0.0326424	3.17902	2.80917	2.41539	3.49762	1.89495	2.35105	2.42065	1.31563	1.50184	2.16326	1.24338	-0.0845599	0.0641818	-0.0494682	-0.491836	-0.169495	-0.345025	0.545361
13.1075	2.68895	2.73542	0.354688	2.52254	2.54194	2.61387	3.44977	1.5219	2.35913	2.40572	1.64269	1.72617	1.9787	1.4262	-0.059068	0.175981	0.0112459	-0.304634	-0.251087	-0.423681	0.148202
13.1175	2.71896	2.68984	0.20216	2.86495	2.53816	2.80381	3.34741	1.49043	2.21904	2.46553	1.35693	1.47286	2.07797	1.48483	-0.234293	0.151211	-0.030255	-0.761477	-0.618574	-0.659904	0.340256
13.1275	2.68592	2.51772	0.207409	2.50494	2.24277	2.63035	3.44102	1.67803	2.53268	2.49488	1.26455	1.72617	1.87244	1.38899	-0.30089	-0.185929	0.10753	-0.498758	-0.13939	-0.235809	0.277202
13.1375	2.81209	2.74433	0.156577	2.42028	2.88779	2.81179	3.28778	1.5826	2.37324	2.38027	1.64179	1.50246	2.29146	1.18768	-0.126567	-0.110749	0.00294996	-0.5332	-0.378347	-0.380517	0.272721
13.1475	2.75371	2.86055	0.215484	2.96237	2.5508	2.72564	3.35316	1.87691	2.7222	2.66777	1.58994	1.45461	2.04633	1.49887	0.0665671	-0.0517365	-0.0135846	-0.596978	-0.116289	-0.235021	0.595794
13.1575	2.4929	2.91721	0.310078	2.88851	2.66614	2.95075	3.50009	1.42706	2.67317	2.4578	1.38845	1.51694	2.138	1.25312	-0.306998	0.00991236	0.120852	-0.527703	-0.0409624	-0.0524541	0.613107
13.1675	2.70706	2.59494	0.31594	2.9658	2.18216	2.63735	3.40271	1.34034	2.3193	2.54494	1.09204	1.33141	2.17009	1.26205	-0.068723	-0.0933582	0.331446	-0.772417	-0.407713	-0.35679	0.579022
13.1775	2.24174	2.67066	0.319206	3.0123	2.32899	2.65116	3.15493	1.61405	2.49016	2.21381	1.50115	1.50248	2.15852	1.26508	-0.182535	0.317075	0.293902	-0.801701	-0.347325	-0.629802	0.213676
13.1875	2.17803	2.85351	0.51827	2.65996	2.52218	2.58116	3.33784	1.47895	2.50072	2.28159	1.24533	1.44053	1.98584	1.60564	-0.321254	0.434063	0.0690684	-0.511007	-0.605558	-0.380356	0.191236
13.1975	2.58504	2.84735	-0.0176663	2.8135	2.60093	2.66682	3.56357	1.30939	2.28203	2.17975	1.3889	1.49261	2.15602	1.42017	-0.0861665	0.323659	-0.175129	-0.589944	-0.284526	-0.690818	0.182478
13.2075	2.58904	2.69903	-0.128793	3.17033	2.4673	2.68795	3.84233	1.34986	2.43227	2.43928	1.81689	1.77028	1.95342	1.23381	-0.0574372	-0.0095304	0.298027	-0.623804	-0.0315022	-0.386755	0.216712
13.2175	2.64109	2.65528	0.588672	2.70895	2.63742	2.55321	3.25503	1.51407	2.75916	2.71423	1.16028	1.73013	2.10726	1.48532	-0.1887	-0.128876	0.543971	-1.03864	-0.12341	-0.385304	0.436002
13.2275	2.64167	2.60426	0.178238	2.964	2.52177	2.65616	3.36625	1.60879	2.23912	2.64773	1.44395	1.88192	2.11527	1.58544	-0.125886	0.124206	-0.183167	-0.559907	-0.224449	-0.258251	0.375113
13.2375	2.35744	2.38072	0.102045	3.17568	2.80105	2.87012	3.24495	1.19269	2.15746	2.72225	1.49017	1.79942	2.12515	1.59376	-0.332733	0.0460618	-0.0499635	-0.301789	-0.090507	-0.20125	0.50807
13.2475	2.35677	2.21005	-0.276766	3.25194	2.59509	2.51758	3.42168	1.58611	2.35151	2.65524	1.48888	1.41219	1.894	1.28025	-0.0858298	0.0281184	0.311615	-0.541555	-0.61522	-0.480559	0.18188
13.2575	2.69714	2.65343	-0.0340287	3.18559	2.77534	2.79765	3.54672	1.82408	2.54363	2.64702	1.26249	1.67594	2.08625	1.20278	-0.0452062	0.0513241	0.0227551	-0.612476	-0.47007	-0.393491	0.374085
13.2675	2.60441	2.73754	0.0338912	2.51213	2.47728	2.53497	3.5179	1.46905	2.30637	2.48396	1.33706	1.65227	1.98155	1.11686	-0.0487774	-0.112328	0.105925	-0.563383	-0.408346	-0.580046	0.214993
13.2775	2.71928	2.71153	-0.0934472	3.00142	2.55702	2.65309	3.41624	1.31477	2.38912	2.6171	1.55217	1.67837	2.1822	1.46923	-0.209582	0.0609534	0.256765	-0.884979	-0.56948	-0.619863	0.412347
13.2875	2.66653	2.65367	0.00768212	2.79026	2.4919	2.66847	3.53808	1.72813	2.42747	2.97378	1.2225	1.7482	2.10354	1.72493	-0.116101	-0.0351008	0.215448	-0.947463	-0.199662	-0.597233	0.411886
13.2975	2.65916	2.58517	-0.0446923	2.71278	2.48205	2.74249	3.3413	1.57702	2.60729	2.79035	1.51325	1.48129	2.51707	1.28289	-0.0520239	0.103166	-0.0283146	-1.01274	-0.355585	-0.752073	0.594723
13.3075	2.6249	2.36414	-0.0253416	2.86315	2.76053	3.15191	3.26943	1.62988	2.64197	2.4961	1.19912	1.65993	2.25326	1.20982	-0.281118	-0.0160461	0.375774	-0.604689	-0.0136842	-0.38603	0.484309
13.3175	2.88509	2.73329	0.395068	2.93896	2.58018	2.49661	3.47124	1.78445	2.42463	2.51932	1.46046	1.89854	2.14948	1.35953	-0.382775	0.308237	0.306308	-0.71756	-0.143568	-0.395012	0.159517
13.3274	2.57562	2.57554	-0.127237	2.80798	2.37466	2.64168	3.54793	1.70053	2.52577	2.3371	1.7417	1.53912	2.26162	1.44763	-0.130621	0.0894019	0.197752	-0.438511	-0.534464	-0.478297	0.285573
13.3374	2.66602	2.89441	-0.0924174	2.49505	2.57916	2.78136	3.31007	1.63619	2.4386	2.13158	1.53958	1.66073	2.28126	1.54889	-0.315278	0.218066	0.178575	-0.714367	0.0152686	-0.517983	0.378124
13.3474	2.72574	2.79674	-0.0758965	2.72013	2.43666	2.86798	3.46487	1.71045	2.88734	2.91442	1.44897	1.34884	1.90487	1.47336	0.0532489	0.149171	-0.119381	-0.738989	-0.0520231	-0.324972	0.262236
13.3574	2.37048	2.73862	0.217151	2.6834	2.51841	2.73323	3.77285	1.47322	2.55626	2.56346	1.54573	1.75866	1.79231	1.65656	-0.071219	0.308518	0.324854	-0.419154	-0.286017	-0.519747	0.316992
13.3674	2.68116	2.52276	0.188938	2.72711	2.78887	2.53685	3.48659	1.86344	2.55102	2.66176	1.47538	1.4559	1.84611	1.49011	-0.0681492	0.0509134	0.180294	-0.644652	0.0897977	-0.784497	0.209694
13.3774	2.5622	2.54348	-0.0459713	2.89284	2.31842	2.45232	3.48622	1.5887	2.49348	2.7487	1.52382	1.61241	2.36694	1.38927	0.256805	-0.175194	0.038136	-0.481156	-0.0881363	-0.2851	0.363426
13.3874	2.59615	3.02463	-0.0215349	2.92942	2.39449	2.44088	3.57804	1.72763	2.60374	2.61404	1.27926	1.74363	2.17674	1.47743	-0.141508	-0.0536798	-0.153355	-0.59374	-0.333143	-0.527422	0.252575
13.3974	2.61591	2.52869	0.0561698	2.79602	2.71177	2.5711	3.42499	1.52737	2.59572	2.68821	1.3188	1.40238	2.03844	1.1659	0.0143256	0.31387	0.150092	-0.943357	-0.511494	-0.526071	0.353263
13.4074	2.56392	2.80721	-0.077642	2.86008	2.83083	2.66236	3.22538	1.93117	2.57372	2.49643	1.34343	1.93662	2.24466	1.53517	-0.21122	-0.121718	0.33085	-0.6219	-0.609282	-0.398176	0.567534
13.4174	2.63045	2.86943	-0.11583	2.94766	2.65062	2.82127	3.36754	1.73084	2.36903	2.71051	1.38804	1.60536	2.34824	1.23579	-0.128635	0.164407	0.0791446	-0.349238	-0.187585	-0.34197	0.397351
13.4274	2.78183	2.86927	0.395109	2.70532	2.89708	2.92962	3.2968	1.82497	2.73106	2.55345	1.55729	1.62171	2.11504	1.13663	-0.196294	0.271645	0.0452315	-0.682044	-0.109041	-0.534551	0.299208
13.4374	2.91404	2.55901	-0.0159509	2.63189	2.42277	2.72448	3.33328	1.33685	2.17397	2.60383	1.359	1.61686	2.25145	1.46261	0.150797	0.14508	-0.0362134	-0.684259	-0.61267	-0.225869	0.502968
13.4474	2.71405	2.62137	0.111211	2.81952	2.76877	2.48621	3.6561	1.58214	2.48172	2.59522	1.46116	1.82104	1.97772	1.50452	-0.167744	0.200299	-0.11324	-0.696815	-0.176505	-0.274525	0.136344
13.4574	2.49365	2.56054	0.179324	2.77535	2.86828	2.81565	3.4956	1.4132	2.2854	2.7648	1.67281	1.50765	2.43351	1.31319	0.121616	0.0922724	0.403282	-0.788783	-0.314738	-0.424357	0.46473
13.4674	2.72941	2.65651	-0.125311	3.12916	2.62193	2.72289	3.28739	1.3913	2.60972	2.86207	1.65913	1.65746	2.53875	1.44158	0.183769	0.265649	0.561522	-0.586631	-0.465119	-0.579658	0.1865
13.4774	2.93005	2.65669	0.229219	2.7208	2.47973	2.76524	3.22962	1.42827	2.58539	2.49606	1.14829	1.38364	2.22651	1.43178	0.125495	0.22847	0.248905	-0.753267	-0.273818	-0.384855	0.480298
13.4874	3.03965	2.72902	0.0784257	2.82863	2.54959	2.79903	3.32445	1.58985	2.15828	2.75873	1.32558	1.35984	1.91763	1.80408	0.0101791	0.057725	0.128695	-0.523249	-0.232432	-0.323323	0.0496232
13.4974	3.10772	3.17721	0.0735499	2.90557	2.67611	2.7635	3.41403	1.66468	2.53406	2.87234	1.57887	1.51295	1.88013	1.5843	0.105128	0.0852479	0.0882469	-0.688887	-0.205483	-0.526827	0.353452
13.5074	3.4796	2.94306	0.00335898	3.0185	2.55363	2.77702	3.65237	1.78706	2.39221	2.67679	1.47235	1.65178	1.84184	1.54635	-0.184557	0.249139	0.406481	-0.725702	-0.228296	-0.383507	0.344628
13.5174	3.1228	3.06811	0.122099	2.71375	2.77209	2.86863	3.34632	1.50644	2.60407	2.51644	1.1967	1.78032	2.23151	1.26623	-0.295548	0.332566	0.324941	-0.818323	-0.214676	-0.388727	-0.0386712
13.5274	2.74979	2.57105	0.194385	3.05202	2.49371	2.9475	3.79328	1.5877	2.50129	2.66248	1.57824	1.43699	1.75713	1.89778	-0.514418	0.0607451	0.196417	-0.793699	-0.267863	-0.41822	0.450847
13.5374	2.92275	2.62498	0.0740844	2.92742	2.3977	2.66478	3.26391	1.58018	2.46976	2.47581	1.43569	1.39804	2.16479	1.34908	-0.286899	-0.0134006	-0.186958	-0.820552	-0.257788	-0.504524	0.317269
13.5474	2.90087	2.73434	0.30892	2.73571	2.49567	2.63108	3.42919	1.61441	2.64035	2.66115	1.2691	1.7735	2.22365	1.64223	-0.215543	0.0192774	0.22173	-0.522346	-0.63465	-0.46425	0.14237
13.5574	2.81531	2.57524	0.0816269	3.07036	2.44033	2.95118	3.38509	1.52408	2.35699	2.77202	1.58018	1.38219	2.03694	1.7718	-0.0837973	-0.108008	-0.278286	-0.528902	-0.514502	-0.167848	0.253496
13.5674	2.81541	2.76169	0.295961	2.91187	2.44122	2.91528	3.20344	1.56298	2.47182	2.74276	1.29754	1.84049	2.33125	1.4688	-0.381367	-0.0521019	0.324517	-0.656176	-0.253608	-0.471001	0.43731
13.5774	3.08013	2.59356	0.360175	2.55389	2.57999	3.02281	3.19933	1.06888	2.4956	2.58555	1.32702	1.40202	2.46228	1.87851	0.0570662	0.134685	0.124665	-0.769491	-0.392066	-0.22122	0.475368
13.5874	3.15545	2.55187	0.27811	2.9556	2.71099	3.19121	3.30139	1.51955	2.56116	2.50766	1.61525	1.49296	2.14706	1.48941	-0.174254	0.32845	0.497068	-0.473754	-0.2925	-0.15903	0.311636
13.5974	3.1349	2.76556	0.4387	2.9453	2.73297	2.69457	3.34113	1.66966	2.48037	2.60748	1.35871	1.57318	1.82615	1.33412	-0.0363863	0.117258	0.291863	-0.293297	-0.692403	-0.68355	0.349082
13.6074	2.77564	2.5316	0.154738	2.86187	2.44864	3.07545	3.51585	1.69818	2.65691	2.53169	1.57968	1.44902	1.77923	1.7381	-0.147784	0.446179	0.197624	-0.811772	-0.327006	-0.645441	0.181288
13.6174	2.65155	2.79919	0.167091	3.03798	2.5513	2.72515	3.51858	1.34549	2.42691	2.52087	1.41714	1.71059	2.122	1.53217	-0.250126	-0.0371499	0.0581435	-0.753687	-0.277947	-0.387128	0.509281
13.6274	3.18551	2.72794	0.188775	2.68865	2.48103	2.82985	3.62893	1.54402	2.28076	2.38423	1.29996	1.31834	2.52422	1.56511	0.239408	0.0621554	0.324916	-0.385375	-0.214125	-0.445366	0.364801
13.6374	2.98615	2.74821	-0.21101	2.95458	2.47164	3.04636	3.59393	1.41849	2.26004	2.8156	1.42618	1.79097	1.97935	1.3398	0.0690873	0.341862	-0.175934	-0.688716	-0.196169	-0.506785	0.435503
13.6474	2.96424	2.68614	0.209142	2.68388	2.57672	3.32154	3.46561	1.53045	2.30351	2.45462	1.63124	1.63679	1.9766	1.50726	-0.252803	0.109209	0.269603	-0.67944	-0.0774123	-0.37037	0.478148
13.6574	2.94701	2.74295	0.039824	2.96126	2.47826	2.88192	3.41383	1.39393	2.44139	2.55285	1.38221	1.40468	2.31663	1.60301	-0.190298	-0.0946583	0.173515	-0.347433	-0.138762	-0.344333	0.5114
13.6674	3.15656	2.92599	0.0726907	2.83916	2.37744	2.63569	3.46898	1.5876	2.32058	2.48902	1.44761	1.59426	1.99285	1.05565	0.102946	0.123073	0.285601	-0.498992	-0.432871	-0.310242	0.344573
13.6774	3.28738	2.62498	0.19051	2.88239	2.71642	3.14845	3.84771	1.29555	2.40651	2.7689	1.32292	1.51022	2.38298	1.18915	-0.446084	-0.0042605	0.130048	-0.567557	-0.126016	-0.41146	0.207298
13.6874	3.22852	2.57031	0.190892	2.9801	2.23605	2.50082	3.62274	1.52915	2.47538	2.47122	1.64361	1.57372	2.02129	1.73766	0.0112739	0.0777809	0.0543429	-0.758483	-0.526411	-0.597722	0.645239
13.6974	3.26318	2.54166	0.129273	2.77058	2.43877	2.97416	3.25892	1.63412	2.42332	2.52648	1.43316	1.60119	2.21444	1.68058	-0.0494674	0.0874872	0.190954	-0.721859	-0.64061	-0.533038	0.391062
13.7074	2.85374	2.61524	0.0846288	2.73848	2.51907	2.80666	3.26374	1.53533	2.21558	2.54889	1.61785	1.36145	2.19068	1.57738	0.0821639	0.466156	0.138338	-0.794247	-0.0822443	-0.439137	0.298665
13.7174	2.82103	3.08283	0.0240022	2.72258	2.34663	2.82613	3.53484	1.35233	2.33197	2.49781	1.32965	1.65421	2.11122	1.55076	-0.302707	0.100674	-0.340447	-0.769338	-0.0149224	-0.646747	0.135307
13.7274	3.05327	2.82432	0.318033	2.76859	2.80226	3.13706	3.40241	1.35357	2.41325	2.60575	1.63335	1.38876	2.42136	1.60776	-0.0905334	0.0687843	0.0936105	-0.504292	-0.262339	-0.645553	0.621213
13.7374	2.63667	2.86879	0.260678	3.22228	2.62259	2.76666	3.99266	1.58644	2.50386	2.80639	1.6395	1.69151	2.41997	1.61473	-0.317222	-0.0704529	-0.0500722	-0.697909	-0.388071	-0.290014	0.481621
13.7474	2.9132	2.47272	0.233575	2.82349	2.56849	2.98747	3.54199	1.40084	2.70383	2.43207	1.63502	1.50491	2.01628	1.25348	-0.0700216	-0.155069	0.190569	-0.728842	-0.41049	-0.367881	0.470199
13.7574	3.04891	2.71763	0.0874434	2.81927	2.5471	3.16915	3.79883	1.73873	2.74334	2.6874	0.969893	1.7548	1.95827	1.42418	-0.272753	0.169266	0.25337	-0.596334	0.349559	-0.227655	0.161768
13.7674	3.04498	2.8138	0.0547428	2.69184	2.65251	2.94229	3.725	1.77475	2.70188	2.23355	1.71087	1.57514	2.3555	1.39291	-0.0713594	-0.246885	0.233307	-0.939748	0.0131108	-0.276707	0.0831724
13.7774	2.92545	2.69864	-0.0690637	2.98397	2.61674	3.04697	3.28669	1.69841	2.41278	2.90554	1.28939	1.76569	2.11891	1.47373	0.143677	-0.0089944	0.168232	-0.864778	-0.303287	-0.551772	0.342897
13.7874	2.84901	2.65557	0.0207874	2.68024	2.863	2.69242	3.27656	1.89452	2.37594	2.71026	1.25945	1.52693	2.38001	1.51406	-0.128599	0.201945	0.123006	-0.638231	-0.322578	-0.46796	0.453887
13.7974	3.06711	2.76586	0.367307	2.56889	2.71649	3.03695	3.72401	1.61191	2.40804	2.43066	1.41925	1.47262	2.12848	1.48089	-0.0648106	-0.144334	0.113485	-0.328576	-0.10503	-0.45151	0.311092
13.8074	3.1517	2.85847	0.332548	2.9484	2.49323	2.77081	3.75813	1.84152	2.13682	2.56548	1.46643	1.71811	2.21829	1.47486	-0.299349	-0.083146	0.103804	-0.555515	-0.0238541	-0.434815	0.243326
13.8174	2.69316	2.55509	0.121178	3.08983	2.65049	2.96697	3.45446	1.34628	2.5282	2.30435	1.50487	1.62045	2.19458	1.51714	0.143327	0.151443	0.16052	-0.824031	-0.0581235	-0.423584	0.317194
13.8274	2.63511	2.55413	0.203966	2.66246	2.58616	2.86762	3.17906	1.94532	2.30992	2.82703	1.55247	1.62659	2.24145	1.31327	0.097196	0.254072	0.212624	-0.66764	0.103916	-0.442746	0.303536
13.8374	2.88848	2.65686	0.287949	2.74813	2.87098	2.93671	3.49836	1.67981	2.28447	2.61443	1.24863	1.50073	2.05461	1.25623	-0.24542	0.305361	0.152431	-0.392825	-0.140023	-0.205673	0.401484
13.8473	2.74307	2.8568	0.0851256	2.87838	2.47474	2.83746	3.34088	1.61847	2.48155	2.48253	1.35179	1.52784	2.13577	1.53257	0.223419	-0.0448448	0.265204	-0.83576	-0.210206	-0.616909	0.207353
13.8573	3.23476	2.85237	0.205133	3.05458	2.76397	2.76879	3.00936	1.49145	2.49832	2.53706	1.46038	1.74666	1.90428	1.58701	-0.0989109	0.150682	0.012022	-0.614744	-0.213439	-0.500085	0.542525
13.8673	2.87198	2.5683	0.418615	3.09243	2.80369	2.76129	3.50752	1.23872	2.57279	2.59695	1.5321	1.47193	2.04328	1.3697	-0.186977	0.155806	0.190164	-0.840816	-0.263842	-0.787191	0.0261034
13.8773	2.97734	2.62668	0.150269	2.88494	2.8286	3.13679	3.47262	1.82272	2.56954	3.03877	1.8023	1.47506	1.9249	1.38523	-0.0991933	0.0982731	0.0304335	-0.531255	-0.304207	-0.548956	0.254286
13.8873	3.11334	2.87962	0.202074	2.66192	2.62669	2.74141	3.53084	1.72125	2.72085	2.67122	1.35559	1.66283	1.98466	1.25691	-0.0980578	-0.259455	0.277491	-0.382391	-0.20927	-0.417246	0.247766
13.8973	2.78249	2.42272	0.20596	3.01406	2.75897	3.02523	3.57299	1.70958	2.48618	2.71462	1.23797	1.67729	1.94832	1.68685	-0.0872869	0.19175	-0.0050908	-0.849118	-0.415213	-0.591081	0.371921
13.9073	3.03958	2.63943	0.292968	2.96088	2.54769	2.58293	3.3293	1.95868	2.54604	2.75741	1.50759	1.63754	2.07225	1.01243	-0.0041553	-0.078166	0.145372	-0.445294	0.0134037	-0.267004	0.781605
13.9173	2.83624	2.49955	0.312545	2.98072	2.51313	2.92622	2.87646	1.48354	2.35768	2.65013	1.41261	1.69402	2.28508	1.46862	-0.167929	0.0136088	0.055575	-0.605032	-0.24474	0.105459	0.701563
13.9273	2.97697	2.39469	0.185722	3.02398	3.11209	2.76497	3.27965	1.67025	2.19036	2.80486	1.18504	1.82584	2.13421	1.32088	-0.10756	0.113267	0.347852	-0.395814	-0.128693	-0.302267	0.292324
13.9373	2.98429	2.7097	0.0139773	2.66702	2.61756	3.07806	3.21585	1.61762	2.48662	2.66631	1.54235	1.61958	1.91794	1.70132	0.0617864	-0.143679	0.214302	-0.535447	-0.242451	-0.216821	0.899523
13.9473	3.08469	2.87485	0.450849	2.82689	2.70357	2.91625	3.16003	1.41542	2.58453	2.75581	1.67961	1.5853	2.28815	1.35069	-0.0805433	0.194869	0.23824	-0.494104	-0.35847	-0.339025	0.820083
13.9573	2.84395	2.84689	0.120067	2.82233	2.39468	2.84277	3.71687	1.48044	2.3983	2.81484	1.25238	1.42379	2.25998	1.59231	0.0639835	-0.232644	0.101106	-0.756292	-0.0024634	-0.366648	0.624818
13.9673	3.19785	2.60978	0.515121	3.11708	2.6682	2.90461	3.32434	1.68281	2.58746	2.35992	1.59641	1.51497	2.24596	1.80676	-0.140949	0.0810606	0.114631	-0.74227	-0.0249956	-0.681858	0.295821
13.9773	2.78712	2.63713	0.340434	3.08816	2.76807	2.70471	3.28709	1.71051	2.24323	2.87024	1.17225	1.89032	2.35783	1.61707	-0.102878	0.263694	0.00369288	-0.434887	-0.304595	-0.21858	0.606001
13.9873	2.98655	2.70243	0.294003	3.02457	2.77736	2.60959	3.36784	1.49676	2.81496	2.77489	1.69358	1.5336	2.03045	1.387	-0.20242	0.0817024	0.024244	-0.299791	0.0273486	-0.310337	0.356227
13.9973	3.09272	2.62983	-0.298839	3.05886	2.66693	2.75839	3.76791	1.58667	2.55361	2.61239	1.41793	1.70392	1.97147	1.38871	0.102461	0.208585	0.190171	-0.871043	-0.469866	-0.564754	0.567896
14.0073	3.01239	2.78219	0.15788	2.96141	2.5203	2.92739	3.51003	1.53741	2.21473	2.5688	1.26025	1.55146	2.18533	1.48363	-0.136421	0.0484355	0.2645	-0.218712	-0.144647	-0.4734	0.312161
14.0173	3.27689	2.64822	0.0680429	3.05332	2.45253	2.87626	3.63619	1.23077	2.07241	2.69078	1.38269	1.63604	1.97192	1.77375	-0.208003	0.0859379	0.281317	-0.877331	-0.368337	-0.465301	0.108741
14.0273	3.2832	2.54507	0.158953	2.93093	2.88248	3.09123	3.44974	1.64462	2.44556	2.4722	1.6099	1.2161	2.50322	1.53624	-0.168545	-0.140014	-0.0748272	-0.50155	-0.168743	-0.330139	0.778256
14.0373	3.21193	2.63346	0.0554978	2.99095	2.68879	2.90517	3.22195	1.51894	2.52734	2.13448	1.42404	1.56562	2.1967	1.29679	0.16827	0.102122	0.154136	-0.635819	-0.33644	-0.635946	0.255891
14.0473	3.19037	2.69065	-0.169293	2.96274	2.51547	2.51295	3.31472	1.49459	2.17246	2.69012	1.67466	1.65805	2.30022	1.62264	-0.182459	0.154016	0.257073	-0.557962	-0.322492	-0.393053	0.50765
14.0573	2.94805	3.05022	0.323958	3.06147	2.67137	2.76132	3.46314	1.25011	2.06814	2.71521	1.52045	1.36411	2.21896	1.25928	-0.0730129	-0.133352	-0.319993	-0.460087	-0.395219	-0.443282	0.187231
14.0673	3.19282	2.81908	0.15899	2.874	2.7038	2.74141	3.40123	1.70087	2.35629	2.59688	1.53487	1.66577	2.12104	1.49712	-0.201365	0.0136889	0.20928	-0.265647	-0.329946	-0.312486	0.567486
14.0773	2.8154	2.44841	0.54085	2.84124	2.56788	3.03404	3.66353	1.20792	2.64106	2.60662	1.46076	2.04059	2.27139	1.40705	-0.152632	-0.206362	0.0631854	-0.652881	-0.0285351	-0.620425	0.412203
14.0873	2.96834	2.62089	0.163798	2.92377	2.51406	2.93707	3.4245	1.66325	2.48809	2.44258	1.47796	1.85778	2.21151	1.64839	-0.153482	-0.0274436	0.577741	-0.357503	-0.568756	-0.517853	0.254677
14.0973	3.0723	2.96089	0.215224	2.96266	2.16854	2.88732	3.40096	1.30538	2.55996	2.32418	1.57673	1.76406	2.21792	1.69596	-0.28131	0.378653	0.174705	-0.905759	-0.125731	-0.612373	0.385605
14.1073	2.57809	2.60997	-0.135433	2.60749	2.46263	2.80389	3.42878	1.5954	2.43196	2.81166	1.6347	1.77617	2.2313	1.65733	-0.341592	-0.0821962	0.0246336	-0.418206	-0.637833	-0.715194	0.192583
14.1173	2.91963	2.62916	0.417373	2.41351	2.59888	3.07376	3.40712	1.61989	2.40939	2.54181	1.53023	1.82975	1.82113	1.61086	-0.350796	-0.0247346	0.36259	-0.422657	-0.213405	-0.479848	0.437816
14.1273	3.22996	2.22686	0.061331	2.99606	2.5483	2.69431	3.66526	1.20496	2.38516	2.5618	1.79291	1.79363	2.26053	1.64202	0.326481	0.0243238	0.265603	-0.804908	-0.462747	-0.30687	0.5363
14.1373	2.99912	2.70782	0.32614	3.10501	2.63353	2.73692	3.43801	1.6282	2.47783	2.85838	1.25909	1.61104	2.16773	1.49587	-0.119482	-0.0803223	0.352046	-0.694235	-0.252702	-0.540315	0.510236
14.1473	2.89441	2.88135	0.305433	3.03162	2.46708	3.02074	3.65105	1.43348	2.32527	2.28147	1.68596	1.66521	2.15947	1.3915	-0.34203	0.0047708	0.525004	-0.611967	-0.464216	-0.703292	0.488051
14.1573	2.69909	2.91802	0.310016	2.92453	2.71973	2.81614	3.53866	1.14648	2.5492	2.59515	1.31194	1.7192	2.00815	1.42641	-0.264821	0.112543	0.123522	-0.538079	-0.400388	-0.351726	0.473755
14.1673	3.10365	2.81529	0.158278	2.98835	2.94735	2.8999	3.76368	1.75617	2.24006	2.46119	1.73973	1.5598	1.91967	1.56793	0.276095	-0.10868	0.00171478	-0.423409	0.097914	-0.395036	0.376042
14.1773	3.21292	2.77173	0.40201	3.03778	2.47557	2.97721	3.57489	1.34477	2.26245	2.40374	1.39983	1.81995	1.94974	1.54892	-0.0128997	0.263076	0.172967	-0.477567	-0.142933	-0.456574	0.454806
14.1873	2.56969	2.64812	0.149258	2.99035	2.69317	3.06441	3.33926	1.65666	2.72695	2.72178	1.60793	1.64795	2.31815	1.29327	-0.10973	0.0539198	0.206229	-0.722989	-0.633327	-0.692853	0.256282
14.1973	3.20921	2.64972	0.23424	2.99573	2.52327	2.94494	3.45954	1.25176	2.42569	2.60279	1.68152	1.80766	2.2089	1.52037	-0.311507	0.140064	0.0145437	-0.734154	-0.229563	-0.317142	0.708363
14.2073	3.33987	2.57976	0.164259	2.74043	2.7433	2.8652	3.32075	1.42486	2.25341	2.61991	1.72982	1.33427	2.25732	1.52537	-0.0704021	0.0559372	0.00749506	-0.60028	-0.170774	-0.468467	0.262416
14.2173	2.73614	2.71491	-0.124892	2.67411	2.53892	2.95164	3.46156	1.52806	2.42695	2.52605	1.54329	2.01441	2.02324	1.4487	0.0218227	-0.0589845	0.230965	-0.526421	-0.309949	-0.499061	0.555475
14.2273	2.79425	2.76262	0.093198	2.61698	2.73173	2.84284	3.68331	1.43104	2.45366	2.37661	1.72935	1.86238	2.20842	1.6734	-0.18793	-0.0737931	0.286522	-0.520612	-0.524201	-0.690031	0.245695
14.2373	2.98485	3.02126	0.256299	2.73796	2.59613	2.6865	3.60479	1.39655	2.19849	2.41892	1.45988	1.50748	2.16651	1.47219	-0.0288529	0.249137	0.190704	-0.276635	-0.295369	-0.917016	0.382154
14.2473	3.1416	2.89967	-0.110898	3.17566	2.57455	2.84563	3.6626	1.29818	2.54297	2.63336	1.31056	1.9447	2.17839	1.42216	-0.268466	-0.0153409	0.293378	-0.740456	-0.392097	-0.37029	0.441645
14.2573	3.01412	2.5035	0.190637	3.21193	2.6057	2.60851	3.1365	1.29558	2.31097	2.64529	1.80487	1.60017	2.04176	1.86526	-0.0430711	0.305989	-0.0070342	-0.545511	-0.159275	-0.319214	0.620508
14.2673	2.98803	2.84325	0.37958	3.07055	2.371	2.84569	3.29902	1.51857	2.39977	2.4769	1.71631	1.60682	2.56934	1.42192	-0.267713	-0.130735	0.230844	-0.765299	-0.0882964	-0.1114	0.429574
14.2773	3.09557	2.71756	-0.222034	3.21261	2.60558	2.78934	3.70169	1.42942	2.6633	2.35138	1.80718	1.53227	2.12924	1.55811	-0.317165	0.178427	0.44816	-0.646503	-0.30808	-0.277601	0.546811
14.2873	2.99469	2.76312	0.044872	2.85826	2.86348	3.18483	3.53241	1.33291	2.67975	2.65543	1.74628	1.65424	2.23834	1.52623	-0.218338	0.438407	0.0503987	-0.506076	-0.212089	-0.404837	0.628416
14.2973	3.03751	2.97643	0.613818	2.77684	2.84852	3.19024	3.44606	1.46463	2.26431	2.57412	1.54309	1.58834	2.3011	1.40311	-0.13551	-0.115857	0.395076	-0.494367	-0.354264	-0.457527	0.370861
14.3073	3.19663	2.76936	0.106787	2.7268	2.72671	2.93593	3.23514	1.19042	2.53611	2.50581	1.49979	1.52495	2.36656	1.56634	-0.33776	0.216357	0.440761	-0.585031	-0.247748	-0.377456	0.266046
14.3173	2.97429	2.64486	0.049109	2.91313	2.43589	2.89257	3.49216	1.03879	2.08539	2.68271	1.38457	1.71464	1.98241	1.66499	-0.116666	-0.0205685	0.077695	-0.695594	-0.66759	-0.548911	0.106666
14.3273	3.06708	3.12614	0.18879	2.88539	2.61878	2.7698	3.493	1.414	2.42052	2.26918	1.43266	1.71247	1.86577	1.60029	-0.187773	-0.0877047	0.171006	-0.486826	-0.361258	-0.156948	0.350577
14.3373	3.23687	2.86012	0.107138	2.89748	2.63446	2.85971	3.29883	1.72552	2.35914	2.47673	1.79249	1.7786	1.97977	1.47879	-0.120665	-0.14251	0.1712	-0.512027	-0.240127	-0.579931	0.22419
14.3473	2.93383	2.61237	0.201208	2.99164	2.73464	2.86981	3.44968	1.37442	2.41354	2.44571	1.61293	1.56587	2.4886	1.5324	-0.336794	0.29856	0.312595	-0.747253	-0.56628	-0.487585	0.296936
14.3573	3.0889	2.56814	-0.0657976	2.89929	2.78087	2.70725	3.30679	1.65294	2.42974	2.87994	1.54829	1.46547	2.10059	1.54419	-0.231586	0.0088463	0.246395	-0.516339	-0.13946	-0.120747	0.444226
14.3672	2.95019	2.38449	0.205986	2.89218	2.42754	2.80831	3.55544	1.38881	2.27029	2.57137	1.96861	1.56652	2.36776	1.38673	-0.267722	0.160235	0.156206	-0.738657	-0.293021	-0.151501	0.1909
14.3772	2.68069	2.66648	0.305287	3.0316	2.77109	3.09865	3.98225	1.32722	2.50478	2.61699	1.47716	1.58553	2.19437	1.53469	-0.133944	-0.134181	0.254491	-0.459965	-0.170436	-0.54519	0.574015
14.3872	2.91968	2.7807	0.131214	3.18529	2.87967	3.0104	3.75382	1.48176	2.34359	2.42707	1.35863	1.46993	2.29853	1.18801	-0.412529	-0.020256	0.0793968	-0.705397	-0.119714	-0.606523	0.408226
14.3972	3.13912	2.84221	0.653046	3.09986	2.59557	3.12595	3.24833	1.63926	2.16725	2.58818	1.37639	1.64436	2.25709	1.39597	-0.143238	0.0907865	0.234251	-0.911481	-0.0112335	-0.372869	0.552331
14.4072	3.0683	2.60261	0.352905	3.1007	2.25907	3.11745	3.47695	1.45726	2.03127	2.47252	1.60972	1.71069	1.80213	1.45249	-0.466062	0.196606	0.063957	-0.805391	0.0645022	-0.502397	0.51601
14.4172	2.88068	2.76563	0.0801093	2.86086	2.64204	2.89548	3.27972	1.54283	2.59695	2.37828	1.77589	1.73205	2.28794	1.62188	-0.0860986	0.113929	0.154213	-0.510722	-0.439157	-0.227234	0.384742
14.4272	2.94934	2.69759	0.0958964	3.04821	2.6399	3.38999	3.49141	1.50951	2.61075	2.58775	1.43089	1.41116	2.33921	1.73394	-0.21643	-0.0440566	0.130001	-0.434077	-0.376294	-0.355323	0.247924
14.4372	3.05594	2.66235	0.132423	2.76749	2.73515	2.96061	3.42967	1.39902	2.4532	2.81792	1.603	1.78123	2.25699	1.66855	-0.0282066	0.0930349	-0.216105	-0.695535	-0.283598	-0.416348	0.112518
14.4472	3.11393	2.61578	0.214761	2.8896	2.38099	3.19703	3.52369	1.41081	2.23381	2.8347	1.43999	1.39966	2.24613	1.58351	-0.112125	0.0392396	0.414741	-0.257818	0.16714	-0.475458	0.330379
14.4572	3.22326	2.60094	0.10466	2.95843	2.77432	3.05732	3.47714	1.51692	2.54561	2.63876	1.38529	1.60217	2.2319	1.43817	-0.0913096	0.190134	0.290249	-0.576073	-0.395441	-0.119388	0.5891
14.4672	2.95338	2.80392	0.255232	3.07087	2.79333	3.02211	3.08154	1.38622	2.16984	2.21004	1.54424	1.71326	2.01913	1.46892	-0.0081855	-0.143915	0.286148	-0.538938	-0.179889	-0.348671	0.606986
14.4772	3.29926	2.78119	0.122044	2.78377	2.64374	2.90545	3.33839	1.37438	2.2942	2.85771	1.28758	1.30471	2.22928	1.78311	0.0659722	-0.0447935	0.253924	-0.460034	-0.17046	-0.391723	0.497665
14.4872	3.38498	2.40492	-0.115138	3.02462	2.40496	2.79166	3.27601	1.49397	2.1818	2.50322	1.74944	1.42977	2.30137	1.88132	-0.0238774	0.0863879	-0.0936675	-0.497908	-0.22182	-0.560878	0.215423
14.4972	3.19009	2.64788	0.236505	2.57986	2.61154	3.00636	3.449	1.7332	2.43694	2.27646	1.82333	1.6413	2.22468	1.76047	-0.0680752	-0.0147882	0.183948	-0.525917	-0.318398	-0.140424	0.626353
14.5072	3.2234	2.49498	0.256254	2.90839	2.45369	2.90586	3.20117	1.78217	2.46174	2.66048	1.7442	1.75239	2.26378	1.58742	-0.0470665	0.0250531	-0.0472636	-0.383806	0.0324811	-0.539867	0.5534
14.5172	3.2747	2.83013	-0.0197788	2.99881	2.4163	3.17727	3.29104	1.91656	2.47462	2.73873	1.37555	1.88581	2.18313	1.53367	-0.0360571	-0.177926	0.29686	-0.900366	-0.124068	-0.312633	0.260105
14.5272	2.72345	2.67087	0.408828	2.94158	2.4842	2.72216	3.50576	1.81512	2.44078	2.0853	1.6169	1.87836	2.49646	1.37143	-0.0412681	0.0153151	-0.0294894	-0.908073	-0.254711	-0.551072	0.398594
14.5372	3.15215	2.5712	0.341649	2.90601	2.60539	2.79958	3.31358	1.16699	2.36163	2.64325	1.63346	1.59235	2.45436	1.4457	-0.221623	0.0458096	0.0904319	-0.493035	-0.445064	-0.145944	0.525811
14.5472	3.32475	2.74734	0.0910523	2.91363	2.4447	2.71945	3.91524	1.63529	2.34184	2.76512	1.62703	2.03347	2.41574	1.52924	0.0771598	-0.063664	0.301886	-0.507722	0.0395962	-0.46229	0.511496
14.5572	3.01089	2.63929	0.30985	3.32286	2.5345	2.88525	3.50509	1.7244	2.54843	2.6403	1.42088	1.97552	2.44724	1.72227	-0.138814	0.1312	0.207685	-0.437026	-0.631766	-0.0157233	0.707374
14.5672	3.06732	2.23719	0.0880127	3.03387	2.4543	2.8975	3.363	1.43563	2.33849	2.66158	1.46366	1.60997	2.09858	1.39641	-0.271285	0.142305	0.30294	-0.652593	-0.129343	-0.616005	0.250147
14.5772	2.99011	2.35495	0.213749	3.00282	2.41831	2.84066	3.5687	1.41213	2.33373	2.51829	1.56392	1.96828	2.40925	1.44567	-0.1119	0.331577	0.122302	-0.489168	0.307896	-0.60537	0.301288
14.5872	2.7231	2.44484	0.265782	3.02993	2.79156	2.79781	3.50206	1.64004	2.33369	2.87644	1.55444	1.71286	2.16249	1.68897	-0.223672	0.377337	0.213406	-0.660168	0.090746	-0.5031	0.365363
14.5972	3.02961	2.51198	-0.0749739	2.67031	2.90077	3.16099	3.47804	1.35456	2.4043	2.68045	1.6423	2.09664	2.36737	1.42174	-0.210687	0.323075	0.329574	-0.357813	-0.0850574	-0.504247	0.232749
14.6072	3.125	2.84257	0.195588	3.01396	2.48961	2.58714	3.54794	1.35811	2.29537	2.57545	1.63908	1.76479	2.20234	1.49408	0.247994	0.210397	0.217458	-0.687169	-0.140248	-0.586821	0.428785
14.6172	2.87708	2.74649	0.27684	3.02454	2.51695	3.1031	3.34797	1.33338	2.5534	2.51874	1.52884	1.71276	2.09951	1.72738	0.139683	0.0695257	0.30029	-0.247429	-0.0994931	-0.0088075	0.222251
14.6272	3.13911	2.63531	0.484015	2.85889	2.77136	3.21869	3.30944	1.67392	2.56398	2.63844	1.4378	1.68885	1.9946	1.4796	-0.109855	0.192444	0.21144	-0.654968	-0.337296	-0.613916	0.242369
14.6372	3.11043	2.6951	-0.0325081	2.84677	2.77353	3.0576	3.2757	1.26888	2.84208	2.67156	1.43651	1.94712	2.34103	1.85451	-0.286255	0.0201683	0.0667656	-0.564538	-0.201557	-0.256126	-0.174182
14.6472	2.89369	2.36578	0.244811	2.8941	2.93437	3.3094	3.50939	1.51563	2.68911	2.56659	1.42871	1.52214	2.44076	1.54572	-0.214944	0.40869	0.127939	-0.429701	-0.133225	-0.584089	0.0144235
14.6572	3.15302	2.7121	0.245713	2.93037	2.63805	2.90925	3.61081	1.74343	2.29516	2.94882	1.5358	1.61355	2.59448	1.42787	-0.129282	-0.0396323	0.00589144	-0.753966	-0.395259	-0.0037988	0.204812
14.6672	3.07803	2.88103	0.17848	3.11098	2.63215	2.85037	3.5721	1.29013	2.62058	2.70725	1.61556	1.55145	2.03234	1.56567	0.145175	0.00544729	0.171934	-0.62886	-0.283256	-0.346223	0.0107799
14.6772	3.01468	2.58934	0.233645	2.88116	2.63828	2.94018	3.28456	1.70124	2.45354	2.69565	1.47525	1.61178	2.36159	1.51984	0.070697	0.107561	0.244269	-0.286488	-0.0491209	-0.296007	0.197285
14.6872	2.72546	2.69692	0.132531	3.18116	2.53004	2.85068	3.51346	1.32834	2.64692	2.49166	1.50227	1.59995	2.42189	1.36695	-0.0796312	-0.0843782	0.246294	-0.595255	-0.161299	-0.0808542	0.612698
14.6972	3.08291	2.81111	0.381293	2.78848	2.73457	2.77397	3.28503	1.54803	2.24198	2.83404	1.44433	1.66669	2.51359	1.43749	-0.0579265	0.275704	0.0115041	-0.50133	-0.450916	-0.225636	0.467166
14.7072	3.12506	2.67086	0.0481773	2.8314	2.83188	2.89803	3.46881	1.62915	2.61803	2.8955	1.47618	1.79436	2.46896	1.51305	0.0923489	-0.0076852	0.221949	-0.242195	-0.0666309	-0.0850777	0.244641
14.7172	3.29549	2.63608	0.128286	3.04604	2.48556	2.71771	3.74842	1.83614	2.19863	2.55963	1.8502	1.70336	2.5684	1.93722	-0.587066	-0.138426	0.0286894	-0.369701	-0.230526	-0.338477	0.0213439
14.7272	3.16805	2.85766	0.69846	2.96426	2.60955	2.83895	3.53087	1.54831	2.41341	2.64075	1.38591	1.69165	2.31998	1.67877	-0.0099734	0.153713	0.540097	-0.64046	-0.24617	-0.239875	0.362601
14.7372	3.09816	2.64696	0.119368	3.02107	2.19579	3.02963	3.58648	1.46194	2.39124	2.83421	1.76912	1.84571	2.14447	1.79284	-0.316618	0.0461554	0.418305	-0.543889	-0.267662	-0.237207	0.496221
14.7472	3.10827	2.80514	0.335058	2.88411	2.79172	3.16959	3.71163	1.60807	2.45433	2.62035	1.64346	1.78982	2.35478	1.28678	-0.276617	0.206992	0.28799	-0.367571	-0.152873	-0.285678	0.493807
14.7572	2.95862	2.52853	0.245882	2.97126	2.81301	2.93814	3.68141	1.35723	2.3952	2.27289	1.66449	1.66747	2.39635	1.54489	-0.16782	0.157974	0.306027	-0.478569	-0.21319	-0.319572	0.695881
14.7672	3.37858	2.48037	0.069941	3.00395	2.67641	2.65718	3.26347	1.49147	2.48246	2.93287	1.44715	1.78519	2.22233	1.55021	-0.342054	0.397731	0.0442228	-0.63927	-0.243482	-0.192262	0.470597
14.7772	3.05766	2.54504	0.256262	2.87319	2.56082	2.9242	3.49432	1.62466	2.429	2.79735	1.36544	1.75766	2.39799	1.34236	-0.20727	0.0486862	0.192088	-0.701557	-0.128906	-0.26348	-0.0617168
14.7872	3.15732	2.59554	0.364767	3.0344	2.6642	2.74451	3.58991	1.54908	2.41391	2.79821	1.35473	1.58851	2.31576	1.44177	-0.0737906	0.00368058	0.213032	-0.715279	-0.12907	-0.258782	0.577651
14.7972	3.13147	2.50222	0.218463	2.87426	2.66756	2.92298	3.26873	1.23236	2.29747	2.46718	1.26586	1.79222	1.8891	1.64727	-0.102854	0.299784	0.0686396	-0.298595	0.110767	-0.325813	0.375616
14.8072	3.45214	2.56522	0.288716	2.94468	2.60529	3.18838	3.2941	1.35712	2.56313	2.54516	1.48005	1.69732	2.14068	1.41832	-0.255515	0.0680051	0.230202	-0.616762	-0.172974	-0.546125	0.361262
14.8172	2.9575	2.79137	0.202693	2.9228	2.87903	2.84555	3.52585	1.41924	2.44575	2.87184	1.42952	1.60882	1.87923	1.5884	0.198571	-0.152298	0.102301	-0.272794	-0.228961	-0.394764	0.6944
14.8272	3.41285	2.91847	-0.124099	2.93743	2.65372	2.76325	3.53091	1.46639	2.42474	2.65442	1.50955	1.56537	2.09912	1.50121	-0.347872	-0.197852	0.0353772	-0.673417	-0.481439	-0.365405	0.324187
14.8372	3.19372	2.61687	0.341023	3.01413	2.53975	2.97407	3.64892	1.47778	2.62988	2.52823	1.39843	1.99338	1.90992	1.78746	-0.178588	0.246607	0.141127	-0.401757	-0.0101236	-0.22547	0.462711
14.8472	2.97151	2.54603	0.182264	2.83104	2.54249	2.6961	3.42778	1.32808	2.67417	2.65786	1.02753	1.63835	2.00522	1.44864	-0.16186	0.409225	0.0722817	-0.272744	-0.309096	-0.456811	0.491338
14.8572	3.04155	2.60483	0.136295	3.02008	2.71876	2.79059	3.54138	1.54473	2.51326	3.00757	1.33155	1.46797	2.20043	1.30031	-0.222201	-0.0065542	-0.215162	-0.766773	-0.0470311	-0.147903	0.382701
14.8672	2.67303	2.56276	0.07689	2.81866	2.55028	2.82184	3.54804	1.55719	2.60116	2.59338	1.38164	1.71657	1.93603	1.24873	-0.402346	-0.20338	0.00506698	-0.535658	-0.232782	-0.0421725	-0.0200302
14.8772	3.17063	2.2929	0.195528	2.72637	2.47382	2.88281	3.45382	1.4325	2.36527	2.55744	1.47089	2.07148	2.09627	1.72937	-0.167796	0.0738458	0.2389	-0.433481	-0.203393	-0.569177	0.265916
14.8872	3.12543	2.6282	0.261716	2.79274	2.35916	2.89116	3.49098	1.87281	2.42702	2.56036	1.33974	1.75407	2.02048	1.6016	0.145496	0.430655	0.307854	-0.772666	-0.177145	-0.800587	0.550793
14.8971	3.24855	2.43589	0.0855937	2.78582	2.68596	2.88089	3.71308	1.76595	2.53365	2.48144	1.55069	2.06508	2.38213	1.71735	-0.129156	0.296505	0.633678	-0.617272	-0.062942	-0.458463	0.219294
14.9071	3.08044	2.36251	0.376621	2.96521	2.26172	2.63092	3.28531	1.64788	2.38838	2.68915	1.39779	1.64261	2.24753	1.43747	-0.0255566	-0.0081518	0.346077	-0.610787	-0.512861	-0.500509	0.414825
14.9171	3.0841	2.71008	0.0692509	3.11593	2.50817	3.23741	3.58577	1.58509	2.34632	2.50097	1.28604	1.89082	2.22502	1.39969	0.118778	-0.0949014	-0.0183229	-0.588561	-0.314395	-0.366771	0.706566
14.9271	2.884	2.62796	0.0932313	2.67974	2.77935	2.82776	3.39599	1.84834	2.42498	2.10837	1.45453	1.94319	2.15146	1.08596	0.0817804	-0.480477	-0.0556321	-0.678956	-0.406555	-0.696841	0.408661
14.9371	3.01599	2.54093	-0.13745	2.63762	2.77469	2.96709	3.42055	1.81567	2.49617	2.39769	1.18325	1.59771	2.17547	1.46	-0.429807	0.0562181	-0.131389	-0.652467	-0.157426	-0.586527	0.422172
14.9471	2.99894	2.63523	0.0997756	2.99464	2.42891	2.61647	3.33549	1.66533	2.58433	2.42593	1.60463	1.57499	2.23091	1.36015	-0.390184	-0.158838	0.127567	-0.791688	-0.236893	-0.196252	0.152414
14.9571	3.08355	2.73744	0.0424242	3.35226	2.82635	3.1162	3.32668	1.32071	2.42377	2.48829	1.06836	2.30092	1.93143	1.46707	0.0887475	0.157116	0.483292	-0.518661	-0.354674	-0.220214	0.39111
14.9671	3.47963	3.05687	-0.0715446	3.37426	2.80432	3.00167	3.71841	1.24977	2.3803	2.78854	1.75113	1.85914	2.54178	1.28955	-0.210094	0.0915476	0.404215	-1.11079	-0.173334	-0.202246	0.546491
14.9771	2.87551	2.52589	0.196832	2.92582	2.71974	2.84673	3.19583	1.47393	2.34952	2.74428	1.59972	1.89308	2.55739	1.75538	0.0020372	0.132896	0.121435	-0.567469	-0.434196	-0.500727	0.237235
14.9871	3.23337	2.9686	0.397222	2.65844	2.54844	3.10828	3.44789	1.78726	2.82213	2.50155	1.58738	1.63902	2.56233	1.72336	-0.0683259	-0.175181	0.0353561	-0.582103	-0.179789	-0.47955	0.218154
14.9971	3.1861	2.56836	0.152861	2.61225	2.57348	2.56724	3.32143	1.39535	2.66393	2.65645	1.46402	1.92329	2.44394	1.16364	-0.147729	0.0637439	0.0167257	-0.315314	-0.157151	-0.188785	0.298804
15.0071	3.1665	2.86259	0.408746	3.02684	2.60794	3.06469	3.35857	1.11505	2.44159	2.67368	1.75052	1.893	2.1813	1.39109	-0.29622	0.123519	0.390892	-0.739365	0.0135532	-0.26631	0.223971
15.0171	2.91818	2.81252	0.109669	2.59645	2.89194	2.41303	3.58462	1.56119	2.7477	2.55427	1.51576	1.6365	2.34094	1.40444	-0.0646611	0.0022944	0.213381	-0.419492	-0.11851	-0.376186	0.448535
15.0271	3.04589	2.97244	0.162832	3.02848	2.74686	2.703	3.32426	1.39403	2.52549	2.7031	1.94086	1.83321	2.27016	1.41209	-0.267681	0.201421	0.129838	-0.567805	-0.443459	-0.408402	0.202694
15.0371	3.23749	2.90749	0.358434	2.7932	2.54667	2.73903	3.46838	1.58373	2.46747	2.77176	1.53284	1.88394	1.98535	1.5182	-0.0435467	0.195593	0.428503	-0.345411	-0.193157	-0.348928	0.310117
15.0471	2.98912	2.63171	0.434718	2.80975	2.48382	2.68311	3.44295	1.64809	2.80732	2.77977	1.50277	1.82255	2.0844	1.81968	-0.0782179	0.0527632	0.00798279	-0.589091	-0.0246604	-0.454922	0.381263
15.0571	3.1963	3.04464	-0.123555	2.76373	2.71043	2.93411	3.12947	1.31333	2.60012	2.83773	1.41882	1.76472	2.50805	1.63104	-0.191578	-0.0565549	0.126165	-0.52888	-0.316618	-0.0835511	0.431451
15.0671	3.15708	2.80088	0.200876	2.71942	2.60652	2.96653	3.54107	1.87565	2.68051	2.53379	1.46189	1.63503	2.26496	1.57358	-0.138304	-0.0925201	0.126162	-0.498666	-0.35211	-0.537948	0.44232
15.0771	3.40972	2.45419	0.286294	2.71802	2.90363	2.89119	3.21838	1.58342	2.63473	2.37574	1.89364	1.60288	1.92638	1.74774	-0.0001901	0.143442	0.077757	-0.538737	-0.260622	-0.540777	0.22623
15.0871	3.27611	2.65256	0.191573	2.99218	2.44892	2.92146	3.47523	1.54672	2.29171	2.88417	1.43295	1.35978	2.32571	1.56227	0.241431	-0.130454	0.169002	-0.80518	-0.442649	-0.333215	0.256699
15.0971	3.18851	2.58261	0.352467	2.77193	2.44567	2.77928	3.5133	1.62036	2.46813	2.89046	1.68968	1.79072	2.27746	1.75693	-0.0250643	-0.139308	0.347244	-0.805006	0.279333	-0.446394	0.168343
15.1071	3.08943	2.48384	-0.0669089	2.67947	2.63297	2.71865	3.64333	1.43455	2.50837	2.79422	1.53911	2.03097	2.29928	1.57102	-0.0829064	0.568189	0.0173886	-0.568626	-0.0411496	-0.577734	0.395166
15.1171	3.10568	2.71165	0.215535	2.96141	2.7509	2.82208	3.40999	1.70054	2.53957	2.60795	1.77206	1.77768	2.09046	1.48136	-0.195818	-0.0427852	0.131238	-0.735788	-0.137974	-0.33575	0.535353
15.1271	3.3928	2.44702	0.558863	2.77824	2.75454	2.86589	3.52373	1.60401	2.46765	2.391	1.39477	1.57224	2.45199	1.37888	-0.111519	0.201868	0.450083	-0.458381	-0.378327	-0.278886	0.357204
15.1371	3.35144	2.74174	0.290065	3.11903	2.63599	2.94422	3.5611	1.721	2.36264	2.84014	1.52368	1.58481	2.23837	1.53254	-0.0478472	-0.0414443	0.268321	-0.430215	-0.401521	-0.154669	0.159974
15.1471	3.05989	2.69183	0.0778776	2.90605	2.45821	2.75885	3.58344	1.4739	2.7228	2.70823	1.36103	1.62678	2.08755	1.59732	-0.320185	0.220612	0.0373735	-0.512328	-0.479281	-0.427912	0.726161
15.1571	3.19674	2.45578	0.325621	2.86114	2.73357	2.89116	3.73273	1.75228	2.27739	2.63667	1.56838	1.1043	1.91014	1.74673	-0.0306906	0.0606922	0.0247665	-0.311799	-0.243837	-0.341005	0.50386
15.1671	2.94978	2.49055	0.281682	2.93648	2.90642	2.81604	3.57648	1.53187	2.46955	2.51402	1.66289	1.35766	2.1761	1.28659	-0.658457	-0.0422582	0.313068	-0.641227	-0.0097053	-0.442269	0.396493
15.1771	2.86694	2.65025	0.328204	2.99925	2.74463	2.73131	3.80162	1.56149	2.26319	2.54273	1.80224	1.78077	2.36144	1.52648	-0.2621	-0.105384	0.111294	-0.39069	-0.404589	-0.615054	0.297556
15.1871	2.8673	2.62894	0.364627	2.85896	2.93423	2.96705	3.61476	1.73716	2.74686	2.76312	1.12888	1.72571	2.15477	1.20972	-0.369872	0.0514434	0.112158	-0.670821	-0.479246	-0.497261	0.258696
15.1971	3.15613	2.52825	0.409793	2.91448	2.6702	2.56027	3.43755	1.32267	2.32475	2.6073	1.49887	1.79436	2.30962	1.47028	-0.182109	0.125002	0.324996	-0.794879	-0.0744603	-0.659627	-0.0320604
15.2071	3.08327	2.48229	0.117557	3.00928	2.61246	2.71153	3.40227	1.53379	2.15079	2.67071	1.26395	1.6393	2.3219	1.67709	-0.411685	-0.075975	0.0570276	-0.203557	-0.491204	-0.138193	0.311294
15.2171	3.06984	2.90131	0.0141978	2.91615	2.54902	2.80996	3.39822	2.05446	2.68857	2.58891	1.65773	1.85873	2.4892	1.6496	-0.268078	0.108152	0.140122	-0.680324	0.185242	-0.512724	0.389595
15.2271	3.17282	2.74372	-0.0090396	2.66486	2.38376	3.24561	3.50586	1.8195	2.30256	2.5962	1.44322	1.63629	2.16382	1.4623	-0.0303584	0.230356	-0.0274811	-0.864949	-0.265951	-0.356044	0.660757
15.2371	3.15005	2.3623	0.450608	2.77972	2.52307	2.67614	3.52664	1.78377	2.35796	2.64093	1.23018	1.64465	2.28753	1.40666	0.186028	0.144207	0.177541	-0.653379	-0.0347472	-0.269842	0.257152
15.2471	3.09701	2.48942	0.339431	2.76327	2.54057	2.90488	3.58837	1.49885	2.52333	2.31145	1.62164	1.93168	2.12483	1.51132	0.0499435	0.102195	-0.0141176	-0.293816	-0.334966	-0.119926	-0.0864672
15.2571	3.11435	2.76566	0.0228018	2.66741	3.24626	2.73963	3.51519	1.52095	2.34321	2.7415	1.60534	1.772	1.9671	1.43354	-0.0997716	0.24972	0.00130859	-0.52361	-0.125412	-0.414602	0.348597
15.2671	3.07655	2.7922	0.317509	2.80129	2.44574	2.83431	3.261	1.905	2.52241	2.8252	1.62681	1.88724	2.30387	1.39715	-0.27966	-0.126726	0.358252	-0.607013	-0.0959128	-0.284345	0.147219
15.2771	3.14362	2.73328	0.14312	2.81256	2.41128	2.79465	3.832	1.74319	2.67197	2.51962	1.42959	1.72073	1.71221	1.25398	-0.0996418	0.207351	0.126146	-0.752168	-0.531378	-0.149159	0.366903
15.2871	3.01335	3.0376	0.221927	3.09523	2.62621	2.85407	3.27064	1.76689	2.36125	2.29988	1.7484	1.65278	2.40042	1.4165	-0.0600571	0.183259	0.0775093	-0.403675	-0.273752	-0.692491	0.33251
15.2971	3.03035	2.86947	0.0958436	2.94002	2.60905	3.07041	3.28743	1.77142	2.68019	2.75582	1.40248	1.80161	2.20675	1.38498	0.045563	0.178022	-0.0108937	-0.441426	0.0899638	-0.461708	0.534574
15.3071	3.10392	2.67285	0.0879478	3.10587	2.60649	2.98343	3.25704	1.51327	2.49869	2.62881	1.4543	1.44708	2.52069	1.69984	0.108373	0.271075	0.0585165	-1.02069	-0.12015	-0.181384	0.296561
15.3171	2.91501	2.35649	-0.0762664	3.15212	2.77957	2.92008	3.65308	1.77391	2.3234	2.5142	1.40772	1.92415	2.33711	1.60377	-0.177771	0.184831	0.205043	-0.555688	-0.651311	-0.358418	0.595635
15.3271	2.94101	2.50868	0.167958	2.88557	2.74752	2.95504	3.22979	1.71599	2.37711	2.71678	1.74111	1.79447	2.18982	1.23032	-0.130465	0.118808	-0.0857777	-0.257504	-0.315805	-0.466225	0.514276
15.3371	3.13757	2.68762	0.095451	2.84165	2.64584	2.79761	3.68554	1.54159	2.42971	2.74546	1.58284	1.7008	2.50497	1.46196	-0.189972	-0.125625	0.305378	-0.393523	-0.306803	-0.353574	0.742552
15.3471	2.8939	2.95609	0.373781	3.04527	2.75588	2.75141	3.37797	1.85463	2.72364	2.5211	1.74093	1.98231	1.86077	1.3569	-0.319986	0.453216	-0.0212463	-0.454732	-0.0994629	-0.498937	0.339981
15.3571	2.99936	3.07353	0.153515	2.84693	2.87667	2.81591	3.57292	1.9113	2.57187	2.68128	1.51945	1.65615	2.55024	1.66772	-0.558264	0.178866	0.206107	-0.57467	-0.446801	-0.526246	0.166594
15.3671	3.34616	2.86661	0.137566	2.96329	2.55013	2.90232	3.72385	2.40393	2.57519	2.51043	1.4409	1.81681	2.41941	1.54534	-0.140199	0.0351354	0.251875	-0.651871	-0.149759	-0.608083	0.257454
15.3771	3.20059	2.84794	-0.0188139	3.11373	2.89067	2.74422	3.7233	1.47805	2.38351	2.66313	1.124	1.60041	2.04897	1.40456	-0.100069	0.117557	0.459362	-0.657868	-0.451166	-0.470765	0.581751
15.3871	3.24428	2.64046	0.249424	2.94009	2.65981	2.71009	3.71171	1.68471	2.45848	2.33459	1.66943	1.57793	2.59321	1.28157	-0.0222044	0.0117893	0.392144	-0.702743	-0.228394	-0.461769	0.249739
15.3971	2.98772	2.50238	-0.0121457	2.87863	2.51699	2.8196	3.40741	1.53631	2.5362	2.75376	1.44917	1.66151	2.3716	1.34512	-0.193885	0.133124	0.0959661	-0.735923	-0.113184	-0.610868	0.155772
15.4071	3.21918	2.81308	0.335618	2.92328	2.59886	2.87337	3.53058	1.9583	2.45219	2.45382	1.25173	1.57058	2.29238	1.43459	-0.328961	0.224619	0.168285	-0.425281	-0.178658	-0.540485	0.192001
15.417	3.34625	2.48421	0.359543	2.92916	2.7822	2.79486	3.59035	1.80564	2.5354	2.80723	1.37551	1.74167	2.2993	1.13744	-0.0083622	-0.573641	0.221905	-0.6286	-0.109353	-0.336037	0.525074
15.427	3.26414	2.55896	0.0809549	2.735	2.75692	2.78685	3.79449	1.75687	2.44822	3.05408	1.68688	1.6706	2.17295	1.44401	0.0410103	0.103673	0.308671	-0.470242	-0.257204	-0.358545	0.513488
15.437	3.10738	2.57965	-0.119837	2.9694	2.93341	3.21002	3.80462	1.69403	2.25172	2.65535	1.70505	1.77543	2.05976	1.28976	0.0688925	0.111745	0.102956	-0.587226	-0.337697	-0.720881	0.436893
15.447	2.95852	2.48249	0.268115	2.89477	2.80029	3.03715	3.60849	1.86999	2.68157	2.59169	1.61759	1.74366	2.51116	1.61903	-0.478936	0.546067	0.0534958	-0.731812	-0.0798177	-0.176686	0.381814
15.457	3.18937	3.00917	-0.115102	2.84408	3.12078	2.80004	3.43766	1.61496	2.39951	2.20657	1.54019	1.79919	1.82836	1.26023	-0.0493436	-0.0373703	0.416333	-0.26311	-0.401657	-0.51973	0.538824
15.467	3.26298	2.82303	0.452349	2.89007	2.53964	2.68398	3.55773	1.60605	2.83323	2.34725	1.50776	1.7036	2.19305	1.48643	0.0535343	0.229867	0.120908	-0.518246	-0.278247	-0.384358	0.500778
15.477	2.93097	2.54663	0.434862	3.07083	2.82911	2.63787	3.53989	1.63464	2.72392	2.71764	1.52082	1.77276	2.34695	1.42809	-0.193744	0.1393	0.0281579	-0.867029	0.0302886	-0.44695	0.34329
15.487	3.11036	2.60832	0.191416	2.8715	2.78175	2.75075	3.43787	1.60241	2.46868	2.89342	1.33544	1.81826	2.08494	1.50564	-0.152678	0.0969217	-0.0749978	-0.179995	-0.246385	-0.386633	0.182242
15.497	3.1005	2.69549	0.233956	3.14585	2.57731	2.99886	3.74582	1.87461	2.92527	2.77389	1.41302	2.13667	2.01198	1.24896	-0.0438729	0.106036	-0.0607797	-0.626359	0.11169	-0.495238	0.544559
15.507	3.26329	2.85512	0.153204	2.99776	2.31768	2.90136	3.49121	1.47814	2.68527	2.41744	1.53162	1.69684	2.33187	1.02749	0.0981865	0.108072	0.322246	-0.377247	-0.355897	-0.338097	0.264427
15.517	3.18261	2.83419	0.162498	2.84717	2.58049	2.90221	3.37407	1.82723	2.81312	2.35034	1.67944	1.66371	1.97433	1.88693	-0.065327	-0.299609	0.122812	-0.46314	-0.211656	-0.43064	0.21423
15.527	2.98722	2.86686	0.0782611	3.12626	2.79519	2.99731	3.62942	1.93839	2.79065	2.47589	1.56032	1.79373	2.25506	1.12532	-0.244931	-0.0171454	0.201434	-0.421438	-0.135191	-0.347265	0.592251
15.537	3.10952	2.89538	0.39162	2.69871	2.71536	2.67132	3.53091	1.75819	2.47208	2.6288	1.3618	1.85303	2.20621	1.33104	0.243144	0.0064303	0.430809	-0.574106	-0.022033	-0.0307101	0.488061
15.547	3.16403	2.81625	0.390249	2.92153	2.67884	2.85765	3.65899	1.57819	2.39855	2.76277	1.34382	1.27724	2.03887	1.61332	-0.0701469	-0.0688403	0.0126789	-0.276705	-0.305693	-0.361129	0.324637
15.557	3.18979	2.6435	0.121332	3.12868	2.74167	2.55868	3.21954	1.63784	2.69656	2.70338	1.48076	1.46902	1.92863	1.23955	-0.0690507	0.0344061	-0.098732	-0.572845	-0.140746	-0.770034	0.0690795
15.567	3.11043	3.01333	0.330353	2.88178	2.35684	2.98744	3.53252	1.55387	2.70512	2.4306	1.81408	1.5832	2.33214	1.43591	-0.289263	0.149745	0.374601	-0.733745	-0.50932	-0.559866	0.0608666
15.577	2.95493	2.75951	0.163679	2.80808	2.72806	3.15721	3.21232	1.86095	2.80423	2.33315	1.77056	1.4466	2.41117	1.43972	-0.279029	0.322196	0.251771	-0.239024	-0.323385	-0.531884	0.285238
15.587	2.9965	2.66568	-0.0518874	3.0598	2.47868	2.61709	3.93948	1.95083	2.75327	2.33355	1.25188	1.64647	2.09088	1.62766	0.149575	0.261962	0.165432	-0.608692	-0.0763447	-0.284035	0.337558
15.597	3.21531	2.86307	0.258048	2.9056	2.88962	2.54467	3.67018	1.69935	2.49171	2.65943	1.32957	1.71597	2.27958	1.45895	-0.534838	-0.161375	0.121715	-0.417713	-0.12302	-0.364204	0.188024
15.607	3.15179	2.67519	0.00700261	2.86448	2.82525	3.20444	3.4769	1.65683	2.27256	2.76076	1.27293	1.68034	2.20277	1.77392	-0.0977633	0.147273	0.0439012	-0.632949	-0.16097	-0.291638	0.246622
15.617	2.98153	2.77324	0.343123	2.69486	2.4184	2.36017	3.47324	1.79089	2.67607	2.37245	1.48748	1.64221	1.93758	1.29714	0.117992	-0.213948	0.480349	-0.76861	-0.309516	-0.150408	0.496286
15.627	3.03624	2.7075	0.0804491	2.66079	2.63257	3.22868	3.59814	1.66182	2.53841	2.47256	1.51156	1.54284	2.31884	1.20672	0.00138035	-0.108949	0.0709619	-0.499173	-0.133932	-0.747167	0.487409
15.637	3.25665	2.59442	0.236304	2.89306	2.8043	2.94056	3.28582	2.16521	2.66436	2.82996	1.39019	1.75221	2.37488	1.3202	-0.133448	0.0396896	-0.0222218	-0.583978	-0.0587487	-0.173112	0.475644
15.647	3.32473	2.74665	0.122192	2.65355	2.64957	2.84389	3.34054	1.60849	2.58167	2.42667	1.84189	1.73963	2.06992	1.65665	-0.153206	0.0143774	0.301429	-0.422505	0.0102886	-0.630987	0.551789
15.657	3.08554	2.75468	0.210747	2.97335	2.54634	2.62646	3.71322	1.49169	2.4713	2.52847	1.53336	1.40716	2.10337	1.80876	-0.176599	-0.371395	0.196022	-0.468483	-0.309737	-0.395167	0.0281917
15.667	3.16498	2.40958	0.449525	2.86764	2.75202	2.94967	3.44261	1.67186	2.57516	2.53465	1.39343	1.86174	2.37521	1.67574	-0.13018	-0.186331	0.130877	-0.639219	-0.45933	-0.672369	0.658172
15.677	3.13916	2.90056	-0.0063277	2.75152	2.81862	3.06336	3.78512	1.46086	2.58493	2.39689	1.46173	1.76939	2.13803	1.25091	-0.288919	0.215324	0.00525422	-0.378462	-0.458488	-0.132098	0.520138
15.687	3.33173	2.531	0.0155613	3.09085	2.49027	3.072	3.72669	1.71806	2.39833	2.65239	1.69798	1.62748	2.28388	1.34322	-0.0640208	0.0647843	0.0832684	-0.610633	-0.171214	-0.216904	0.329365
15.697	3.1825	2.58581	0.163306	3.23695	2.80078	2.83517	3.49792	1.79863	2.59056	2.31673	1.67598	1.33312	2.14126	1.38901	0.267811	-0.163341	0.128846	-0.480366	-0.372982	-0.308901	0.17837
15.707	3.17333	2.56336	0.441004	3.13583	2.95032	2.92309	3.6659	1.95472	2.32803	2.95402	1.04913	1.7834	2.30972	1.41951	-0.136783	0.101844	0.00200772	-0.525115	-0.165802	-0.274041	0.330065
15.717	3.28599	2.85344	0.201716	3.01708	2.85496	2.54943	3.40825	1.42668	2.62396	2.71429	1.52651	1.83238	2.12628	1.31249	0.237687	-0.184574	-0.0793331	-0.597512	-0.337432	-0.586116	0.53243
15.727	3.28349	2.50663	0.196289	3.0669	2.83106	2.57666	3.4098	1.66222	2.56895	2.42948	1.59196	1.73388	2.42151	1.33211	-0.216677	0.309054	0.193603	-0.443723	-0.212272	-0.414716	0.301434
15.737	3.18503	2.91083	0.239697	2.68534	2.63888	2.74622	3.18374	1.6488	2.66787	2.7139	1.54714	1.81395	2.20962	1.59739	-0.343442	0.0597016	0.0544697	-0.780543	-0.279303	-0.433166	0.555844
15.747	3.2221	2.60058	0.229181	3.12184	2.48964	2.74869	3.36558	1.54861	2.84927	2.64405	1.48146	1.50144	1.88851	1.77301	0.00866158	-0.239964	0.101212	-0.661346	-0.356213	-0.37609	0.42963
15.757	2.99839	2.77797	0.291543	2.66646	2.8196	2.7814	3.50584	1.57356	2.59363	2.2161	1.54335	1.59972	2.31043	1.47086	-0.0022497	0.15262	0.526705	-0.564775	-0.221266	-0.226039	0.312492
15.767	2.88355	2.61183	0.0145345	3.11372	2.56125	2.84429	3.25887	1.84663	2.62274	2.44131	1.62944	1.98622	1.77509	1.47778	-0.0539672	-0.123448	0.395078	-0.57098	-0.2277	-0.134322	0.596908
15.777	3.39356	2.62089	0.0285458	2.77712	2.69891	2.82417	3.4302	1.31294	2.5239	2.40429	1.39422	1.7676	2.40839	1.23579	0.245362	0.243111	-0.139072	-0.6037	-0.37324	-0.469405	0.585918
15.787	3.17722	2.46925	0.245059	2.90879	2.58741	2.67569	3.28708	1.70178	2.75528	2.68904	1.41326	1.47078	2.18727	1.48578	0.0724486	0.10087	0.654004	-0.596064	-0.22413	-0.43525	0.50144
15.797	3.04129	2.46814	0.158048	3.00571	2.74542	2.9489	3.57579	1.69317	2.49632	2.30539	1.50296	1.8998	2.18557	1.55396	0.00256268	0.249317	-0.0708227	-0.655801	-0.0308544	-0.675343	0.431658
15.807	2.9527	2.87759	0.10364	3.37731	2.95472	2.53667	3.48985	1.71572	2.61741	2.6723	1.31801	1.72472	2.51352	1.75224	-0.281814	-0.0851815	0.649078	-0.555575	-0.0364324	-0.367249	0.484277
15.817	3.15986	2.72264	0.160103	3.09877	2.98607	2.569	3.44877	1.45138	2.69991	2.81161	1.73665	1.83416	2.35421	1.68653	-0.238249	0.0438632	0.177573	-0.782539	-0.246702	-0.367546	0.531631
15.827	2.92823	2.75977	0.310344	3.01974	2.8478	2.7157	3.22785	1.49713	2.3101	2.82333	1.68979	1.94422	2.32642	1.678	-0.0566566	0.219096	-0.0467986	-0.592416	-0.224547	-0.534601	0.456605
15.837	3.11673	2.70494	-0.0557198	3.04303	2.64694	2.8434	3.4457	1.66897	2.62361	2.62534	1.38251	1.78881	2.16939	1.41423	-0.0739551	0.488254	0.193488	-0.655406	-0.383863	-0.526241	0.0989172
15.847	3.13667	2.69937	0.280185	2.81385	2.76733	2.87775	3.80603	1.58947	2.60877	2.78291	1.57313	1.77258	2.46656	1.61258	-0.0240768	-0.0085942	0.0525792	-0.173409	0.0572798	-0.593616	0.142591
15.857	3.20347	2.73059	0.13721	2.78734	2.73501	2.51355	3.4718	1.79006	2.47873	2.62249	1.35302	1.59267	2.18024	1.28661	0.0586457	0.326865	0.296019	-0.634026	-0.257631	-0.552228	0.280291
15.867	3.3747	2.64599	0.278294	2.77956	2.67294	2.87415	3.57691	1.85938	2.82037	2.64587	1.49922	1.39052	2.25085	1.6853	-0.0354758	-0.0034179	-0.0522482	-0.469358	-0.30448	-0.700432	0.658577
15.877	3.1279	2.88177	0.137372	2.92346	2.7454	2.73927	3.23192	1.66516	2.35142	2.56901	1.57988	2.03784	2.00539	1.53563	-0.15706	0.154876	-0.078036	-0.563107	-0.160879	-0.385015	0.360588
15.887	3.19979	2.77504	0.0681894	2.73401	2.77486	2.78914	3.27001	1.45861	2.67335	2.27905	1.45684	1.79195	2.39637	1.34072	-0.256143	-0.0086305	0.00850525	-0.612653	0.00685032	-0.234455	0.433229
15.897	3.2516	2.78739	0.509936	2.95607	2.69883	2.87125	3.36938	1.51249	2.60139	2.62351	1.4982	1.46567	2.03474	1.35047	0.0777049	0.246249	0.240923	-0.473289	-0.465058	-0.635914	0.18721
15.907	3.12177	2.77293	0.224274	2.62995	2.842	2.61816	3.21704	1.60816	2.32016	2.66296	1.71518	1.49154	2.53416	1.59633	0.130564	-0.215693	0.0855455	-0.758862	-0.281257	-0.268798	0.367915
15.917	2.73751	2.59676	0.146352	2.9557	2.55189	2.98313	3.68194	1.43909	2.36453	2.48032	1.52186	1.5332	2.24796	1.52044	0.0178696	0.368779	0.212529	-0.771662	-0.1094	-0.448298	0.183889
15.927	3.19502	2.6023	0.318185	2.86606	2.83415	3.18481	3.4066	1.64061	2.62075	2.78039	1.52446	1.4381	2.27952	1.62264	0.0144706	0.297678	0.254015	-0.125915	-0.18505	-0.389577	0.49002
15.9369	2.89527	2.91719	-0.0240415	3.12047	2.80818	2.64797	3.54819	1.4754	2.71483	2.57591	1.70465	1.56305	2.45293	1.8472	-0.171216	-0.142494	0.307615	-0.621668	-0.559474	-0.166135	0.143624
15.9469	3.22713	2.65064	0.27432	2.68599	2.61042	2.97118	3.30426	1.48707	2.63987	2.69295	1.54971	1.33121	2.06845	1.53733	-0.200166	0.179368	0.250983	-0.7383	-0.34747	-0.387838	0.730537
15.9569	3.47998	2.3792	0.0447617	2.87567	2.39234	2.75089	3.64106	1.28189	2.66178	2.71533	1.38254	1.78318	2.35718	1.19803	-0.0466679	0.180047	-0.0475505	-0.60945	-0.575287	-0.323382	0.343515
15.9669	2.98352	2.47998	0.0796745	2.92593	2.46737	2.93656	3.65378	1.80719	2.95297	2.64059	1.25529	1.77517	2.0403	1.8049	-0.0741167	0.040585	0.0486577	-0.8125	-0.336622	-0.219421	0.387823
15.9769	2.91524	2.69746	0.00095355	2.84026	2.66684	2.57454	3.80816	1.4065	2.54529	2.63876	1.41594	1.79389	2.24938	1.77884	-0.219394	0.157162	0.356629	-0.480374	-0.178501	-0.218723	0.554957
15.9869	3.07174	2.82988	0.300364	3.10904	2.76478	2.65052	3.55384	1.37548	2.48356	2.65517	1.47699	1.33127	2.55403	1.68445	-0.205922	0.0572479	0.0830465	-0.322277	-0.346701	-0.109259	0.410206
15.9969	3.30238	2.65575	-0.0299788	2.80199	2.78551	2.65306	3.55981	1.4947	2.44054	2.78589	1.33253	1.40106	2.26921	1.92884	-0.162068	0.100674	0.144043	-0.633621	-0.556629	-0.521163	0.484827
16.0069	3.25628	2.58799	0.308941	2.8179	2.57399	2.7758	3.55609	1.44277	2.29055	2.8727	1.61515	1.95958	2.2443	1.8789	0.0726675	0.123795	0.0431764	-0.779754	-0.222785	-0.614966	0.295074
16.0169	2.87173	2.73304	0.158657	2.97633	2.48159	2.89225	3.43261	1.71595	2.55795	2.7735	1.48107	1.6328	2.72882	1.66343	-0.389413	-0.133514	0.025674	-0.733183	-0.325637	-0.192132	0.821669
16.0269	3.11994	2.45165	0.149767	2.64669	2.7319	2.68826	3.30272	1.24642	2.69793	2.6982	1.82795	1.32244	2.35368	1.75464	-0.0353459	0.13602	0.0371334	-0.601787	-0.48631	-0.173032	0.217478
16.0369	3.12135	2.6645	0.213409	2.56349	2.68	3.08901	3.71526	1.34772	2.6366	2.73228	1.44252	1.56136	2.28862	1.54529	-0.146009	-0.174625	0.057387	-0.290733	-0.426597	-0.382173	0.463842
16.0469	3.07788	2.8524	0.279473	3.02811	2.61928	3.2058	3.70683	1.87128	2.55712	2.98308	1.50356	1.63595	2.23952	1.56182	0.0270172	0.0481154	0.283806	-0.39715	-0.300115	-0.265851	0.456952
16.0569	3.10119	2.93345	0.105867	2.86979	2.48752	2.7937	3.6378	1.90582	2.51159	2.73453	1.67067	1.6142	2.19445	1.81326	-0.0768347	0.16081	-0.0476049	-0.917832	-0.295482	-0.304721	0.0219252
16.0669	2.95688	2.68824	0.21673	2.87075	2.2246	2.58801	3.20685	1.48591	2.83007	2.67364	1.84188	1.26641	2.22134	1.75042	0.153166	-0.271049	0.314725	-0.587823	0.0388639	-0.502071	0.37585
16.0769	2.78538	2.55505	0.0496692	2.97168	2.68927	2.734	3.57571	1.80171	2.55425	3.01381	1.79829	1.38388	2.32162	1.70899	0.0308299	-0.0363224	-0.0953844	-0.532316	-0.352248	-0.19586	0.229988
16.0869	2.96697	2.81194	-0.155821	2.94161	2.66621	3.1437	3.68222	1.37073	2.234	2.88338	1.61487	1.50219	2.26969	1.54481	0.231921	-0.157337	0.101722	-0.69361	-0.368945	-0.468718	0.755188
16.0969	3.22119	2.75735	0.317642	2.91389	2.63264	2.86278	3.15223	1.66902	2.45483	2.78908	1.5902	1.6901	2.09147	1.61127	-0.0964662	0.216188	0.236608	-0.678987	-0.474881	-0.439468	0.329502
16.1069	2.83619	2.56983	0.317829	2.92381	2.80397	2.74416	3.50579	1.85597	2.62108	2.37441	1.57724	1.52776	2.25629	1.69117	-0.026828	0.182788	-0.0295302	-0.4487	-0.247789	-0.840245	0.554897
16.1169	2.89886	2.70394	0.0331453	2.99274	2.82762	2.91938	3.66418	1.62556	2.50269	2.50537	1.6586	1.54625	2.12814	1.58491	-0.239269	0.429632	0.0686471	-0.696108	-0.0925818	-0.875061	0.438983
16.1269	2.96018	2.77168	0.287487	2.67796	3.02522	3.04791	3.34437	1.50917	2.3845	2.57134	1.43906	1.6354	2.13629	1.4676	-0.0528166	0.245557	0.0782401	-0.581032	-0.154167	-0.236324	0.275048
16.1369	3.42016	2.76556	0.304712	2.72113	2.69332	2.75941	3.14705	1.73106	2.72283	2.9299	1.59554	1.65112	2.00438	1.69583	0.16461	0.252677	-0.180719	-0.48115	-0.242591	-0.374178	0.422663
16.1469	3.16742	2.52682	0.312141	3.07736	2.60615	2.94727	3.32182	1.57172	2.49925	2.5115	1.55525	1.70391	2.70459	1.70086	-0.318796	0.025337	-0.0007511	-0.617618	-0.38529	0.00736761	0.224188
16.1569	2.9797	2.51326	0.150586	2.77928	2.55864	2.63552	3.58276	1.38723	2.25596	2.87338	1.4302	1.4526	2.20685	1.2711	0.077726	-0.0200989	0.165701	-0.577701	-0.262593	-0.278797	0.625304
16.1669	2.90695	2.68246	-0.155958	2.8806	2.80214	2.81907	3.53867	1.4368	2.58802	2.75049	1.75265	1.34979	2.46487	1.62548	0.0459979	0.0182204	0.238356	-0.490314	-0.266561	-0.4863	0.196865
16.1769	3.12677	2.68306	0.096742	2.80103	2.5382	2.84578	3.60674	1.58424	2.88008	2.67332	1.59964	1.27122	1.9546	1.48688	0.0526615	0.0340618	0.358885	-0.482148	-0.202983	-0.735366	0.234253
16.1869	2.96905	2.49643	-0.0183624	2.76667	2.56107	3.00331	3.50761	1.40557	2.64411	2.55086	1.73604	1.46032	2.48142	1.18476	0.095988	0.232571	0.114388	-0.775552	-0.0610363	-0.115886	0.417704
16.1969	3.02442	2.63529	0.12383	2.93413	2.62247	2.84117	3.49167	1.60996	2.78772	2.69548	1.54901	1.95147	2.35384	1.56583	-0.0984881	-0.170729	0.218797	-0.293818	-0.529833	-0.0514968	0.31659
16.2069	2.9896	2.73173	0.19103	3.08129	2.89069	2.59626	3.68388	1.34347	2.28888	2.9524	1.33847	1.63619	2.49876	1.56509	-0.320511	0.326046	0.269115	-0.255941	-0.529795	-0.217325	0.372389
16.2169	2.82986	2.44757	0.255513	3.00571	2.72375	2.68463	3.27849	1.51395	2.49459	2.58159	1.50279	1.61756	2.04417	1.48518	0.0605905	0.119401	0.152886	-0.687526	-0.18894	-0.350762	0.179675
16.2269	3.11221	2.48566	0.0986522	2.88904	2.61504	2.90331	3.48303	1.73718	2.75131	2.81006	1.44086	1.39739	2.56236	1.66349	-0.113171	0.363065	0.220345	-0.553985	-0.251529	-0.441856	0.35077
16.2369	2.93461	2.7241	0.167141	3.22262	2.49703	2.70374	3.55811	1.58599	2.46723	2.61876	1.83238	1.77772	2.16334	1.31319	-0.204905	-0.23245	0.0435041	-0.60124	-0.0784436	-0.29472	0.559883
16.2469	3.068	3.10611	-0.0276187	2.90476	2.80961	2.71691	3.60395	1.26405	2.67822	2.80691	1.45813	1.42164	2.23999	1.44986	-0.195367	0.0733037	-0.0028983	-0.503131	0.0844025	-0.324084	0.392472
16.2569	2.8843	2.59492	0.39052	2.81153	2.68524	2.97769	3.77452	1.53111	2.44549	2.57252	1.58058	1.85384	2.45255	1.50559	-0.296631	0.293865	-0.0149587	-0.690128	-0.477847	-0.501844	0.441358
16.2669	3.34814	2.89595	-0.0367708	3.20517	2.84392	2.79578	3.51399	1.41469	2.52477	2.64536	1.29373	1.70122	2.60672	1.786	-0.457263	0.147229	0.223191	-0.889637	-0.488622	-0.475465	0.195299
16.2769	3.00496	2.70987	0.523588	2.96895	2.75876	2.97807	3.40614	1.42212	2.60629	2.70556	1.5153	1.50814	2.24505	1.63607	0.150282	-0.0022598	0.307437	-0.515519	-0.51712	-0.401796	0.505745
16.2869	2.90938	2.58203	0.307683	3.01948	2.44812	2.77218	3.61858	1.32295	2.69938	2.79009	1.70667	1.84407	2.07809	1.68769	-0.139544	0.156103	0.0623912	-0.579749	-0.243102	-0.30897	0.596728
16.2969	2.87037	2.48106	0.232521	3.10751	2.79447	2.95112	3.34706	1.36891	2.80671	2.99134	1.62464	1.57923	2.19135	1.49565	0.0117722	-0.205926	0.0944349	-0.597186	-0.371242	-0.30688	0.449239
16.3069	2.8208	2.82127	0.15107	2.768	2.73659	2.99382	3.66075	1.55471	2.80681	2.99633	1.71513	1.41565	2.3544	1.32364	-0.133179	-0.299615	0.107054	-0.694433	-0.453674	-0.16216	0.269745
16.3169	3.3474	2.59627	0.240627	2.55473	2.92633	2.77831	3.52808	1.62794	2.71246	2.37196	1.69714	1.6582	2.50556	1.49376	-0.394376	-0.29213	0.250444	-0.527099	-0.666182	-0.644349	0.466237
16.3269	3.05543	2.59927	0.206945	2.78327	2.60431	2.51893	3.6269	1.64357	2.53233	2.9747	1.54922	1.55932	2.27947	1.2917	0.0591002	-0.113373	0.228203	-0.984935	-0.189494	-0.05108	0.633532
16.3369	3.06318	2.95405	-0.0093447	2.84037	2.42681	2.93793	3.47239	1.62014	2.5442	2.59309	1.39516	1.65734	2.44322	1.58413	-0.409405	0.125953	0.029005	-0.596318	-0.460187	0.035878	0.41044
16.3469	3.19048	2.72352	-0.129136	3.19769	2.52386	2.75448	3.37607	1.7737	2.42819	2.84577	1.97061	1.84132	2.42438	1.87449	0.0122327	-0.128065	0.109698	-0.421325	-0.324228	-0.378433	0.491499
16.3569	3.05605	2.75393	0.217488	2.97121	2.82339	2.61609	3.39847	1.60172	2.6366	2.94355	1.97614	1.83924	2.30092	1.76651	0.158573	0.381148	0.294044	-0.315311	-0.127078	-0.551608	0.58767
16.3669	3.05034	2.92375	0.24142	2.88019	2.69357	2.92863	3.68547	1.5187	2.55125	2.63277	1.51127	1.52224	2.50421	1.47058	0.00239054	0.172028	0.41298	-0.774332	-0.481945	-0.101001	0.473342
16.3769	3.02728	2.45701	0.202275	3.0617	2.74301	2.64644	3.44897	1.66757	2.60156	2.70944	1.61365	1.61369	2.43779	1.28202	-0.405644	0.137292	0.120035	-0.837642	-0.192097	-0.55069	0.530563
16.3869	3.01982	2.78895	0.194593	2.62837	2.34644	2.9666	3.45371	1.57848	2.63463	2.59053	1.44091	1.63373	2.17294	1.61269	-0.0860684	-0.158489	0.409373	-0.680198	-0.324121	-0.82369	0.546175
16.3969	2.82759	2.65087	0.155517	2.74015	2.61483	2.80879	3.38814	1.86269	2.748	3.05778	1.52198	1.52474	2.50951	1.66114	0.136693	0.238818	0.283773	-0.68656	-0.106916	-0.223018	0.296715
16.4069	2.95816	2.5377	0.17504	2.73206	2.64724	2.93975	3.47418	1.29377	2.97947	2.88257	1.37648	1.62439	2.48	1.4958	-0.0376215	0.260846	0.361661	-0.439587	-0.441003	-0.193174	0.518044
16.4169	3.24422	2.96708	0.143703	2.81776	2.71957	3.00716	3.73431	1.52499	2.69926	2.85418	1.92744	1.73313	2.36447	1.75007	-0.0374056	0.317184	0.155445	-0.992251	-0.429063	-0.581069	0.618904
16.4269	3.07223	2.73488	0.0142446	3.21602	2.56433	2.57841	3.33774	1.56288	2.52107	2.46652	1.74771	1.60537	2.31524	1.76078	-0.181283	0.0132026	0.106912	-0.563533	-0.400442	-0.481341	0.393651
16.4369	3.25702	2.53637	0.0537009	2.8962	2.68554	2.65823	3.57305	1.91553	2.68777	2.90172	1.82418	1.81148	2.09805	2.00129	0.0633991	-0.0801215	0.0392927	-0.186843	-0.480913	-0.723197	0.607742
16.4469	3.08064	2.77755	0.487873	2.70108	2.72909	2.95375	3.38435	1.58868	2.39923	2.42414	1.72408	1.89414	2.31431	1.74192	0.0134543	0.0167798	0.0951099	-0.266656	-0.272613	-0.426545	0.21018
16.4568	3.16563	2.51426	0.100334	2.95335	2.765	2.81017	3.96512	1.53283	2.83755	2.48424	1.77137	1.55642	2.17289	1.69043	-0.224267	-0.0096422	0.0198756	-0.593464	-0.397457	-0.623262	0.299583
16.4668	3.09341	2.60957	0.0560505	2.91511	2.71349	2.86445	3.4483	1.72033	2.61293	2.782	1.39538	1.96244	2.16523	1.74527	0.0584675	0.152457	0.013375	-0.672189	-0.533682	-0.397681	0.258657
16.4768	3.00472	2.5835	-0.165894	2.95466	2.5483	3.02889	3.4579	1.66666	2.41304	2.52215	1.6088	1.58696	2.29053	1.57355	-0.036637	0.0566484	0.426283	-0.569246	-0.494648	-0.462506	0.460375
16.4868	3.22467	2.67894	0.352826	3.28214	2.8654	2.72887	3.5044	1.3657	2.52285	2.78283	1.655	1.67671	2.02128	1.5294	0.106685	0.0409006	0.0573644	-0.735107	-0.2939	-0.091003	0.0889436
16.4968	2.76712	2.52537	0.210213	3.27349	2.66602	2.84546	3.5999	1.71724	2.68643	2.52181	1.86896	1.74268	2.41865	1.53956	-0.168246	-0.0251227	0.139409	-0.606094	-0.387093	-0.362246	0.541052
16.5068	3.1713	2.43859	0.430045	2.86014	2.5391	3.20812	3.22617	1.83371	2.5522	2.86738	1.81745	1.48548	2.24914	1.71549	-0.0744504	0.282055	0.230977	-0.860272	-0.576522	-0.0810973	0.363598
16.5168	3.36084	2.91397	0.199431	2.91017	2.97778	3.07739	3.6876	1.62237	2.56724	3.10489	1.46609	1.61387	2.06886	1.72014	-0.0220639	0.0963977	0.121037	-0.344977	-0.195481	-0.376168	0.0520694
16.5268	2.80677	2.57127	0.0193741	2.79976	2.78518	2.86482	3.55519	1.48808	2.79578	2.47	1.7223	1.59127	2.43897	1.7299	-0.343933	0.385229	0.201447	-1.07327	-0.375671	-0.443332	0.313028
16.5368	3.46253	2.52908	0.27668	2.8802	2.98908	2.74542	3.74025	1.47808	2.62678	3.01898	1.58629	1.93955	2.46477	1.70314	-0.0788838	0.016354	0.1486	-0.516685	-0.486526	-0.253251	0.369537
16.5468	2.92615	2.71679	0.259197	2.61393	2.79501	2.86672	3.69936	1.70054	2.36161	2.86788	1.84802	1.55466	1.91853	1.47881	0.252927	0.202	0.410797	-0.643329	-0.329176	-0.441464	0.267365
16.5568	3.31554	2.70087	0.214447	2.66758	2.84365	2.8447	3.4378	1.47588	2.78902	2.65933	1.39415	1.32825	2.58512	0.941726	-0.265777	-0.0452676	0.405731	-0.469531	-0.516128	-0.623552	0.350781
16.5668	3.39615	2.58296	-0.104514	2.99513	2.56116	2.83652	3.85377	1.85854	2.55833	2.72108	1.91991	1.56066	2.21645	1.34043	0.0927641	0.241231	0.267991	-0.781852	-0.285	-0.264153	0.217999
16.5768	3.13159	2.59695	0.209291	2.7446	2.52825	2.59735	3.56623	1.4045	2.63444	2.79935	1.7076	1.71962	2.46937	1.15003	-0.120954	-0.157177	0.482543	-0.67553	-0.495711	-0.298411	0.776968
16.5868	3.05745	2.81526	-0.041932	3.14324	2.2831	3.10225	3.76002	1.63069	2.54567	2.4952	1.34632	1.72093	2.52091	1.52754	-0.384881	0.159478	0.18712	-0.584887	-0.0897203	-0.588508	0.339116
16.5968	2.94476	2.74877	0.132656	3.27643	2.56449	3.06648	3.72081	1.59316	2.7331	2.50553	1.67245	1.91037	2.2443	1.50103	-0.216601	0.190548	0.087045	-0.624321	-0.52267	-0.442244	0.329214
16.6068	3.20668	2.65959	0.249343	2.97666	2.90929	2.81508	3.84128	1.65241	2.72952	2.67878	1.59301	1.49305	2.53761	1.80443	-0.0421017	0.260026	0.172378	-0.602457	-0.163386	-0.445941	0.488202
16.6168	2.82837	2.94032	-0.0494156	3.24745	2.61244	2.88106	3.41695	1.32879	2.64361	2.76966	1.57489	1.55611	2.31713	1.75197	0.129774	0.388686	0.155472	-0.396335	-0.0853157	-0.498269	0.696941
16.6268	3.23338	2.63659	0.171203	3.06212	2.53422	3.01309	3.87671	1.73209	2.85413	2.58843	1.50946	1.62386	2.36376	1.49383	0.040201	0.252169	0.162373	-0.575975	-0.326147	-0.332609	0.559727
16.6368	3.22947	2.5238	0.144777	2.9919	2.54326	2.59959	3.81434	1.46526	2.65316	2.62043	1.24782	1.47093	2.38311	0.956782	-0.28097	0.1445	0.145558	-0.49786	-0.271156	-0.51792	0.372859
16.6468	3.16682	2.64273	0.346083	2.64819	2.28308	2.97537	3.78329	1.6275	2.58899	2.89517	1.24286	1.69896	2.12203	1.66102	-0.442252	0.00550014	0.0324282	-0.518547	-0.134173	-0.146659	0.204586
16.6568	3.14814	2.7024	0.0399071	2.93938	2.7688	3.02193	3.77787	1.13897	2.45369	3.10619	1.6179	1.55543	2.4466	1.48113	0.189504	0.0439674	0.0643753	-0.472563	-0.443588	-0.628118	0.306396
16.6668	2.99999	2.57143	0.157929	2.50422	2.60512	2.83655	3.75355	1.31257	2.63541	2.8864	1.66058	1.41843	2.38626	1.45548	0.066626	-0.0845247	0.116723	-0.459479	-0.27518	-0.317568	0.489891
16.6768	3.27327	2.99834	-0.179025	3.10374	2.68851	2.97135	3.94777	1.37391	2.34976	3.01183	1.62685	1.48022	2.17848	1.17229	-0.107497	0.313371	0.50739	-0.589505	-0.160798	-0.385988	0.626201
16.6868	3.16137	2.75882	0.0387323	2.98128	2.61705	2.99283	3.58934	1.93529	2.3758	2.62329	1.71622	1.37668	2.15626	1.72741	-0.0388008	0.146652	0.0272081	-0.689757	0.00165591	-0.400359	0.498376
16.6968	3.1749	2.65196	0.0700376	2.99495	2.98745	2.98671	4.0405	1.46105	2.29358	2.66644	1.59256	1.5892	2.05799	1.40786	0.00032486	0.00198334	0.373763	-0.353818	-0.35839	-0.453924	0.323551
16.7068	3.06082	2.42326	0.282984	3.09878	2.59511	2.65982	3.66973	1.5347	2.73255	2.87528	1.66866	1.79484	2.51582	1.27716	0.308447	0.323389	0.237209	-0.462533	-0.385187	-0.585962	0.172725
16.7168	3.2816	2.79294	0.212739	2.87728	2.61889	3.08458	3.9044	1.81235	2.41596	2.58992	1.30368	1.88448	2.56014	1.64659	0.175156	0.386098	0.0441534	-0.584585	-0.300748	-0.545076	0.443327
16.7268	3.03255	2.72107	0.392234	2.853	2.60652	2.6938	3.77031	1.34385	2.56741	2.78969	1.63356	1.29619	2.11814	1.79961	0.360007	0.139679	0.207069	-0.751516	-0.446819	-0.194914	0.443557
16.7368	3.04125	2.71459	0.126581	3.00434	2.71705	2.88808	3.53144	1.84288	2.81248	2.99868	1.63684	1.38594	2.34503	1.51638	0.0360681	-0.0542099	-0.0041017	-0.894066	-0.0255407	-0.497985	0.565873
16.7468	2.79595	2.62434	0.191176	3.08775	2.97484	2.93747	3.77345	1.49119	2.41262	2.78959	1.66634	1.51972	2.46137	1.51704	-0.0504354	0.423195	0.357039	-0.774868	-0.58453	-0.40174	0.434902
16.7568	3.05987	2.63946	0.163859	3.01433	2.93291	2.75261	3.68109	1.2132	2.2953	2.73062	1.50659	1.6463	2.36676	1.20965	-0.148663	0.106272	0.0546841	-0.552712	-0.17774	-0.119883	0.640375
16.7668	2.85812	2.8548	0.25144	3.20703	2.71132	2.8971	3.47906	1.46222	2.24324	2.85159	2.00162	1.35371	2.53629	1.41748	-0.162518	0.329143	0.517888	-0.440806	-0.358857	-0.45755	0.340413
16.7768	3.21157	2.6961	0.215187	3.05556	2.78221	2.8358	3.50264	1.68047	2.18136	2.74752	1.50583	1.5273	2.33638	1.87235	-0.161689	-0.292304	0.432393	-0.546332	-0.376391	-0.434066	0.504655
16.7868	3.20887	2.77294	0.298311	3.08231	2.32185	2.93692	3.45696	1.66819	2.45321	2.41519	1.50012	1.53976	2.4735	1.26445	-0.045931	0.381901	0.015116	-0.617517	-0.379659	-0.542374	0.672061
16.7968	3.11354	2.66977	0.22627	2.85322	2.73141	3.26419	3.33418	1.7087	2.61844	2.67736	1.77632	1.42049	2.10759	1.72015	0.120189	0.0740753	0.0948456	-0.777032	-0.445835	-0.378864	0.265025
16.8068	2.94203	2.83915	0.205384	2.91826	2.67351	2.80015	3.59439	1.56296	2.63856	2.59382	1.62507	1.56926	2.24691	1.56116	-0.222958	0.244296	0.233921	-0.650714	-0.374646	-0.577444	0.328069
16.8168	2.90296	2.98752	-0.134303	2.85555	2.62752	2.96383	3.43845	1.6971	2.61012	2.76311	1.48079	1.44226	2.38235	1.36647	-0.0079077	0.211996	0.00465626	-0.742081	-0.255982	-0.688672	0.546602
16.8268	3.32293	2.79964	-0.0570773	2.95942	2.72182	2.71852	3.46068	1.56276	2.52327	2.68465	1.81894	1.66414	2.20817	1.59457	-0.29064	-0.0571861	-0.0905524	-0.734918	-0.375971	-0.367569	0.512487
16.8368	3.13144	2.84311	-0.0604144	2.85348	2.83078	3.08522	3.87427	1.5485	2.64318	2.65992	1.68034	1.85339	2.193	1.77024	-0.256995	0.0119509	0.0242848	-0.546218	-0.591625	-0.181348	0.138079
16.8468	3.22636	2.66135	0.409371	2.97484	2.74776	2.79406	3.32622	1.76222	2.6459	2.82951	1.46579	1.657	2.17552	1.40385	-0.405151	0.125412	0.182844	-0.667865	-0.257267	-0.292368	0.515664
16.8568	3.18332	2.85307	0.0636337	2.59401	2.57237	2.78163	3.38696	1.92325	2.55212	2.74339	1.60993	1.54941	2.14211	1.54457	-0.225017	-0.0849595	0.393335	-0.564257	-0.0935406	-0.382232	0.537995
16.8668	3.33344	2.46479	0.435864	2.70955	2.84198	2.89025	3.74123	1.56702	2.49697	2.85023	1.78536	1.51042	2.49719	1.47321	0.0603444	-0.0760626	0.306199	-0.740665	-0.528746	-0.44691	0.427021
16.8768	3.30723	3.12458	0.247408	2.82164	2.64155	2.84421	3.45866	1.39965	2.50597	2.57626	1.59947	1.9251	2.30651	1.47541	-0.08382	0.27332	0.351665	-0.35514	-0.332954	-0.360294	0.388307
16.8868	3.18009	2.89738	-0.0673801	2.80704	3.01261	2.45806	3.57793	1.68129	2.70388	2.84554	1.43482	1.48202	2.15291	1.357	-0.0770204	0.176375	-0.0067533	-0.470752	-0.308344	-0.155877	0.354962
16.8968	3.19697	2.89162	-0.0260332	2.94402	2.64874	2.86695	3.30929	1.49156	2.79507	2.62706	1.73795	1.79123	2.13155	1.31945	-0.301352	0.206074	0.162263	-0.654196	0.0304939	-0.319123	0.294044
16.9068	3.12271	2.77475	0.00994712	2.98844	2.49609	3.06657	3.70591	1.38711	2.60266	2.95072	1.32412	1.58964	2.4145	1.64569	-0.137896	0.075161	0.469708	-0.768503	-0.35817	-0.308196	0.552452
16.9168	2.89014	2.60213	0.325849	2.95715	2.84278	2.69449	3.48585	1.42867	2.44171	2.93151	1.65867	1.61101	2.52289	1.266	-0.215436	0.144204	0.0823866	-0.505845	-0.215265	-0.47923	0.384566
16.9268	3.38909	2.45834	0.0942611	2.70965	2.33956	2.63	3.68037	1.75683	2.348	2.63236	1.88967	1.57334	2.26847	1.77701	-0.036951	0.122584	0.06494	-0.524268	-0.30344	-0.548837	0.629118
16.9368	3.0435	2.44228	0.235256	2.77131	2.57719	2.98233	3.13312	1.59122	2.46143	2.81213	1.63966	1.61923	2.25572	1.34709	-0.118358	-0.225438	0.430975	-0.715723	-0.378507	-0.35612	0.411509
16.9468	2.83472	2.65524	0.487265	3.06121	2.6631	2.82667	3.38738	1.46358	2.5187	2.8294	1.99997	1.43911	2.24407	1.58438	-0.174111	0.0820165	-0.108713	-0.757973	-0.151153	-0.421728	0.789001
16.9568	3.19456	2.83126	0.425936	3.12081	2.39252	3.25529	3.03263	1.7154	2.30705	2.33868	1.67588	1.50366	2.21201	1.63053	0.207032	-0.0285504	0.0716037	-0.685345	-0.398282	-0.388333	0.350231
16.9668	3.13827	2.69513	0.2787	2.83744	2.66457	2.77442	3.20758	1.54358	2.60791	2.79452	1.74067	1.40783	2.45619	1.73865	-0.120389	0.187905	0.315075	-0.745873	-0.343198	-0.455635	0.506998
16.9768	3.04831	2.89131	0.171771	2.96761	2.50591	2.84125	3.51359	1.45198	2.51129	2.61034	1.56203	1.50763	2.32422	1.4014	-0.11998	-0.0946069	0.231256	-0.602728	-0.535314	-0.276054	0.227598
16.9867	3.11177	2.78439	0.211697	2.66142	2.82753	3.00848	3.63669	1.46664	2.66432	2.94973	1.39649	1.35252	2.18021	1.55502	-0.211122	0.143137	0.15683	-0.555894	-0.160277	-0.73876	0.177771
16.9967	3.29438	2.55373	0.505004	2.80924	2.63481	2.9171	3.36363	1.92594	2.27988	2.57696	1.51949	1.28441	2.43962	1.31295	0.046771	-0.0392956	-0.160554	-0.603721	-0.30277	-0.211421	0.501423
17.0067	3.17046	2.52353	0.292896	2.78324	2.85249	2.86355	3.52772	1.66557	2.41647	2.71825	1.13284	1.70389	2.16465	1.25554	-0.196227	0.132899	0.172126	-0.7273	-0.496243	-0.614865	0.922351
17.0167	3.25844	2.57946	0.37427	2.81319	2.77348	2.85587	3.43204	1.4992	2.63092	2.77448	1.26714	1.66884	2.15328	1.43043	0.134452	0.0428395	0.346768	-0.413203	-0.540666	-0.910908	0.408618
17.0267	2.82268	2.51463	0.282761	2.76719	2.58518	2.74868	3.24839	1.38555	2.37544	2.83177	1.77403	1.38927	2.39937	1.43475	-0.241153	0.122006	0.1069	-0.766407	-0.528111	-0.436386	0.246549
17.0367	3.0215	2.77486	-0.0118301	2.81451	2.79092	2.91306	3.61229	1.57905	2.49998	2.76892	1.64063	1.32027	2.35976	1.41114	0.403728	0.125668	0.260988	-1.01354	-0.386664	-0.23071	0.477499
17.0467	3.04831	2.50315	-0.0212903	2.94924	2.52806	2.63285	3.49105	1.7896	2.50142	2.4798	1.76335	1.50799	2.38464	1.57592	0.151703	0.261744	0.0229545	-0.887975	-0.285614	-0.402794	0.570566
17.0567	2.91854	2.75592	0.0665918	2.60324	2.70811	2.83648	3.19855	1.43913	2.68608	2.61596	1.75237	1.44232	2.34469	1.43819	-0.214038	0.0997061	0.230127	-0.875278	-0.17258	-0.487908	0.416623
17.0667	3.30413	2.80585	0.224616	3.04219	2.57688	2.95541	3.2953	1.55318	2.47508	2.77289	1.45336	1.45146	2.21531	1.67012	-0.0182391	-0.197017	0.416094	-0.651942	-0.481039	-0.202813	0.267679
17.0767	3.18938	2.69067	0.15487	2.80569	2.98612	2.59658	3.45166	1.61283	2.58722	3.00368	1.40938	1.59936	2.15184	1.42878	-0.281071	0.0637016	0.20412	-0.694657	-0.26633	-0.304144	0.4659
17.0867	3.08759	2.55268	0.0613657	3.01305	2.92069	2.50538	3.48652	1.7072	2.44257	2.6623	1.20876	1.70058	2.19498	1.87377	-0.267705	-0.0389528	0.345969	-0.618303	-0.469341	-0.297296	0.306973
17.0967	3.39444	2.74951	0.100888	2.76998	2.52722	2.89038	3.43461	1.42377	2.72857	2.87617	1.71272	1.46973	1.90917	1.46073	-0.0151391	0.249473	-0.010551	-0.846767	0.139758	-0.54275	0.190392
17.1067	3.25613	2.80418	0.0537885	2.92649	2.842	2.83478	3.89622	1.56645	2.63838	2.81524	1.67015	1.22251	2.21126	1.50815	0.12445	0.0474419	-0.0426536	-0.410533	-0.174549	-0.424787	0.439732
17.1167	3.25086	2.53741	0.349214	3.13633	2.73851	2.94233	3.3938	1.73817	2.51698	2.61698	1.52402	1.39304	2.28084	1.68175	0.240506	-0.0100317	-0.0026778	-0.531728	-0.209257	-0.404662	0.165359
17.1267	3.07813	2.48485	-0.0378897	2.86709	2.49812	2.94561	3.40669	1.54825	2.68654	2.79749	1.83652	1.43676	2.19022	1.69997	-0.137485	0.204058	0.197104	-0.566246	-0.625428	-0.231694	0.491285
17.1367	2.8154	2.9359	0.265521	2.5553	2.91644	2.68878	3.56758	1.43442	2.45515	2.74695	1.65021	1.41766	2.1484	1.66632	0.0546049	-0.0938821	-0.120179	-0.580094	-0.374245	-0.177817	0.503219
17.1467	2.97262	2.71438	0.0951354	2.91499	2.82356	2.5685	3.54789	1.70452	2.51461	2.96098	1.40471	1.63843	2.46713	1.4931	-0.179616	-0.109243	0.590626	-0.512949	-0.0795006	-0.284419	0.79943
17.1567	2.8262	2.6662	0.15096	2.95989	2.88659	2.72698	3.44009	1.66726	2.65887	2.42578	1.54087	1.48927	2.0852	1.73704	-0.0942179	0.254552	-0.0189194	-0.356348	-0.446914	-0.443647	0.259833
17.1667	3.15854	2.69795	0.092437	3.0186	2.85748	2.77475	3.4768	1.4905	2.4221	2.86401	1.52794	1.76867	1.98061	1.42059	0.294907	0.216239	0.0938339	-0.255826	-0.347366	-0.172058	0.53713
17.1767	3.31119	2.98531	0.263667	2.92199	2.80038	2.83794	3.73569	1.59081	2.56871	2.87002	1.61494	1.1296	2.3322	1.61728	0.0546804	-0.0673786	0.290927	-0.43646	-0.290454	-0.252676	0.449678
17.1867	3.00282	2.39883	0.318939	2.94077	2.74324	2.65809	3.34358	1.72874	2.45685	2.67042	1.77339	1.79236	2.07536	1.45738	0.190381	-0.0715764	-0.190285	-0.549659	-0.383083	-0.50224	0.0374767
17.1967	3.03073	2.34107	0.485211	2.93696	2.49427	2.81953	3.65443	1.76732	2.42952	2.76083	1.73332	2.00809	2.26394	1.51068	-0.0740548	0.093423	-0.040683	-0.634678	-0.212572	-0.366516	0.360012
17.2067	3.46194	3.07217	0.329923	3.01686	2.61004	2.78096	3.60402	1.73043	2.52473	2.68036	1.56062	1.59101	2.34747	1.70198	-0.118443	-0.0590041	0.1328	-0.494279	-0.152289	-0.362498	0.32356
17.2167	3.28391	2.59578	0.225187	3.03154	2.88299	3.23279	3.637	1.85256	2.39245	2.83075	1.39912	1.26695	2.34119	1.60064	-0.166334	0.257222	0.278791	-0.528464	-0.324526	-0.302151	0.327438
17.2267	2.96623	2.93	0.19281	2.69965	2.94405	2.76451	3.74617	1.28648	2.36884	2.92753	1.59628	1.17511	2.17098	1.80371	0.232823	-0.258441	0.391443	-0.599369	-0.135318	-0.481287	0.374871
17.2367	2.93888	2.67828	0.314901	3.12769	2.94667	2.90461	3.84289	1.47712	2.52519	2.70394	1.52985	1.57196	2.39538	1.63104	-0.234133	0.237568	0.113626	-0.522411	-0.632732	-0.142266	0.65453
17.2467	3.2671	2.75678	0.135896	2.76796	2.64823	2.75488	3.91024	1.7316	2.58609	2.40328	1.4142	1.42776	2.21946	1.45772	-0.0728453	0.216971	0.123234	-0.564677	-0.39639	-0.33721	0.31963
17.2567	3.1266	2.6802	0.461457	3.13184	3.25489	2.81759	3.77223	1.86477	2.41413	2.84398	1.5963	1.72217	2.35367	1.6813	-0.45339	-0.0844658	-0.029586	-0.691958	-0.601422	-0.274139	0.52185
17.2667	3.32776	2.74369	0.0758496	2.81511	2.61672	2.82657	3.39144	1.39699	2.67646	2.58995	1.50647	1.32979	2.37773	1.91852	0.398006	0.0571165	0.0574942	-0.546239	-0.505834	-0.338918	0.321286
17.2767	3.11628	2.79741	0.0674525	2.77041	2.46309	2.57606	3.61313	1.87279	2.36299	2.82264	1.42593	1.50431	2.59881	1.52161	0.15794	-0.0211167	0.139134	-0.847999	-0.464867	-0.146746	0.463231
17.2867	3.05319	2.52704	0.0482574	2.83473	2.4254	3.0363	3.63998	1.66082	2.31694	2.83482	0.927946	1.86018	2.60072	1.54978	-0.0747283	0.0922935	0.111844	-0.487841	-0.102225	-0.438957	0.544046
17.2967	3.09412	2.48041	0.100022	2.89595	2.70069	2.91605	3.41591	1.8152	2.23832	2.35687	1.4567	1.47061	2.37299	1.59011	-0.0344777	-0.05951	0.492755	-0.33672	-0.208654	-0.425888	0.344175
17.3067	2.96896	2.83583	0.301158	2.99377	2.48897	2.68535	3.42241	1.56881	2.48444	2.72014	1.46664	1.49993	2.12759	1.68388	0.226805	-0.0330487	-0.152204	-0.606418	-0.75169	-0.314302	0.553644
17.3167	3.27812	3.20305	0.192624	2.94997	3.2153	2.99307	3.66061	1.64166	2.48214	2.8135	1.19364	1.23323	2.34705	1.22061	-0.100812	0.226853	-0.0589239	-0.672827	-0.118264	-0.786088	0.357008
17.3267	3.14123	2.63568	0.128425	2.50383	2.58995	2.92885	3.63657	1.76346	2.965	2.74132	1.80638	1.7338	2.16034	1.74304	-0.499684	0.0896752	0.267785	-0.728615	-0.819818	-0.515241	0.213126
17.3367	2.85475	2.54504	0.402144	2.78111	3.0114	2.73294	3.63347	1.84576	2.32167	2.77081	1.694	1.34834	2.25503	1.32025	-0.473616	0.0735151	0.232185	-0.583364	-0.157402	-0.17421	0.503516
17.3467	2.91559	2.51108	0.265012	2.77525	2.61223	2.71586	3.63419	1.49788	2.3933	2.52805	1.52842	1.74358	2.19787	1.63258	0.139627	-0.0949029	0.21572	-0.835911	-0.421059	-0.341639	0.270701
17.3567	3.2569	2.64688	0.0623396	2.71673	2.62665	2.88	3.79871	1.73777	2.40841	2.77726	1.56608	1.52567	2.49418	1.50427	-0.363868	-0.0310691	0.322936	-0.936912	-0.231384	-0.323619	0.423513
17.3667	2.96401	2.90583	0.100209	2.83447	2.61663	2.77387	3.6858	1.47632	2.20461	2.85163	1.5583	1.64151	2.2445	1.5517	-0.079071	0.250592	0.478718	-0.597876	-0.423687	-0.550324	0.148794
17.3767	3.06921	2.78558	0.146678	2.64157	2.66122	2.87528	3.42198	1.70169	2.67247	2.79551	1.74133	1.52389	2.14171	1.78038	0.145764	0.424476	0.208905	-0.836067	-0.470772	-0.333633	0.413675
17.3867	3.16169	2.5847	0.103614	2.84526	2.71678	2.6436	3.60981	1.80982	2.144	2.89358	1.57777	1.31945	2.04092	1.68519	-0.104518	0.160367	0.137266	-0.938078	-0.397782	-0.119272	0.56515
17.3967	3.12985	2.3659	0.147164	3.12108	3.17894	3.01263	3.61895	1.93701	2.67826	2.60264	1.46833	1.56738	2.62077	1.34191	-0.0790091	-0.0157139	-0.100964	-0.938465	-0.233383	-0.706859	0.753302
17.4067	3.25918	2.74248	0.390902	3.227	3.03046	2.54508	3.46758	1.38486	2.54205	3.14462	1.568	1.43682	2.17647	1.55938	-0.262118	-0.215406	0.263857	-0.774317	-0.365505	-0.195578	0.141887
17.4167	3.09631	2.56321	-0.0783699	3.01016	2.82221	2.74357	3.41004	1.61526	2.26347	3.14195	1.68767	1.3391	2.10905	1.15972	0.0445105	0.12211	0.10793	-0.603175	-0.0889714	-0.385731	0.519317
17.4267	3.3281	2.56704	-0.0940875	3.16381	2.89927	2.89874	3.45334	1.772	2.25025	2.79044	1.63843	1.58492	2.21607	1.67939	-0.097484	0.386061	0.336026	-0.585628	-0.374446	-0.587248	0.246298
17.4367	3.41318	2.6897	0.469187	2.75979	2.58837	2.8715	3.56055	1.7233	2.45946	2.5687	1.56484	1.57008	2.1988	1.60418	0.00874463	-0.115302	0.376802	-0.842348	0.0117503	-0.527451	0.391086
17.4467	3.29875	2.46853	0.390134	3.1424	2.83976	2.88064	3.38559	1.80051	2.39118	2.98027	1.59231	0.949697	2.41164	1.79088	-0.254112	0.396077	-0.0686739	-0.873157	-0.477067	-0.173796	0.598454
17.4567	2.93994	2.42861	-0.113633	2.91429	2.90652	3.02002	3.80883	1.49879	2.36595	2.85417	1.65368	1.71525	2.52139	2.05626	-0.507632	0.031821	0.183851	-0.500541	-0.214499	-0.667594	0.605239
17.4667	3.26002	2.75707	0.0141328	3.01998	2.7731	3.1901	3.70669	1.45942	2.59802	2.56856	1.44917	1.56752	2.43306	1.95651	-0.0764104	-0.01588	0.274782	-0.612852	-0.344212	-0.303655	0.223275
17.4767	2.86169	2.99666	-0.0775137	3.27681	2.68921	2.70722	3.471	1.84909	2.77086	2.8963	1.61244	1.89241	2.4483	1.64948	-0.185748	0.260023	0.19254	-0.617965	-0.167972	-0.331578	0.425558
17.4867	3.07375	2.48954	0.237027	2.96422	2.62668	2.77575	3.77262	1.62184	2.31506	2.76402	1.59068	1.74144	2.40837	1.59435	0.221505	-0.0033515	0.117349	-0.586201	-0.421563	-0.342604	0.604135
17.4967	3.08784	2.69684	0.196378	2.68151	2.73941	2.76518	3.3005	1.626	2.31066	2.5936	1.84101	1.72415	2.17698	1.88576	0.0626034	0.190231	0.247655	-0.75742	-0.290496	-0.348895	0.22049
17.5066	2.98921	2.80468	-0.169412	2.9647	2.83325	2.57244	3.52674	1.74205	2.23971	2.80723	1.34546	1.62737	2.38272	1.61616	-0.479964	-0.215809	0.148961	-0.719634	-0.533119	-0.23227	0.411948
17.5166	3.01767	2.73209	0.25305	2.91484	2.63939	2.92366	3.69551	1.63349	2.32173	2.68678	1.43737	1.72889	2.40004	1.60288	-0.193078	-0.0647829	0.0717079	-0.411377	-0.589925	-0.0740955	0.414106
17.5266	3.37684	2.69755	0.146732	2.74609	2.47901	2.68704	3.6281	1.75881	2.42712	2.94654	1.67923	1.65852	2.29868	1.71745	-0.0961416	0.136849	0.337109	-0.779842	-0.371405	-0.34369	0.542347
17.5366	3.40605	2.65528	-0.0728523	2.65614	2.90617	2.79493	3.42207	1.69287	2.49777	2.74789	1.79323	1.57403	2.18596	1.49703	0.0480122	0.0720368	0.115022	-0.448794	-0.483225	-0.506974	0.647883
17.5466	3.00812	2.65654	0.301521	2.86162	2.49009	3.03389	3.66478	1.89033	2.57629	2.63088	1.45676	1.47591	2.26175	1.69454	-0.179562	0.434813	0.0500711	-0.441375	-0.361457	-0.063912	0.355657
17.5566	3.10019	2.69689	0.112203	2.91658	2.74903	2.81571	3.5382	1.94207	2.46023	2.42579	1.71857	1.63192	2.07118	1.71809	0.0787075	-0.198652	0.0865376	-0.834936	-0.341655	-0.333225	0.172487
17.5666	2.80952	2.79846	0.164188	3.15277	2.54758	2.79857	3.35874	2.06168	2.21774	2.80982	1.4815	1.74807	2.53207	1.24922	-0.0832311	-0.0244704	0.377384	-0.656682	-0.183073	-0.437189	0.171799
17.5766	3.53253	2.81985	0.156994	2.71191	2.55146	2.76101	3.79239	1.92668	2.52115	2.83444	1.47897	1.57414	2.24843	1.46915	-0.0098918	0.184411	-0.18767	-0.663389	-0.322871	-0.244548	0.176794
17.5866	3.16152	2.74891	-0.0608765	3.03644	2.82532	2.94314	3.75974	2.02655	2.37713	2.6836	2.0573	1.52324	2.03055	1.68396	-0.162053	0.106805	0.0710586	-0.643102	-0.448124	-0.536585	0.403863
17.5966	3.01373	2.35073	0.504174	3.12047	2.97595	2.77619	3.74232	2.1685	2.22732	2.88815	1.58528	1.5449	1.97572	1.74473	0.0791439	0.199863	0.0165339	-0.691188	-0.524232	-0.11665	0.317383
17.6066	2.95757	2.70315	0.39875	2.8296	2.6237	2.79205	3.5408	1.47458	2.38255	2.89459	1.66606	1.55859	1.9642	1.72948	0.0527869	-0.0636836	0.336469	-0.528871	-0.0370062	-0.248602	0.196823
17.6166	2.96648	2.83296	0.0162468	2.82877	2.55633	2.84424	3.82741	1.87369	2.33816	2.72844	1.54091	1.557	2.05512	1.44775	-0.380626	-0.29933	0.105274	-0.749163	-0.335011	-0.479827	0.296122
17.6266	3.06768	2.98795	0.0388048	3.0214	2.77603	2.85528	3.54762	1.85657	2.56094	2.54133	1.38716	1.46086	2.02012	1.62047	-0.231424	0.246413	0.0366034	-0.677435	-0.334818	-0.0936062	0.428452
17.6366	2.90232	2.77486	0.275795	2.91309	2.90049	2.80047	3.63352	1.62168	2.3784	2.69455	1.6878	1.61221	2.29043	1.56435	0.166778	0.0551535	0.337165	-0.687205	-0.504882	-0.442652	0.18125
17.6466	2.83818	2.623	0.025701	3.01632	2.5051	3.03087	3.36728	1.57479	2.5452	2.75514	1.46005	1.66456	2.14151	1.85648	-0.260055	0.292095	0.168683	-0.544239	-0.442721	-0.436772	0.0586937
17.6566	2.96631	2.69842	0.0473483	2.78385	2.87528	2.80028	3.50271	1.61186	2.52677	2.69624	1.53284	1.56467	1.91809	1.18682	-0.320819	0.289978	0.00227046	-0.768583	-0.156514	-0.0447531	0.188465
17.6666	3.26774	2.98962	0.00054283	2.92171	2.68016	2.98436	3.54977	1.70726	2.44359	2.71702	1.60725	1.6734	1.99582	1.54621	0.0308556	0.0768583	0.360591	-0.597648	-0.109396	-0.179904	0.0915031
17.6766	3.16024	2.90519	0.615728	3.08552	2.67916	2.65048	3.72566	1.9125	2.43417	2.93243	1.51072	1.71528	2.37109	1.4876	-0.0985516	-0.0623699	0.360626	-0.737656	-0.397052	-0.609749	0.195372
17.6866	3.26207	2.7611	0.0844778	3.13117	2.60952	2.60834	3.47258	1.7312	2.6842	2.70468	1.76495	1.44328	2.44293	1.43074	-0.195956	0.378501	0.125709	-0.835877	-0.0368189	-0.300786	0.363053
17.6966	3.08133	2.95522	0.398301	2.94354	2.64615	2.63984	3.45066	1.46883	2.41516	2.76239	1.51937	1.36043	2.07762	1.5959	-0.106419	0.246107	0.239049	-0.52057	-0.208598	-0.196492	0.392484
17.7066	3.06767	2.59388	0.299232	2.99402	2.89004	3.04882	3.66494	1.73367	2.61568	2.74395	1.71878	1.58561	2.25981	1.552	0.0672617	0.0287511	0.528212	-0.585213	-0.641491	-0.511537	0.465139
17.7166	3.0661	2.4375	0.390874	2.83875	3.00204	2.87578	3.69118	1.81439	2.35288	2.3442	1.70517	1.76018	2.01178	1.57433	-0.225623	-0.119709	0.216306	-0.602913	-0.21112	-0.356434	0.50226
17.7266	3.03554	2.3407	0.151922	2.941	2.88809	2.56756	3.61307	1.56159	2.77717	2.82814	1.16649	1.73201	2.07037	1.42814	0.319453	-0.125604	0.182257	-0.709346	-0.265414	-0.479966	0.426897
17.7366	3.23834	2.54489	0.212354	2.81158	2.7451	2.9565	3.98417	1.56537	2.55325	2.67792	1.54023	1.44373	2.25754	1.48994	-0.0866271	0.183467	0.0546313	-0.690326	-0.41266	-0.266409	0.526655
17.7466	2.88619	2.44893	0.16176	2.91028	2.52214	2.75318	3.43678	1.45542	2.44946	2.58578	1.73741	1.85348	2.35069	1.25759	-0.0414901	0.252704	0.0819759	-0.516866	-0.408708	-0.164431	0.401568
17.7566	3.0105	2.67851	0.30916	2.71343	2.59907	2.79152	3.7395	1.59205	2.70728	2.65909	1.81456	1.31256	2.32353	1.70316	-0.0638457	-0.0964295	0.796099	-0.437291	-0.349989	-0.500843	0.251544
17.7666	3.0063	2.67282	0.0588198	2.91532	2.73175	2.91896	3.71903	1.6513	2.48919	2.64189	1.42499	1.41846	2.33112	1.83953	0.0372716	0.0304952	0.0325022	-0.63048	-0.348411	-0.453248	0.382831
17.7766	2.9334	2.9366	0.341992	2.94024	2.97018	2.84564	3.58241	1.44906	2.8879	2.5593	1.77649	1.90096	2.12925	1.43274	-0.0350937	0.119738	-0.164979	-0.590429	-0.394794	-0.47172	0.17081
17.7866	2.75843	2.48648	0.421568	3.10228	2.79221	2.55819	3.664	1.76836	2.12464	2.76164	1.63213	1.69847	2.4103	1.11158	-0.0913473	-0.120313	0.315187	-0.348779	-0.509306	-0.167169	0.426997
17.7966	3.08992	2.53387	0.336947	2.70887	2.36483	2.56839	3.52281	1.70764	2.55258	2.26653	1.71282	1.45106	1.93039	1.40304	-0.236178	-0.248891	0.117077	-0.418696	-0.301285	-0.712633	0.735543
17.8066	3.12526	2.90006	0.211008	3.11301	3.03274	2.70909	3.89038	1.8932	2.53697	2.42107	1.56895	1.55169	1.98255	1.56083	-0.350524	-0.0111371	0.538984	-0.655214	-0.243132	-0.695337	0.714669
17.8166	2.94147	2.66489	0.117074	2.93319	2.93754	2.84093	3.89926	1.54143	2.42596	2.58582	1.56388	1.61678	2.18148	1.5128	0.141644	-0.149894	0.399464	-0.236059	-0.0677256	-0.539729	0.211494
17.8266	3.09788	2.68239	0.100078	2.96219	2.17983	2.94401	3.60163	1.58064	2.64335	2.42906	1.53937	1.83359	2.54687	1.32299	0.350129	0.0229693	0.142518	-0.884634	-0.127639	-0.344327	0.545183
17.8366	2.81747	2.27952	0.409078	2.78264	2.66052	2.34129	3.65775	1.325	2.65189	2.83539	1.68206	1.93774	2.28514	1.65334	-0.167572	0.110183	0.128964	-0.468791	-0.47661	-0.60098	0.434743
17.8466	3.27031	2.39433	0.294391	2.83977	2.69078	2.77276	3.38769	1.45598	2.54111	3.00054	1.82088	1.55469	2.44268	1.21142	-0.0569329	0.117903	0.146915	-0.2856	-0.40384	-0.54701	0.433974
17.8566	3.26092	2.68502	0.210934	2.98617	2.80698	3.10037	3.67977	1.48973	2.65132	2.84359	1.7102	1.51266	2.23562	1.35672	-0.1172	-0.0051061	0.412328	-0.722167	-0.205782	-0.232797	0.339774
17.8666	3.29169	2.26376	0.362835	2.85806	2.73657	2.83131	3.61973	1.63558	2.49279	2.73003	1.23978	1.6791	2.41049	1.54778	-0.455366	0.108843	0.0338325	-0.84164	-0.649751	-0.421023	0.27892
17.8766	2.72324	2.31633	0.303467	3.0078	2.68422	2.84113	3.63073	1.92762	2.37177	2.41528	1.45771	1.5188	2.04015	1.50819	-0.0704081	0.131626	0.390928	-0.56674	-0.122584	-0.311693	0.446236
17.8866	3.03439	2.56445	0.0830342	3.1183	2.90192	2.88236	3.38125	1.57711	2.71988	2.5408	1.47167	1.64983	2.19026	1.3804	-0.441115	0.111412	0.248938	-0.769607	-0.176985	-0.387984	0.179187
17.8966	2.87268	2.66779	0.0339003	3.21711	2.80704	3.02806	3.44323	1.79171	2.416	2.69503	1.4603	1.37534	2.2753	1.57498	0.159162	-0.0596262	0.36844	-0.623407	-0.563112	-0.271305	0.262532
17.9066	2.45825	2.55118	0.336441	2.94225	2.56348	3.0474	3.67081	1.99245	2.33891	3.031	1.51509	1.71877	2.09455	1.37812	-0.327977	-0.0841034	0.156306	-0.764769	-0.268421	-0.299474	0.301118
17.9166	3.14525	2.82723	0.186201	3.12972	2.73398	3.23563	3.2578	1.50943	2.4003	2.8716	1.70902	1.57142	2.41279	1.56399	-0.0480526	0.289547	0.285147	-0.557974	-0.660013	-0.208637	0.381849
17.9266	2.94336	2.80247	0.207105	3.03998	2.9782	3.14867	3.49461	1.59147	2.77474	3.01788	1.66528	1.49939	2.39112	1.44614	-0.0948203	0.254712	0.316511	-0.724449	-0.324085	-0.620396	0.445589
17.9366	3.02942	2.64545	-0.0264032	3.01405	2.59599	2.89296	3.21871	1.55905	2.51231	2.51987	1.66488	1.38558	2.43857	1.54207	-0.12062	0.0637545	0.180671	-0.575273	-0.251697	-0.364851	0.659865
17.9466	3.03885	2.78431	0.172139	2.6694	2.50871	2.61149	3.87361	1.53321	2.81988	2.71405	1.56418	1.39702	2.11428	1.11987	-0.112333	0.0591022	0.132451	-0.783276	-0.236986	-0.48174	0.227877
17.9566	2.76681	2.50477	0.182518	3.10301	2.64187	2.55752	3.65708	1.98365	2.63497	2.80264	1.46543	1.36809	2.32778	1.39628	0.0663225	-0.0498671	0.518229	-0.525284	-0.261217	-0.441736	0.63019
17.9666	2.81859	2.91332	0.482286	2.80039	2.69382	2.79492	3.43693	1.2828	2.87692	2.69856	1.84707	1.34902	2.04245	1.48785	-0.208587	-0.039208	0.294974	-0.495276	-0.473925	-0.397355	0.345991
17.9766	2.93704	2.69377	0.207176	3.07972	3.0236	2.73779	3.22069	1.81513	2.37989	2.58788	1.81752	1.51977	2.1059	1.81457	0.118262	0.0675642	0.424914	-0.792002	-0.31804	-0.152042	0.364378
17.9866	2.84294	2.78239	0.407005	2.76032	3.04638	2.5615	3.4737	1.36293	2.51742	3.00407	1.58631	1.5553	2.29472	1.46336	0.222007	0.286019	0.26256	-0.798175	-0.339004	-0.656011	0.654142
17.9966	2.6097	2.81278	0.0922241	2.58235	3.10566	3.03115	3.33222	1.70457	2.83445	2.68708	1.43724	1.29433	2.2995	1.47728	-0.407175	0.242489	0.079267	-0.817868	-0.293705	-0.313626	0.568226
18.0066	3.10365	2.72672	0.267559	2.93631	2.8475	3.01304	3.6476	1.76323	2.47657	2.76712	1.34757	1.63063	2.20847	1.32449	-0.0197672	0.431378	0.0874723	-0.494572	-0.191128	-0.869593	0.4921
18.0166	2.83888	2.98832	0.428204	3.21774	2.76285	2.62344	3.65021	1.50888	2.80064	2.74679	1.48458	1.34979	2.42765	1.23935	-0.299019	0.413752	0.296677	-0.782012	0.0822281	-0.866473	0.201579
18.0265	3.33789	2.77899	0.484379	2.64557	2.66678	2.9799	3.76946	1.59784	2.4047	2.89855	1.71934	1.22533	2.26846	1.5624	-0.139746	0.0252963	0.0562545	-0.54402	-0.123899	-0.468703	0.479191
18.0365	3.15493	2.7596	0.264844	2.6459	2.62294	2.90396	3.46473	1.42493	2.44653	2.5479	1.27178	1.10805	2.39843	1.71056	-0.0640978	0.0298172	0.10616	-0.691643	-0.239715	-0.511141	0.246283
18.0465	3.16105	2.77097	0.291087	3.1199	2.65593	2.5973	3.66368	1.50607	2.68597	2.40869	1.47732	1.56198	2.22666	1.65634	-0.0077174	0.431666	0.218056	-0.608602	-0.211485	-0.675814	0.162775
18.0565	3.26924	2.69442	0.245199	3.2935	3.03707	2.70636	3.56222	1.56904	2.76326	2.46157	1.7435	1.15698	2.62697	1.10598	-0.057022	0.363645	0.426964	-0.481832	-0.370771	-0.404712	0.148758
18.0665	2.97286	2.72044	0.0397983	3.28196	3.01918	2.87449	3.50457	1.52528	2.7412	2.78077	1.91063	1.00848	2.33955	1.54169	-0.0161311	0.122379	0.102732	-0.376942	-0.514715	-0.512624	0.705917
18.0765	3.24422	2.70914	0.452047	2.95238	3.0882	2.66301	3.65589	1.54076	2.60552	2.69296	1.73735	1.56155	1.94727	1.71409	-0.147658	0.202984	-0.0136872	-0.811511	-0.394883	-0.560298	0.600807
18.0865	2.90834	2.34987	0.247608	2.7799	2.82594	2.85481	3.70028	1.69866	2.55176	2.72708	1.64147	1.29519	2.34546	1.45427	0.00904663	0.0131875	0.0919057	-0.586772	-0.241891	-0.370744	0.26898
18.0965	3.15957	2.48783	0.217705	2.99711	2.5078	2.70464	3.89443	1.64927	2.45605	2.60649	1.41595	1.24514	2.38023	1.85234	-0.0676871	0.336672	0.0112067	-0.608719	-0.249767	-0.315092	0.627407
18.1065	3.12213	2.53589	0.161847	2.9293	3.17824	3.06054	3.62353	1.58473	2.58519	2.38881	1.78794	1.38488	2.45402	1.74787	-0.13569	0.0841622	0.435217	-0.809261	-0.488229	-0.444063	0.464132
18.1165	3.13744	2.74578	0.115054	3.1721	2.92812	2.95312	3.48223	1.59434	2.49938	2.63906	1.72558	1.61672	2.48528	1.638	-0.0155966	0.100586	-0.0810952	-0.476548	-0.33478	-0.368772	0.542764
18.1265	2.94159	2.40799	0.291602	2.85707	2.83102	2.69971	3.62528	1.33705	2.28611	2.82309	1.63449	1.54584	2.23251	1.54426	-0.0859597	0.219366	-0.0169609	-0.607025	-0.43121	-0.6929	0.217862
18.1365	2.94657	2.39019	-0.0428576	2.88832	2.72734	3.05141	3.60907	1.44627	2.86804	2.59827	1.65924	1.67307	2.50453	1.74934	0.178771	0.282928	0.491651	-0.395566	-0.516601	-0.28587	0.579567
18.1465	3.19694	2.70113	0.210965	2.79755	2.50928	2.5499	3.69613	1.51358	2.47222	2.60767	1.74555	1.5204	2.49803	1.7148	-0.0680133	0.430775	0.0496951	-0.481618	-0.405894	-0.268575	0.56201
18.1565	3.22956	2.57464	0.299738	3.2759	2.89785	2.77979	3.469	1.53873	2.83828	2.79548	1.57697	1.5585	2.35332	1.34371	-0.0518699	0.431689	0.422505	-0.319926	-0.3742	-0.543481	0.91488
18.1665	3.14659	2.4679	0.535674	2.92175	2.77705	2.9854	3.7107	1.87144	2.39283	2.46511	1.65017	1.45026	2.29576	1.33376	-0.0778449	-0.0300785	0.119412	-0.597482	-0.610059	-0.608147	0.249049
18.1765	3.13323	2.65465	0.282212	3.03628	2.8403	2.61183	3.37984	1.68247	2.2331	2.44799	1.71298	1.47887	2.1722	1.91468	0.176106	0.158481	0.0917713	-0.606993	-0.381275	-0.312463	0.631237
18.1865	2.95259	2.82014	0.135247	2.94766	2.70094	2.96906	3.79029	1.96683	2.80308	2.63587	1.79228	1.41447	2.28964	1.5121	-0.152338	-0.0036792	0.0686713	-0.640093	-0.153149	-0.199108	0.450826
18.1965	2.74104	2.27373	0.46974	3.04395	2.90198	2.6269	3.5494	1.55316	2.57932	2.50769	1.50529	1.36976	2.31335	1.631	0.0622455	0.0494487	0.231084	-0.626116	-0.555791	-0.453127	0.366071
18.2065	3.00282	2.65065	0.0113016	2.88674	2.59886	2.97733	3.39099	1.88154	2.70702	2.57912	1.85743	1.65131	2.36595	1.46479	-0.211181	0.398427	0.626375	-0.596938	-0.475458	-0.603076	0.657908
18.2165	2.96246	2.6754	-0.168473	2.96465	2.85293	2.75615	3.61528	1.81872	2.56158	2.69389	1.71119	1.44354	2.46167	1.97422	-0.0333859	0.164318	-0.0860812	-0.886057	-0.454603	-0.588271	0.385354
18.2265	2.91333	2.68042	0.173921	2.84672	2.69644	2.37968	3.55696	1.83168	2.56816	2.19845	1.47515	1.66882	2.4942	1.69727	-0.270067	0.358366	0.254764	-0.729351	-0.204731	-0.264138	0.45774
18.2365	2.95224	2.70257	0.0863139	2.84137	2.70367	2.83399	3.86015	1.97322	2.57996	2.74193	1.46015	1.6207	2.36655	1.43003	-0.0006566	0.239096	0.171406	-0.534432	-0.298063	-0.492139	0.33113
18.2465	2.92593	2.95178	0.179822	3.00314	2.91836	2.86271	3.83425	2.02333	2.57219	2.70374	1.91559	1.44081	2.14153	1.21961	-0.171033	0.087694	0.130251	-0.546414	-0.169823	-0.420529	0.243423
18.2565	3.14903	2.83454	0.156224	2.72862	2.81775	2.841	3.61286	2.0243	2.49554	2.98242	1.61477	1.4483	2.35982	1.40305	0.215559	0.220166	0.325192	-0.59227	-0.364304	-0.550798	0.215577
18.2665	2.92995	2.58321	0.313509	2.86931	2.53064	2.83531	3.25815	1.76015	2.4842	2.9352	1.78822	1.42363	2.32069	1.46444	-0.0798034	0.46098	0.324842	-0.868668	-0.450324	-0.685767	0.506676
18.2765	3.01698	2.40411	-0.0572359	2.99931	2.57134	2.8747	3.80981	2.02727	2.52555	2.96818	1.63411	1.55496	2.0092	1.64997	0.083076	0.28347	0.185408	-0.527839	-0.157076	-0.116626	0.286961
18.2865	2.7131	2.67173	0.166346	2.71472	2.61528	2.66063	3.53493	1.88353	2.56603	2.88535	1.81794	1.60067	2.23143	1.28689	-0.208998	-0.0675402	0.255384	-0.517644	-0.44435	-0.342962	0.448727
18.2965	2.97951	3.09379	0.304961	2.91669	2.91171	2.6083	3.83489	1.8159	2.57046	2.90672	1.61681	1.36133	2.04317	1.70594	0.339118	0.170184	0.359428	-0.745494	-0.209069	-0.311948	0.299303
18.3065	3.2299	2.76759	0.202962	2.93129	2.81231	2.99437	3.45738	1.76172	2.57485	2.60352	1.78777	1.5068	2.28565	1.66208	0.0354611	0.342291	0.244839	-0.872853	-0.428042	-0.438492	0.282243
18.3165	2.90199	2.63281	0.418366	3.18613	3.06185	2.49716	3.3553	1.42479	2.66768	2.99238	1.52759	1.71837	2.34265	1.53276	0.130727	0.205621	0.318093	-0.502464	-0.379959	-0.328877	0.435211
18.3265	3.03771	2.50264	-0.0797772	2.93	2.83184	2.99367	3.77047	1.88588	2.62769	2.42305	1.86727	1.40366	2.3705	1.34185	0.256568	0.0619999	0.0214067	-0.522773	-0.418351	-0.534659	0.556292
18.3365	3.34764	2.62173	-0.0194873	3.06072	2.64085	2.66757	3.57875	1.78704	2.52542	2.76816	1.96726	1.29156	2.30938	1.76017	-0.173339	0.129426	0.349273	-0.566254	-0.133732	-0.599327	0.479246
18.3465	2.88932	2.65969	0.180681	2.71378	2.87622	2.80877	3.96855	1.34376	2.6647	2.54651	1.69053	1.45016	2.45961	1.49071	-0.312723	0.0319493	0.0492194	-0.489867	-0.406706	-0.818599	0.100068
18.3565	3.2147	2.77311	0.162669	2.79166	3.2121	2.81273	3.51361	1.60107	2.66958	2.75406	1.612	1.63347	2.58754	1.77057	-0.465879	-0.343427	0.240001	-0.32877	-0.42395	-0.498509	0.719244
18.3665	2.98668	2.62316	0.19011	2.77523	2.69809	2.88769	3.4051	1.37959	2.46487	3.04222	1.83293	1.45134	2.48451	1.65062	-0.190491	0.108932	0.33544	-0.566006	-0.286167	-0.0346859	0.613127
18.3765	3.00748	2.53357	0.125323	2.80574	2.64285	2.73278	3.49708	1.45571	2.73046	2.78009	1.55006	1.58377	2.30796	1.79443	-0.03929	0.545211	-0.0198767	-0.688765	-0.430023	-0.599035	0.646474
18.3865	2.80809	2.69581	0.350303	2.90159	3.04142	2.58337	3.5236	1.77038	2.58724	2.49957	1.96579	1.49777	2.18723	1.41925	0.0214724	0.0997711	0.220295	-0.673763	-0.596732	-0.361811	0.535598
18.3965	3.16546	2.66374	0.182833	3.01215	2.79489	2.98315	3.41501	1.76571	2.85389	2.4617	1.81769	1.55854	2.21922	1.57837	-0.137972	0.181079	0.178524	-0.783727	-0.177655	-0.438853	0.0771565
18.4065	3.03051	2.52199	0.0534125	2.94034	3.41569	3.13298	3.38693	1.58408	2.38897	2.9684	1.54484	1.51571	2.29198	1.35186	0.141021	0.121651	0.0379594	-0.631208	-0.469486	-0.389651	0.421221
18.4165	3.13534	2.50595	0.363301	3.09722	2.88425	3.03627	3.47553	1.83905	2.70312	2.80638	1.66909	1.46015	2.15339	1.87138	-0.095065	0.272567	0.236683	-0.730527	-0.48479	-0.410998	0.780988
18.4265	3.2996	2.41338	0.0954041	2.73082	3.06086	2.91079	3.43063	1.48231	2.80103	2.89383	1.76865	1.51273	2.38796	1.3569	-0.210242	-0.0283632	0.221403	-0.526491	-0.32159	-0.281467	0.310769
18.4365	3.20445	2.85044	0.156787	2.99122	2.66929	2.64665	3.64508	1.66209	2.68795	2.6456	1.74879	1.30791	2.27026	1.51617	-0.136279	-0.039504	0.658908	-0.873331	-0.242011	-0.355738	0.626858
18.4465	3.37836	2.80932	0.322483	3.28446	2.51389	2.83757	3.72372	1.90828	2.29453	2.94922	1.70167	1.58542	2.45128	1.6732	0.195911	0.0141736	-0.261341	-0.264187	-0.12213	-0.57395	0.422012
18.4565	3.21535	2.89086	0.349456	2.69426	2.33945	3.04748	3.43355	1.65768	2.75605	2.73145	1.46017	1.51347	2.48659	1.65395	-0.101016	0.257426	0.247141	-0.767504	-0.152378	-0.258088	0.373612
18.4665	2.91727	2.60811	0.0315386	2.92445	2.99274	2.7785	3.7226	1.63122	2.61235	2.90208	1.88289	1.28413	2.20552	1.42924	-0.0047231	-0.0686485	-0.329522	-0.20801	-0.364163	-0.311271	0.327755
18.4765	3.06238	2.56955	0.36683	3.1895	2.69203	2.95752	3.51079	1.49538	2.79584	2.93437	1.66547	1.61859	2.37709	1.55971	-0.294332	-0.063892	-0.0860616	-0.674403	-0.333059	-0.236532	0.403013
18.4865	3.22103	2.71378	0.503029	2.80686	2.66659	2.74187	3.51599	1.79587	2.55923	2.76433	1.87622	1.57321	2.09051	1.582	-0.492206	0.096973	0.150263	-0.387519	-0.499023	-0.415443	0.310832
18.4965	3.09491	2.8395	0.0231083	3.09926	2.69539	2.99341	3.52772	1.4144	2.97274	2.52684	1.74379	1.62303	2.55761	1.18481	-0.0312538	0.15975	0.255474	-0.381928	-0.285728	-0.383407	0.455646
18.5065	3.06696	2.62529	0.264056	3.11765	2.67701	2.69444	3.5543	1.55069	2.58917	2.76844	1.73846	1.35842	2.19385	1.58052	-0.284141	0.190238	-0.0513648	-0.552203	-0.270765	-0.6809	0.489573
18.5165	3.02313	2.44698	0.367197	2.96544	2.76648	2.87978	3.51545	2.00626	2.8562	2.71399	1.49187	1.42436	2.29281	1.65895	-0.366349	0.32836	0.47775	-0.793023	-0.665505	-0.505128	0.873293
18.5265	3.5128	2.59243	0.342244	2.90853	2.68331	2.89477	3.5262	1.80268	2.54119	2.5116	1.45418	1.42883	2.21743	1.29704	-0.207409	-0.0316006	0.406296	-0.555992	-0.421344	-0.28811	0.511759
18.5365	3.07828	2.62416	-0.0114285	2.92575	2.74841	2.86694	3.61912	1.61175	2.4305	2.69737	1.41355	1.34434	2.34552	1.4768	-0.457496	0.192728	0.337421	-0.543273	-0.0451013	-0.788646	0.300066
18.5464	2.87504	2.82061	0.119353	2.93391	2.58174	2.66495	3.72007	1.48393	2.63269	2.48901	1.5492	1.51749	2.29662	1.64466	-0.209047	0.205923	0.410829	-0.657903	-0.203309	-0.542743	0.071722
18.5564	3.24888	2.82398	0.0735167	3.2687	2.56588	2.72238	3.64473	1.53982	2.60491	2.92953	1.8613	1.4548	2.38007	1.62294	0.0533682	-0.0725941	0.185968	-0.787591	-0.424044	-0.471404	0.312714
18.5664	3.21368	2.7437	0.473253	3.23559	2.80045	2.50797	3.62368	1.79281	2.24438	2.63387	1.93733	1.60519	1.98779	1.70821	-0.326094	0.145598	0.501768	-0.669153	-0.554431	-0.34269	0.294719
18.5764	3.09157	2.66038	0.600033	3.16597	2.6201	2.75218	3.41732	1.81762	2.6302	2.55111	1.25452	1.54322	2.04349	1.47896	-0.229161	-0.181714	0.100549	-0.878853	-0.327553	-0.799764	0.416952
18.5864	3.08731	2.75266	0.594617	2.98147	2.62563	2.81957	3.37366	1.52467	2.78011	2.83807	1.72403	1.6974	2.5179	1.5077	-0.184447	0.0591611	0.115453	-0.401999	-0.686558	-0.434744	0.26419
18.5964	2.73423	2.75544	0.277966	2.77782	2.83965	2.89788	3.77948	1.43821	2.59919	2.49936	1.91991	1.37604	2.07495	1.71507	-0.0152251	0.0462264	0.10836	-0.868953	-0.288953	-0.454888	0.385558
18.6064	2.61214	2.65472	0.0596609	2.82337	2.68949	2.70617	3.62164	1.35427	2.74592	2.9603	2.01041	1.63165	2.229	1.66782	-0.105629	0.0724521	-0.040594	-0.437621	-0.42427	-0.443416	0.463219
18.6164	2.7584	2.83489	-0.0225375	2.69398	2.71094	2.39636	3.50038	1.4402	2.71627	2.735	1.84442	1.48227	2.2867	1.51172	0.0717721	0.100583	0.137474	-0.618864	-0.569283	-0.524286	0.505523
18.6264	2.96426	2.30759	-0.0431068	2.95264	2.61165	2.97926	3.53041	1.68235	2.6334	2.79175	1.58145	1.42532	2.30416	1.54671	-0.140027	0.198848	0.113293	-0.678966	-0.262816	-0.499499	0.162099
18.6364	3.23589	2.87985	0.0523782	3.12066	2.71476	2.6772	3.41018	1.62494	2.55771	2.51336	1.4878	1.43178	2.22233	1.49696	-0.208824	-0.117316	0.212389	-0.56674	-0.266025	-0.493548	0.47729
18.6464	3.02769	2.73611	0.24725	2.84856	2.7681	3.01172	3.70765	1.66734	2.58907	2.67192	1.72917	1.49698	2.35815	1.47632	-0.355042	-0.113159	-0.183257	-0.599027	-0.991558	-0.339681	0.383649
18.6564	2.91187	2.84861	-0.0288041	2.69901	2.92132	3.16779	3.64626	1.88759	2.29646	2.58852	1.74859	1.55605	2.68234	1.67875	-0.0854447	-0.0154451	0.264414	-0.371744	-0.533239	-0.321595	0.481334
18.6664	2.94243	2.95067	0.230566	2.95732	2.6989	2.93863	3.3277	1.25611	2.41308	2.73844	1.79114	1.39024	2.44258	1.61195	0.227533	0.176977	0.184736	-0.756802	-0.596065	-0.565791	0.161961
18.6764	2.80287	2.73183	0.381465	3.08731	2.87032	3.00265	3.42609	1.81207	2.57253	2.83642	1.67194	1.4827	2.22283	1.55893	-0.41153	0.273041	0.362915	-0.501739	-0.24402	-0.0741045	0.174562
18.6864	2.92738	2.86903	-0.0004583	2.82945	2.72082	2.99819	3.77947	1.74951	2.69413	2.83159	1.502	1.33405	2.08853	1.44841	-0.224007	0.481726	0.0820786	-0.208539	-0.364042	-0.399638	0.109188
18.6964	2.97353	2.68073	-0.0521894	3.0106	2.69798	2.58345	3.42633	1.79049	2.82006	2.30976	1.64295	1.51666	2.60493	1.81195	-0.0149699	0.325645	0.267958	-0.739188	-0.26389	-0.14653	0.533497
18.7064	3.35473	2.72242	0.168612	3.07731	2.70436	2.65443	3.53644	1.77543	2.65247	2.76451	1.90011	1.40229	2.43313	1.48007	0.102934	0.24993	0.134507	-0.617781	-0.370161	-0.697919	0.236433
18.7164	3.08589	2.72814	0.42986	3.05009	2.81214	2.55005	3.31622	1.47179	2.48556	2.81589	1.62151	1.60021	2.33347	1.45325	0.101731	0.128321	0.0685082	-0.651683	-0.74526	-0.20064	0.525713
18.7264	2.79166	2.57256	0.174702	3.03921	2.57603	2.75378	3.49982	1.4061	2.46183	2.41402	1.64163	1.39104	2.41943	1.75388	0.221141	0.0993014	0.378687	-0.677432	-0.621644	-0.577181	0.309217
18.7364	3.02232	2.61193	0.298039	2.93778	2.96207	2.77456	3.81928	1.61948	2.8653	2.72742	1.73928	1.33391	2.25283	1.53182	-0.442987	0.145826	0.281462	-0.217972	-0.404406	-0.290873	0.226352
18.7464	2.80907	2.64397	0.304101	3.05095	2.63129	2.65967	3.67729	1.66459	2.70089	2.71862	1.61659	1.31137	2.30221	1.72736	-0.0981137	0.241885	0.1832	-0.653607	-0.577196	-0.499277	0.463842
18.7564	3.06546	2.91483	0.50218	3.12839	2.9589	2.65418	3.54951	1.94471	2.60306	2.85816	1.46879	1.36682	2.26164	1.59577	-0.166817	-0.300618	0.144525	-0.525161	-0.194939	-0.401165	0.370805
18.7664	3.01148	2.39847	0.216822	3.34895	3.04871	2.6935	3.36884	1.54638	2.98463	2.74792	1.66779	1.37343	2.45673	1.73157	0.169451	-0.158989	-0.0686709	-0.99476	-0.220835	-0.34785	0.193484
18.7764	3.18216	2.72411	-0.0081684	3.09482	2.89365	3.11071	3.21734	1.68663	2.55281	2.8241	1.74256	1.6675	2.29856	1.84333	-0.135453	-0.0427218	0.222207	-0.490915	-0.420559	-0.41962	0.500898
18.7864	2.94899	3.00276	0.641961	3.29507	2.83831	2.8286	3.47871	1.56228	2.50487	2.68028	1.55078	1.44041	2.55141	1.74189	0.00127616	0.0983683	0.412973	-0.502509	-0.492915	-0.544327	0.577352
18.7964	3.09043	2.49662	-0.0981781	3.02981	2.39992	2.94116	3.48352	1.50132	2.76059	2.65857	1.93728	1.53636	2.42315	1.64143	-0.261932	-0.180117	0.20756	-0.335551	-0.335774	-0.1475	0.457891
18.8064	3.00436	2.77559	0.268441	2.79429	2.75252	2.69722	3.45393	1.65275	2.79038	2.45008	2.0586	1.39219	2.46738	1.7299	0.0661217	0.158394	0.16854	-0.96037	0.00051888	-0.628265	0.404679
18.8164	2.97751	2.99463	0.162021	2.8565	2.50244	2.69785	3.51274	1.81782	2.46484	3.02836	1.43468	1.58611	2.32445	1.89993	-0.0952009	0.115554	0.756427	-0.654942	-0.497599	-0.686184	0.327528
18.8264	3.17402	2.39225	0.187066	2.74579	2.58297	2.84888	3.60352	1.85464	2.80721	3.0214	2.00554	1.57895	2.07706	1.39209	0.0689122	0.230771	0.498847	-0.817429	-0.460531	-0.378604	0.217002
18.8364	2.99935	2.60842	-0.0612072	2.8241	2.67602	2.76403	3.67364	1.47577	2.83634	2.74501	1.61012	1.62977	2.26995	1.74519	-0.370775	-0.147599	0.411831	-0.615291	-0.513655	-0.49472	0.45365
18.8464	3.04726	2.48879	0.178229	2.86953	2.9557	2.9278	3.59543	1.83256	2.91753	2.82068	1.86994	1.52212	2.47616	1.52426	-0.0142316	-0.251052	0.0823443	-0.730531	0.0871114	-0.634729	0.423454
18.8564	2.98343	2.77443	0.549274	3.0268	2.87783	2.84517	3.57883	1.43996	2.87452	2.70009	1.65661	1.64316	2.49312	1.58857	0.0257971	-0.0468169	0.0241489	-0.917698	-0.468794	-0.667934	0.233646
18.8664	2.99518	2.75062	0.217133	3.14084	2.65288	2.90786	3.49805	1.65647	2.48718	2.86859	1.7779	1.46322	2.09636	1.59488	0.0960544	0.215449	0.262572	-0.776162	-0.354744	-0.464307	0.645059
18.8764	2.80407	2.69798	0.530171	3.31785	2.75609	3.0756	3.45372	1.62151	2.84958	2.46944	2.03446	1.70072	2.41007	1.3918	-0.0472946	-0.0528826	0.278572	-0.561964	-0.403337	-0.584278	0.31571
18.8864	3.15471	2.27159	0.00288635	2.79254	2.81276	2.99483	3.48749	1.89824	2.89323	2.82691	1.68599	1.57432	2.01315	1.71297	0.106576	0.116606	0.362629	-0.498751	-0.557573	-0.331229	0.420984
18.8964	3.01329	2.46757	0.13602	2.93007	2.80802	2.82474	3.3696	1.57808	2.78868	2.74812	1.87719	1.66869	2.36171	2.09963	-0.221034	0.23297	0.435922	-0.887452	-0.504678	-0.275946	0.679202
18.9064	3.26678	2.66151	0.139085	2.58302	2.97173	3.18238	3.36466	1.78001	2.58727	3.0161	2.04236	1.80241	2.53107	1.69561	-0.0731594	0.11164	0.342314	-0.449484	-0.422239	-0.460322	0.333656
18.9164	2.9742	2.33229	0.283855	2.88654	2.51869	3.02993	3.60259	1.52992	2.77835	2.89156	1.75766	1.49942	2.35077	1.9688	-0.318364	0.192245	0.244736	-0.610313	-0.565072	-0.329997	-0.0248184
18.9264	2.97329	2.83874	-0.0752321	2.93221	2.70605	2.87977	3.74804	1.49858	2.46675	3.18819	1.7101	1.34867	2.26745	1.62323	0.0776626	-0.0665149	0.0491575	-0.150322	-0.274042	-0.510528	0.258085
18.9364	2.88047	2.59243	0.172476	2.94605	2.65892	2.70022	3.5778	1.74585	2.63944	2.75309	1.67951	1.71811	2.28199	1.59258	0.100974	0.311914	0.107901	-0.756117	-0.300394	-0.405817	0.515706
18.9464	2.83456	2.91443	0.335229	2.82035	2.80496	2.82335	3.52838	1.52137	2.95281	2.74502	1.82448	1.7283	2.06369	1.89879	-0.347052	0.129184	0.27093	-0.560729	-0.391994	-0.521643	0.609902
18.9564	2.67876	2.91967	0.027285	2.66443	2.79355	3.02474	3.53452	1.75847	2.74317	2.62222	1.91923	1.3234	2.27121	1.68963	0.173656	-0.0337886	0.174155	-0.631759	-0.428156	-0.308273	0.53757
18.9664	3.11585	2.48553	0.0706884	3.18897	2.92253	2.78345	3.44908	1.45698	2.37086	2.69739	1.84389	1.43502	2.2179	1.33394	0.0377759	0.0947714	0.214395	-0.630445	-0.43957	-0.54809	0.364886
18.9764	3.14528	2.30162	0.534652	2.74007	2.58311	3.00398	3.44079	1.95522	2.43498	2.86565	1.83174	1.60917	1.80655	1.54821	-0.0005192	0.164677	0.220691	-0.415186	-0.33357	-0.5166	0.440455
18.9864	2.71672	2.64481	0.171933	2.90598	2.92973	3.04381	3.58963	1.98508	2.469	2.83614	1.85103	1.58651	2.19141	1.33598	-0.270915	-0.0297463	0.375149	-0.714734	-0.581307	-0.330515	0.305452
18.9964	2.98443	2.53983	0.276185	3.21535	3.05336	3.01958	3.57903	1.54665	2.52978	2.67023	2.04452	1.29891	2.15668	1.89832	-0.0607366	0.168029	0.492705	-0.489704	-0.433048	-0.640271	0.487185
19.0064	3.00695	2.74475	0.442779	3.18834	2.78438	2.70554	3.41772	1.57472	2.58421	2.8466	1.70927	1.47021	2.00365	1.5132	0.0309039	0.00296484	0.45077	-0.549669	-0.320171	-0.288487	0.225949
19.0164	2.69328	2.78567	0.0911006	3.05492	2.66739	2.75894	3.54345	1.61928	2.59134	3.13483	1.83777	1.61482	2.40246	1.97494	-0.33427	0.195916	0.23266	-0.325895	-0.32402	-0.662324	0.458856
19.0264	2.76085	2.82407	0.186394	2.96695	2.83109	3.12399	3.52711	1.53476	2.6007	2.74155	1.72234	1.42957	2.26882	1.7218	-0.299261	0.394649	-0.0268061	-0.787208	-0.618254	-0.558202	0.128693
19.0364	3.28937	2.33838	0.30201	3.19234	2.78725	2.62355	3.36237	1.80543	2.66284	2.88638	1.71819	1.1747	2.09896	1.78336	-0.275131	0.323008	0.0796007	-0.640819	-0.572879	-0.382824	0.394341
19.0464	3.13665	2.27549	0.331221	2.99864	3.0027	3.14844	3.3269	1.57001	2.6444	3.09361	1.9155	1.39984	2.22782	1.65144	-0.321106	-0.005396	0.24685	-0.570604	-0.536359	-0.551646	0.758684
19.0564	2.88287	2.7065	-0.0678044	2.91775	3.0243	3.27257	3.49963	1.51951	2.76629	3.05598	1.49268	1.58045	2.16438	1.66671	-0.0872507	-0.100973	0.103931	-0.548304	-0.437715	-0.153334	0.0941471
19.0664	2.93163	2.52211	0.564442	3.04774	2.84158	3.02289	3.2554	1.89292	2.66346	2.5574	1.94758	1.55937	2.15132	1.53694	-0.0022467	0.132387	0.112001	-0.278096	-0.361961	-0.410347	0.32997
19.0763	3.10908	2.71898	-0.0243646	3.08161	2.94503	3.14562	3.62645	1.62365	2.59142	2.59696	1.49384	1.42624	2.46667	1.53092	-0.328415	0.0474284	-0.0443659	-0.659338	-0.508524	-0.228395	0.199929
19.0863	2.99682	2.9108	0.0941856	2.9137	2.93859	2.83962	3.68425	1.89055	2.89188	2.74921	1.46529	1.50456	2.32989	1.7974	0.140008	0.180736	0.326176	-1.05175	-0.50817	-0.245694	0.38399
19.0963	3.09519	2.59911	0.0944317	3.01912	2.91198	2.60598	3.47988	2.01469	2.38443	2.93535	1.61729	1.05721	2.17546	1.70844	0.16008	-0.105595	0.440183	-0.566624	-0.308713	-0.352673	0.391725
19.1063	3.07143	2.53975	0.238475	2.77588	2.66563	2.44128	3.81983	2.07504	2.55855	2.9061	1.52708	1.29457	2.05767	1.7214	-0.100802	-0.081177	0.354407	-0.694599	-0.42876	-0.272156	0.252188
19.1163	2.83967	2.49862	0.191362	2.85578	2.58465	2.81129	3.59488	1.68502	2.80626	2.75592	1.66509	1.38454	2.47902	1.54443	0.051002	0.0386009	-0.085512	-0.729849	-0.389667	-0.358766	0.251242
19.1263	2.91858	3.04387	0.208435	3.17469	2.40784	3.00976	3.42452	1.8787	2.62139	2.60632	1.93967	1.44554	2.24532	1.70818	-0.149691	0.00107583	0.389981	-0.868508	-0.305876	-0.271344	0.380647
19.1363	3.01615	2.3957	0.287801	2.84726	2.72236	2.87836	3.5187	1.85803	2.4352	2.41379	1.63855	1.10254	2.39768	1.39011	-0.0152991	0.326282	0.411147	-0.605994	-0.341971	-0.303922	0.402669
19.1463	3.36162	2.54755	-0.0849716	3.16127	2.87987	2.75431	3.60032	1.34879	2.47375	2.567	1.78605	1.50592	2.51756	1.69059	-0.166544	0.280174	0.068108	-0.551915	-0.199656	-0.377598	0.109872
19.1563	3.12766	2.71256	0.145234	3.08326	3.09888	2.93016	3.35888	1.93188	2.51361	2.77902	1.8236	1.45925	2.72028	1.24555	0.245884	0.339757	0.306756	-0.643037	-0.79911	-0.132735	0.249584
19.1663	3.11284	2.68945	-0.325865	3.05261	3.15523	3.12375	3.4967	1.52258	2.67844	2.95334	1.5972	1.08855	2.08308	1.50501	0.0727415	0.238966	0.201989	-0.633906	-0.480586	-0.584869	0.450412
19.1763	3.01961	2.45045	0.112813	2.98611	3.03587	2.95769	3.28692	1.68208	2.40247	2.86796	1.83966	1.36216	2.16153	1.81343	-0.198699	0.322332	-0.0468937	-1.00296	-0.261815	-0.0669109	0.329396
19.1863	3.23182	2.45984	0.0302733	3.233	2.75925	2.84623	3.45238	1.87457	2.72032	2.77071	1.74788	1.34177	2.45058	1.82691	0.0046344	0.153423	0.109506	-0.620597	-0.247576	-0.594667	0.219942
19.1963	3.01085	2.49598	0.260144	3.10554	2.59583	2.84551	3.47034	1.41614	2.98977	2.71372	1.62131	1.24338	2.29821	1.70596	0.0300039	-0.0350223	0.105476	-0.541426	-0.695029	-0.833681	0.260197
19.2063	2.88899	2.56757	0.359519	2.89028	2.82471	2.83758	3.4909	1.66602	2.57971	2.769	2.02454	1.29592	2.28195	1.59471	-0.288472	-0.0647315	0.334007	-0.534707	-0.559577	-0.594095	0.49389
19.2163	3.10916	2.81059	0.287481	2.95977	2.92347	2.933	3.34682	1.53241	2.50039	2.66018	1.88601	1.35472	2.41952	1.37271	-0.487267	0.052662	0.125405	-0.258302	-0.699485	-0.48256	0.329914
19.2263	3.09947	2.36117	0.246216	3.13349	2.61151	3.26357	3.5198	1.5544	2.4863	2.77736	1.86578	1.21984	2.46386	1.84574	-0.0029579	0.249379	0.00086767	-0.427571	-0.223451	-0.0699097	0.349562
19.2363	3.01453	2.61142	0.0126953	3.07399	2.83575	2.87618	3.56629	1.66595	2.68877	2.59688	1.76636	1.7979	2.4342	1.70876	-0.271771	-0.112478	0.325311	-0.488845	-0.420923	-0.640326	0.28432
19.2463	3.13874	2.5097	0.257766	3.00962	2.92568	2.72058	3.51747	1.47284	2.59534	2.84462	1.73957	1.60225	2.57074	1.54497	0.0200923	0.191078	0.236259	-0.697825	-0.777164	-0.48722	0.348031
19.2563	3.23361	2.42777	0.108827	2.8198	2.6778	2.9629	3.01731	1.76361	2.5953	2.83832	1.91363	1.59307	2.3498	1.67027	-0.154701	-0.205903	0.126125	-0.543167	-0.453718	-0.427022	0.254772
19.2663	2.90337	2.59705	-0.0570909	2.89745	2.73296	2.64178	3.64785	1.44996	2.95669	2.54324	1.91085	1.51346	2.32227	1.47839	-0.0650627	-0.0363843	0.0907701	-0.902605	-0.171938	-0.335854	0.463057
19.2763	3.06617	2.34266	0.0122363	3.15991	2.54477	3.06648	3.72572	1.77443	2.46986	2.97263	1.51285	1.48314	2.07192	1.5027	0.0500809	0.396595	0.380934	-0.338638	-0.467927	-0.603857	0.0659568
19.2863	2.90231	2.82979	0.0600354	3.24855	2.5926	2.95843	3.69219	1.48052	2.50439	2.60027	1.83732	1.5037	2.27981	1.60726	-0.314094	0.241652	0.138051	-0.753293	-0.593439	-0.546841	0.441482
19.2963	3.04688	2.56268	0.269572	3.30977	3.08463	3.01042	3.86808	1.60351	2.61352	2.53749	1.6848	1.68687	2.44415	1.27533	0.0702742	-0.170299	0.0113395	-0.406849	-0.549083	-0.646549	0.566695
19.3063	3.02878	2.57259	0.407087	2.97784	2.81299	2.88908	3.34914	1.60367	2.66244	2.7907	1.75829	1.42021	2.29758	1.2774	-0.137842	0.0629814	0.211794	-0.728481	-0.11059	-0.128101	0.356012
19.3163	2.91408	2.71412	0.45064	2.98673	2.69727	2.79467	3.99055	1.56675	2.46921	2.73894	1.63389	1.07802	2.37032	1.6119	-0.122922	0.0157077	0.164457	-0.565488	-0.269198	-0.440836	0.347124
19.3263	3.05145	2.74707	0.567115	2.79086	2.70881	2.71671	3.65869	1.3822	2.28221	2.92052	1.82284	1.2509	2.45208	1.80839	0.0746441	0.183637	0.0750223	-0.374021	-0.600013	-0.496334	0.430696
19.3363	2.66036	2.87546	0.311994	2.85143	2.75596	2.71143	3.61782	1.53722	2.71877	2.76627	1.76324	1.57029	2.02099	1.52633	-0.0344867	0.178409	0.223057	-0.382254	-0.523751	-0.195429	0.782732
19.3463	2.93704	2.75383	-0.0411106	3.20093	2.63112	2.63628	3.68368	1.50604	2.44801	2.59417	1.64103	1.35394	2.54044	1.49071	-0.115681	0.172961	-0.0009866	-0.736242	-0.121784	-0.611677	0.214677
19.3563	2.85446	2.68762	0.668953	2.99563	2.59933	2.73143	3.62282	1.77991	2.71565	3.22994	1.64024	1.5183	2.29986	1.34068	0.162103	0.099984	-0.135532	-0.669566	-0.305989	-0.664977	0.442797
19.3663	3.12034	2.69315	0.423052	3.23353	2.95598	2.63943	3.56765	1.50796	2.84693	2.5209	1.74682	1.56287	2.25699	1.63756	-0.0593383	-0.126912	0.118494	-0.784657	-0.485468	-0.657462	0.322906
19.3763	3.04127	2.54881	0.246809	3.28057	2.53368	2.98516	3.89228	1.51387	2.67079	2.74727	1.59946	1.2854	2.22173	1.41121	-0.0554606	0.247176	0.169186	-0.640262	-0.359582	-0.673161	0.065001
19.3863	2.95914	2.63237	0.398993	2.97091	2.75812	2.76307	3.5205	1.47756	2.4791	2.716	1.45314	1.7969	2.59974	1.47418	-0.316028	-0.0281472	0.327768	-0.556434	-0.0850786	-0.528731	0.537055
19.3963	3.06291	2.75947	0.27322	2.91646	2.78078	2.83762	3.79752	1.56817	2.17241	2.85643	1.947	1.69669	2.59765	1.49431	-0.009084	0.168835	0.134202	-0.486313	-0.411502	-0.417677	0.47202
19.4063	2.75143	2.55812	0.185278	3.01717	2.73311	2.85959	3.41277	1.51448	2.3416	2.75427	1.86109	1.77449	2.16946	1.68249	-0.0511073	-0.16613	0.225722	-0.710466	-0.284071	-0.492229	0.301969
19.4163	2.53617	2.99744	0.119969	2.87525	2.33063	2.79082	3.33485	1.78655	2.41667	2.34077	1.78389	1.31004	1.99235	1.62962	-0.157085	0.196405	0.577664	-0.355794	-0.256228	0.02614	0.247172
19.4263	3.12915	2.42168	0.257001	2.90157	2.74333	2.72201	3.70628	1.64926	2.41491	2.60329	1.62368	1.48877	2.45528	1.41726	0.199026	0.0705042	0.308751	-0.391347	-0.362831	-0.425597	0.170251
19.4363	3.2344	2.37442	-0.283011	2.66984	2.70656	3.15954	3.58746	1.60904	2.64912	2.69877	1.81558	1.32047	2.35038	1.61357	-0.0665622	0.188204	0.0168631	-0.521062	-0.466375	-0.482249	0.0812139
19.4463	3.18296	2.72563	0.362184	3.00176	2.58935	2.488	3.59143	1.98232	2.32705	2.8194	1.57338	1.30353	2.38694	1.19784	-0.332242	0.0471581	0.160957	-0.791967	-0.353204	-0.407581	0.46978
19.4563	2.85255	2.59122	0.454442	2.85372	2.80939	2.82999	3.26244	1.6054	2.59268	2.75474	1.68373	1.48413	2.30808	1.47672	0.107893	-0.107034	0.146897	-0.532656	-0.377928	-0.366006	0.332155
19.4663	2.88138	2.78137	0.237788	2.48752	2.66319	2.62873	3.52489	1.45458	2.47713	2.77428	1.82112	1.44626	2.37058	1.35951	-0.22603	0.226727	0.257858	-0.535361	-0.270327	-0.345032	0.292884
19.4763	3.35956	2.77143	0.0667715	2.81394	2.84761	2.71669	3.55236	1.651	2.50515	2.8283	1.74486	1.6979	2.31949	1.46696	-0.231704	0.176352	0.323162	-0.359251	-0.621085	-0.150801	0.513709
19.4863	3.3147	2.50234	0.374702	2.9237	2.61086	2.86243	3.29938	1.42139	2.63421	2.71117	1.60161	1.54074	2.48167	1.56543	-0.37392	-0.165029	0.266774	-0.420655	-0.317809	-0.490065	0.332684
19.4963	2.93605	3.04485	0.240138	2.88122	2.57145	2.96152	3.35815	1.54431	2.54104	2.61426	2.01256	1.33618	2.11176	1.80091	-0.233822	0.00386782	-0.0237922	-0.617191	-0.262818	-0.386714	0.29351
19.5063	3.20841	2.58831	0.567861	2.83273	3.10528	2.54466	3.395	1.52735	2.801	2.45965	1.86878	1.59733	2.29925	1.75847	-0.160783	0.00636537	0.261255	-0.766842	-0.630086	-0.355486	0.256835
19.5163	3.24891	2.77854	0.15988	2.69322	2.52534	2.70331	3.46848	1.70243	2.85981	2.61	1.29645	1.19008	2.29165	1.45504	0.132017	-0.0282167	0.436444	-0.538311	-0.331605	-0.237443	0.15188
19.5263	2.82872	2.63245	0.183558	2.95624	2.45677	2.99862	3.4085	1.62215	2.41517	2.57399	1.7009	1.50466	2.14392	1.26838	-0.170253	0.0636941	0.794799	-0.579729	-0.5182	-0.373837	0.368779
19.5363	3.12452	2.90454	0.233957	2.81817	2.77794	3.01312	3.51686	1.653	2.53079	2.80971	1.70752	1.41453	2.36287	1.60022	0.106877	0.284521	-0.0453625	-0.58516	-0.616999	-0.19753	0.44566
19.5463	2.97059	2.63273	0.178225	2.99202	2.75118	2.85626	3.25247	1.66416	2.60989	2.75177	1.92612	1.39219	2.28663	1.53969	-0.0594576	0.210792	0.343464	-0.246303	-0.254558	-0.436328	0.604324
19.5563	2.69891	2.53396	0.102291	2.74266	2.60634	3.1899	3.55027	1.63376	2.58263	2.96975	1.54968	1.35862	2.37099	1.68087	-0.0216623	0.14862	0.0579503	-0.490512	-0.508685	-0.593578	0.277123
19.5663	2.93048	2.87747	0.179789	2.88501	2.73035	3.03916	3.82207	1.49879	2.59398	2.87768	1.68606	1.54223	2.48979	1.5119	0.05274	0.370807	-0.0113603	-0.445185	-0.32397	-0.692411	0.454313
19.5763	2.88812	2.79174	0.169296	3.01029	2.74203	2.91961	3.56457	1.60058	2.70876	2.71995	1.37457	1.36327	1.99496	1.41717	-0.0008726	0.123347	0.385698	-0.634611	-0.374067	-0.304431	0.485094
19.5863	2.72544	2.84735	0.283333	2.91718	2.66446	2.76537	3.36632	1.81115	2.50375	2.74819	1.87062	1.25585	2.40078	1.72647	-0.134955	0.280822	-0.0681137	-0.778839	-0.434792	-0.607013	0.176175
19.5962	3.07025	2.37103	0.339789	2.90772	2.93271	2.78742	3.29797	1.75497	2.64982	3.27683	1.88575	1.42571	2.26606	1.45782	-0.0210764	0.459783	0.519529	-0.574214	-0.558218	-0.187371	0.088782
19.6062	3.38133	3.00339	0.289589	2.78858	2.9162	2.80277	3.64996	1.47292	2.64908	2.82038	1.79751	1.30184	2.16561	1.84382	-0.105812	0.105544	0.496207	-0.693465	-0.527452	-0.0470664	0.427308
19.6162	3.1206	2.7607	0.284754	3.18169	3.11963	3.05229	3.35807	1.54862	2.64764	2.68385	2.04793	1.40761	2.4729	1.53314	-0.273114	-0.0362031	-0.168023	-0.52169	-0.359781	-0.347795	0.228033
19.6262	2.80915	2.37044	0.261867	2.92227	2.88948	2.80576	3.30636	1.67569	2.69517	3.11073	1.54329	1.19909	2.3305	1.51364	0.0223241	0.0890032	0.0709619	-0.313979	-0.610399	-0.29042	0.28526
19.6362	2.97351	2.60524	0.263537	2.78985	2.88788	2.71731	3.50066	1.41603	2.76154	2.94739	1.70992	1.43666	2.21818	1.39041	0.0814301	-0.143449	0.00124064	-0.802056	-0.539352	-0.607147	0.379139
19.6462	2.85267	2.4535	0.138426	2.88395	2.9733	2.71008	3.56266	1.82772	2.82938	3.04631	1.67739	1.34727	2.38318	1.37263	-0.0757007	-0.0814548	-0.063703	-0.370722	-0.157563	-0.4282	0.514586
19.6562	2.78914	2.60741	0.145962	3.01116	2.63137	2.51005	3.55827	1.52329	2.74123	2.63049	1.71526	1.38874	2.48309	1.77752	-0.069179	0.261584	0.556933	-0.762424	-0.234727	-0.314583	0.268219
19.6662	3.14374	2.5584	0.305806	2.91163	2.83894	2.9888	3.79986	1.87145	2.82347	2.80623	1.44163	1.46659	2.37824	1.65599	-0.0040481	0.315979	-0.0489277	-0.548208	-0.525313	-0.573264	0.250497
19.6762	3.11116	2.87949	0.0847435	3.22553	2.6975	2.83244	3.52941	1.9419	2.63333	2.87081	1.72166	1.10129	2.23266	1.75647	-0.286485	0.211789	0.414993	-0.611173	-0.295914	-0.488241	0.0247504
19.6862	2.90813	2.7443	0.397755	3.01804	2.8018	2.82761	3.24076	2.06321	2.97357	3.02719	1.66968	1.64037	2.3678	1.82357	0.0240198	0.101684	0.0986659	-0.734035	-0.0383289	-0.261964	0.356957
19.6962	3.30107	2.66434	0.104269	2.80799	3.12247	2.6841	3.83577	2.00952	2.72355	2.85065	1.8188	1.63152	2.25138	1.50273	-0.150166	0.221752	-0.110201	-0.427729	-0.557197	-0.24655	0.417568
19.7062	2.93296	2.80373	0.0332585	3.08503	2.98824	2.76363	3.70086	1.99183	2.77087	2.89116	1.7224	1.64459	2.40984	1.54914	0.183804	0.0449263	-0.101716	-0.448913	-0.187402	-0.543285	0.149052
19.7162	3.26629	2.50906	0.0497976	3.28759	2.7877	2.81955	3.52745	1.35872	2.71683	2.84651	1.78156	1.83927	2.45912	1.38029	0.0711409	0.255183	0.0353183	-0.908822	-0.120666	-0.683463	0.193621
19.7262	2.98793	2.64174	0.0992667	2.50139	2.9507	2.75887	3.56744	1.67389	2.73451	2.49863	1.8283	1.64118	2.47099	1.5679	0.148619	0.0873286	0.227536	-0.288795	-0.358985	-0.57412	0.250464
19.7362	3.35698	2.59876	0.0661071	3.23753	2.65196	2.6477	3.41454	1.54315	2.78924	2.67264	1.91814	1.61989	2.51839	1.38388	-0.181356	-0.0290185	0.212691	-0.618874	-0.201631	-0.49355	0.444508
19.7462	2.91096	2.7393	0.29477	2.90761	2.95471	2.87428	3.73473	1.50212	2.76554	2.6974	1.97383	1.6289	2.51911	1.67485	-0.0827418	0.0417734	0.0133795	-0.535746	-0.556488	-0.736636	0.196931
19.7562	3.03872	2.45675	0.199365	2.90093	2.80013	2.80596	3.76224	1.38797	2.82863	2.96545	1.99185	1.2712	2.60157	1.78177	-0.0946527	0.0368432	0.229361	-0.408534	-0.635907	-0.313216	0.473372
19.7662	3.04018	2.66331	0.242638	2.71566	2.80909	2.79091	3.95511	1.79628	2.48205	2.91511	1.46602	1.25937	2.27291	1.44939	0.1338	0.279692	0.362104	-0.364788	-0.0854304	-0.310987	0.233948
19.7762	2.8881	2.46238	0.131354	2.88218	2.5527	2.52899	3.74985	1.54538	2.66132	2.77421	1.41741	1.33096	2.45094	1.63821	-0.252845	-0.144881	0.338152	-0.609511	-0.310002	-0.468621	0.345289
19.7862	2.76777	3.02104	0.182151	2.72618	3.00611	3.05925	3.29111	1.81367	2.63572	2.70696	1.92905	1.55984	2.37297	1.3953	-0.0523123	0.0482015	0.0543655	-0.583391	-0.30692	-0.521501	0.409047
19.7962	2.7604	2.58912	0.19064	2.90706	2.85072	2.87851	3.25908	1.75457	2.83101	2.77813	1.94049	1.77069	2.41079	1.33727	-0.0246581	0.00024382	0.030737	-0.692233	-0.477116	-0.331868	0.174997
19.8062	3.01148	2.96237	-0.0813325	3.25554	2.92551	2.72465	3.55037	1.80047	2.81964	2.6439	1.57675	1.71031	2.59245	1.64293	-0.279794	0.028055	0.0933069	-0.492845	-0.350926	-0.698602	0.269994
19.8162	3.09023	2.61872	0.35967	2.68672	3.03042	2.45599	3.56323	1.87329	2.67878	2.59968	1.65961	1.40114	2.25541	1.37084	0.142863	0.221672	0.389652	-0.253928	-0.285934	-0.488087	0.339811
19.8262	3.0783	2.55422	0.367275	2.79912	2.72614	3.1041	3.67434	1.76923	2.48301	2.6869	1.74361	1.53706	2.59263	1.53084	0.115683	0.153284	0.178275	-0.55654	-0.263449	-0.252664	0.605998
19.8362	3.12726	3.07288	0.0769338	2.92116	2.89412	3.03132	3.55449	1.49474	2.78768	2.89126	2.13523	1.18437	2.07444	1.59132	-0.224098	-0.196638	-0.291804	-0.633713	-0.366248	-0.021866	0.507465
19.8462	2.80587	2.53484	-0.188618	2.84306	2.84493	2.8662	3.24297	1.57102	2.59359	2.80355	1.75301	1.60047	2.56833	1.55865	-0.20199	-0.0986462	0.265203	-0.666737	-0.271754	-0.826292	0.335417
19.8562	2.97742	2.51117	0.306999	2.86595	2.85962	2.55881	3.4862	1.66264	2.71942	2.69954	1.81504	1.67042	1.90596	1.60078	0.179076	-0.0719041	0.253902	-0.907614	-0.249922	-0.483036	0.629097
19.8662	2.79914	2.55951	0.171424	2.97474	2.90393	2.71087	3.70342	1.76625	2.49946	2.82314	1.68434	1.82248	1.98044	1.60482	-0.193618	-0.095451	0.132771	-0.590347	-0.666734	-0.507718	0.431593
19.8762	2.96516	2.80886	0.221439	3.10709	2.74606	2.51773	3.65689	1.80111	2.59105	2.53546	2.02336	1.58987	2.47118	1.50616	0.0674882	0.181725	-0.0082301	-0.932523	-0.380634	-0.651618	0.318
19.8862	2.88947	2.61055	0.177985	3.04938	2.67878	3.0796	3.37397	1.44265	2.60195	2.80866	1.32008	1.30243	2.48478	1.73623	-0.196258	0.0643615	0.165506	-0.558554	-0.489741	-0.0282911	0.0830772
19.8962	3.04182	2.67389	0.301476	2.96232	2.8509	2.83155	3.50396	1.79588	2.5326	2.77062	1.99277	1.70523	2.42274	1.66078	-0.196901	-0.259795	0.0655622	-0.581395	-0.374713	-0.365796	0.275131
19.9062	3.09802	2.70232	0.242447	2.95398	2.57773	2.98955	3.8831	1.7755	2.6162	2.78256	1.88111	1.39965	2.07965	1.2947	0.364625	0.202486	0.290823	-0.66857	-0.095025	-0.283912	0.337713
19.9162	2.88924	2.52047	0.114509	2.82138	2.76118	3.03562	3.94079	1.63851	2.65769	2.75369	1.72136	1.32655	2.19345	1.34123	-0.030976	0.179277	0.227539	-0.769083	-0.526663	-0.395147	0.319775
19.9262	3.12421	2.67929	0.370431	3.05551	3.02362	3.03014	3.42642	1.42446	2.70936	2.69937	1.66537	1.28568	2.299	1.75211	-0.0901273	0.558362	0.173536	-0.815837	-0.232572	-0.439088	-0.0747511
19.9362	3.07744	2.42457	0.242904	3.02741	2.75247	3.13746	3.42084	1.62699	2.75176	2.98309	1.50751	1.38125	2.30597	1.9186	0.0467227	-0.0091846	0.130986	-0.58248	-0.150116	-0.283836	0.113354
19.9462	3.0665	2.59343	0.361744	3.1076	2.94285	2.77779	3.77743	1.4886	2.61335	2.79813	1.81317	1.31359	2.07472	1.80802	0.0892579	0.315956	0.211854	-0.528283	-0.372092	-0.331291	0.669742
19.9562	2.85834	2.80075	0.352157	2.67421	2.83315	2.93105	3.71756	1.77576	2.78906	2.81195	1.81409	1.63293	2.22447	1.85274	-0.0759	-0.0277229	0.188124	-0.596553	-0.548106	-0.536102	0.0830621
19.9662	2.98013	2.41564	0.2804	2.98961	2.64127	2.87325	3.41712	1.93284	2.529	2.70273	1.68457	1.46753	2.50746	1.64688	-0.348104	0.374532	-0.0829178	-0.698305	-0.44456	-0.306891	0.218231
19.9762	2.84975	2.59614	0.23363	3.01691	2.69471	3.1872	3.64438	1.86524	2.73799	2.48425	1.74102	1.49558	2.32307	1.72533	0.0106472	0.13332	0.132097	-0.41134	-0.32945	-0.358743	0.478732
[truncated: 4,008 more rows]
