# Supplementary material for: Chromatin sequesters pioneer transcription factor Sox2 from exerting force on DNA
Source: Nat Commun. 2022 Jul 9;13:3988. doi: 10.1038/s41467-022-31738-x (PMC9271091; doi:10.1038/s41467-022-31738-x)
Supplement: Supplementary file 6 — Source Data [file 41467_2022_31738_MOESM6_ESM.zip › Source_data_supp_figure_2.xlsx]

## Sheet: Sheet1
	TTGT	[CA][AT]TTGT
0	174	188
1	188	669
2	201	1468
3	669	2129
4	752	3654
5	1303	6260
6	1468	7181
7	1727	7519
8	2129	8118
9	2230	8973
10	2584	12046
11	3377	13878
12	3654	14769
13	4395	18495
14	4511	19300
15	4737	19367
16	5197	21315
17	5266	21774
18	5363	22134
19	5973	22691
20	6147	22896
21	6260	22974
22	6305	23068
23	6655	23255
24	6940	23371
25	7148	23571
26	7181	24279
27	7246	25178
28	7519	25400
29	7809	25549
30	7912	25862
31	8118	25917
32	8246	26322
33	8315	26365
34	8465	26505
35	8901	26869
36	8973	26873
37	9529	27476
38	9561	27505
39	9638	27772
40	10049	28822
41	10990	29484
42	11203	29520
43	11582	30509
44	11683	31190
45	11809	31292
46	11848	31953
47	12046	32275
48	12154	32510
49	12181	34098
50	12641	34250
51	12791	34865
52	12809	35696
53	12970	35763
54	13878	35965
55	14062	36121
56	14111	36938
57	14320	36982
58	14631	37190
59	14740	38336
60	14769	38632
61	14841	38689
62	15042	38920
63	15087	40925
64	15268	43543
65	15426	44460
66	15483	45087
67	15551	45121
68	15927	45600
69	16088	46063
70	16313	46579
71	16724	46819
72	16752	46884
73	18252	47058
74	18495	47138
75	18658	47386
76	18753	47596
77	19098	48233
78	19300	48334
79	19367
80	19504
81	19638
82	19892
83	20081
84	20291
85	20721
86	20891
87	20895
88	20923
89	21052
90	21315
91	21383
92	21420
93	21524
94	21626
95	21774
96	21844
97	21958
98	21993
99	22134
100	22366
101	22564
102	22585
103	22620
104	22691
105	22896
106	22974
107	23040
108	23068
109	23231
110	23239
111	23255
112	23363
113	23371
114	23521
115	23571
116	23653
117	23729
118	23765
119	24004
120	24010
121	24115
122	24279
123	24353
124	24430
125	24784
126	24892
127	25049
128	25067
129	25095
130	25129
131	25178
132	25202
133	25269
134	25400
135	25549
136	25846
137	25862
138	25908
139	25917
140	26060
141	26083
142	26177
143	26201
144	26249
145	26322
146	26365
147	26505
148	26798
149	26869
150	26873
151	27109
152	27476
153	27505
154	27536
155	27557
156	27637
157	27772
158	27829
159	27943
160	28260
161	28397
162	28520
163	28699
164	28705
165	28822
166	29302
167	29356
168	29392
169	29484
170	29520
171	29583
172	29601
173	29819
174	29835
175	29974
176	30052
177	30286
178	30446
179	30455
180	30506
181	30932
182	31003
183	31060
184	31117
185	31190
186	31292
187	31370
188	31914
189	31953
190	32275
191	32297
192	32510
193	33672
194	33974
195	34098
196	34250
197	34305
198	34394
199	34468
200	34819
201	34865
202	34909
203	35168
204	35350
205	35402
206	35696
207	35738
208	35763
209	35832
210	35862
211	35965
212	35982
213	36000
214	36121
215	36382
216	36650
217	36828
218	36832
219	36931
220	36938
221	36982
222	37190
223	37273
224	37281
225	37327
226	37542
227	37823
228	37912
229	37932
230	38038
231	38046
232	38132
233	38222
234	38230
235	38336
236	38373
237	38415
238	38575
239	38632
240	38689
241	38920
242	39121
243	39136
244	39428
245	39503
246	39550
247	39643
248	39899
249	40127
250	40181
251	40898
252	40925
253	41195
254	41221
255	41233
256	41599
257	41888
258	42264
259	42295
260	42677
261	42686
262	42786
263	42832
264	42859
265	43312
266	43336
267	43543
268	43727
269	44014
270	44070
271	44074
272	44109
273	44302
274	44460
275	44481
276	44609
277	44788
278	44859
279	44937
280	45048
281	45087
282	45121
283	45239
284	45309
285	45600
286	45648
287	46063
288	46078
289	46382
290	46463
291	46559
292	46579
293	46674
294	46808
295	46819
296	46841
297	46884
298	47058
299	47138
300	47265
301	47362
302	47386
303	47531
304	47538
305	47596
306	47632
307	47733
308	47749
309	47833
310	48071
311	48233
312	48271
313	48334
314	48339
315	48349
316	48439
