# Supplementary material for: Chromatin sequesters pioneer transcription factor Sox2 from exerting force on DNA
Source: Nat Commun. 2022 Jul 9;13:3988. doi: 10.1038/s41467-022-31738-x (PMC9271091; doi:10.1038/s41467-022-31738-x)
Supplement: Supplementary file 6 — Source Data [file 41467_2022_31738_MOESM6_ESM.zip › Source_data_supp_figure_3.xlsx]

## Sheet: Supp Fig 3C
Early foci	Late foci
0.0172434	0.00125041
0.0143762	0.00417456
0.00899307	0.0109041
0.0176617	0.0023425
0.00337971	0.0075116
0.0309103	0.00669133
0.0157134	0.00456509
0.00471184	0.00663884
0.0225193	0.0108384
0.00197776	0.015452
0.00442036	0.00407191
0.0088366	0.011414
0.0142387	0.00445412
0.0111494	0.00679953
0.00684295	0.00046797
0.00663157	0.00378114
0.00253089	0.0107973
0.0220348	0.00668434
0.0261512	0.00421032
0.0101426	0.0198181
0.0110132	0.00440714
0.00660077	0.0177468
0.0152339	0.00893604
0.00886221	0.00044116
0.00678104	0.0151688
0.0059295	0.00643083
0.0267526	0.0129826
0.00212435	0.00437453
0.00415248	0.00270284
0.00470374	0.00244396
0.0084901	0.00648426
0.0176584	0.00026978
0.00625119	0.013289
0.00654395	0.00029103
0.00674938	0.00662749
0.0015153	0.0024544
0.00428203	0.00448685
0.00438502	0.00245703
0.0243721	0.00118313
0.0179293	0.0023777
0.00897165	0.0194983
0.0176157	0.0350487
0.00449939	0.0111359
0.0331484	0.00343851
0.00658374	0.0132162
0.0175906	0.0108914
0.00883992	0.00663226
0.012426	0.0130211
0.0104184	0.00208892
0.0177134	0.00389735
0.00900139	0.00647541
0.00338599	0.00480054
0.0200184	0.00136263
0.00676836	0.00631935
0.00662191	0.00666755
0.0152305	0.0003075
0.0235751	0.00653666
0.00885395	0.00628336
0.00466155	0.00649406
0.0197499	0.0262714
0.00836311	0.0154403
0.00779602	0.00637999
0.00646823	0.0108213
0.00886686	0.00220955
0.0244752	0.00169211
0.00661674	0.0175345
0.00601194	0.0151677
0.00428755	0.00892983
0.013592	0.00604727
0.00664751	0.00639028
0.00583102	0.00832632
0.0110069	0.00434287
0.00614711	0.00890511
0.00370078	0.0157291
0.00203435	0.00692028
0.00667744	0.0109525
0.00875265	0.0044479
0.00357254	0.00442253
0.00678008	0.00839038
0.00585081	0.00466233
0.00879053	0.00446664
0.0112125	0.0129975
0.00667743	0.00190299
0.00590817	0.00459495
0.0133235	0.0006217
0.00909877	0.00690248
0.0151254	0.00448575
0.0116817	0.00246994
0.00450301	0.0128278
0.0242597	0.00638981
0.0397231	0.00419298
0.0133449	0.00349253
0.0180717	0.0135549
0.00250526	0.00653065
0.00697024	0.00675501
0.00453821	0.00562065
0.00286413	0.00816608
0.00718905	0.0175052
0.0109729	0.00871876
0.0106935	0.00452621
0.00631926	0.00655451
0.0303546	0.006689
0.0176101	0.00880879
0.0200619	0.00250027
0.0068933	0.0004396
0.00671408	0.00361305
0.00847542	0.00898056
0.0210518	0.00399621
0.0638216	0.0109079
0.0198596	0.00432822
0.0220782	0.00115975
0.00212946	0.00662651
0.011178	0.00251246
0.00874158	0.00852553
0.0178289	0.00657682
0.00602759	0.00673862
0.00773838	0.00920801
0.0197812	0.00438798
0.00163469	0.00139991
0.0148277	0.017607
0.00333744	0.015502
0.0178817	0.0175206
0.00785592	0.00670381
0.0125573	0.00185954
0.00443175	0.00853396
0.0110017	0.00672735
0.00443056	0.0086619
0.014782	0.00848705
0.00458183	0.0045523
0.00542312	0.00437247
0.00350358	0.00436964
0.0156085	0.00784265
0.00447989	0.00441533
0.0152051	0.00038782
0.0198481	0.00413471
0.00423873	0.00246561
0.00652824	0.0106851
0.0111273	0.00243312
0.00649327	0.00177893
0.0127841	0.00195695
0.00578979	0.013094
0.00872819	0.0109077
0.00880971	0.00664543
0.00659229	0.00438767
0.0218837	0.00918047
0.0164374	0.00887482
0.0132154	0.00599022
0.00775632	0.00429642
0.00660704	0.00140134
0.00611988	0.0111455
0.0156964	0.00679056
0.0102451	0.00650364
0.00428577	0.00657009
0.0127106	0.0150195
0.0157327	0.0107471
0.00677147	0.00229161
0.00606268	0.00238573
0.00363937	0.00196105
0.00645008	0.00239834
0.00852754	0.00652556
0.00438366	0.00445138
0.0200262	0.0066589
0.013008	0.00453922
0.0086708	0.00198436
0.0200096	0.00413024
0.0220013	0.0107423
0.0132186	0.0014642
0.00866249	0.00645203
0.0175469	0.00438866
0.0121283	0.00465086
0.00667631	0.00131284
0.00755935	0.00250237
0.025302	0.0046846
0.0175252	0.00438828
0.00660422	0.00431431
0.00419803	0.00888894
0.0133119	0.00454628
0.0155202	0.00441896
0.00598477	0.00875439
0.0107086	0.00462057
0.00623468	0.00684689
0.0175045	0.00422967
0.00389315	0.00196735
0.0134304	0.0133232
0.00642564	0.00849963
0.00644868	0.00244495
0.0111228	0.00615758
0.00212423	0.00212513
0.00461896	0.0088875
0.00376133	0.00421156
0.00209916	0.0067101
0.0156296	0.00672602
0.00458856	0.00258502
0.00672164	0.0164741
0.00171287	0.00628731
0.0048069	0.00601957
0.0106937	0.00909178
0.00681998	0.00629776
0.00856148	0.0078432
0.00255918	0.00634089
0.00353564	0.00667711
0.00692554	0.00602596
0.00678134	0.00154618
0.00891985	0.00677728
0.0151189	0.00616151
0.0218557
0.00564968
0.00425531
0.00447049
0.00813976
0.022032
0.00665917
0.0284492
0.0134527
0.0241927
0.0197124
0.00062929
0.0100247
0.0197409
0.010926
0.0127782
0.00679699
0.00282359
0.0080445
0.0101473
0.0155249
0.00699138
0.0200144
0.00144895
0.0109998
0.0177744
0.00656336
0.0136194
0.00559199
0.0220865
0.00669433
0.00666626
0.00689859
0.00473576
0.00229528
0.00329385
0.00245012
0.00443719
0.00883942
0.00338737
0.0175562
0.00899645
0.0193121
0.00681096
0.0114625
0.03055
0.00888093
0.0102933
0.0161554
0.012756
0.0109453
0.0154177
0.00891252
0.00409693
0.0084215
0.00437482
0.00869711
0.00453786
0.00334614
0.00629532
0.0307309
0.00394276

## Sheet: Supp Fig 3D
Time (hh:mm:ss)	DNA Condensation Events	DNA Breakage Events
0:03:00	1
0:06:00
0:09:00
1:02:00
1:05:00
1:08:00
2:01:00
2:04:00
2:07:00
3:00:00
3:03:00
3:06:00
3:09:00
4:02:00
4:05:00
4:08:00
5:01:00	2
5:04:00
5:07:00
6:00:00
6:03:00
6:06:00
6:09:00
7:02:00
7:05:00
7:08:00
8:01:00
8:04:00
8:07:00
9:00:00
9:03:00
9:06:00
9:09:00
10:02:00
10:05:00
10:08:00
11:01:00
11:04:00
11:07:00
12:00:00
12:03:00	3
12:06:00
12:09:00
13:02:00
13:05:00
13:08:00	4
14:01:00
14:04:00
14:07:00
15:00:00
15:03:00
15:06:00
15:09:00
16:02:00
16:05:00
16:08:00
17:01:00
17:04:00
17:07:00
18:00:00
18:03:00
18:06:00
18:09:00
19:02:00
19:05:00
19:08:00
20:01:00
20:04:00
20:07:00
21:00:00
21:03:00
21:06:00
21:09:00
22:02:00
22:05:00
22:08:00
23:01:00
23:04:00
23:07:00
24:00:00
24:03:00
24:06:00	5
24:09:00
25:02:00
25:05:00
25:08:00
26:01:00
26:04:00
26:07:00
27:00:00
27:03:00
27:06:00
27:09:00
28:02:00
28:05:00
28:08:00
29:01:00
29:04:00
29:07:00
30:00:00
30:03:00
30:06:00
30:09:00
31:02:00	6
31:05:00
31:08:00
32:01:00
32:04:00
32:07:00
33:00:00
33:03:00
33:06:00
33:09:00
34:02:00
34:05:00
34:08:00
35:01:00
35:04:00
35:07:00
36:00:00
36:03:00
36:06:00
36:09:00
37:02:00
37:05:00
37:08:00
38:01:00
38:04:00
38:07:00
39:00:00
39:03:00
39:06:00
39:09:00
40:02:00
40:05:00
40:08:00
41:01:00
41:04:00
41:07:00
42:00:00
42:03:00
42:06:00
42:09:00
43:02:00
43:05:00
43:08:00
44:01:00
44:04:00
44:07:00
45:00:00
45:03:00
45:06:00
45:09:00
46:02:00
46:05:00
46:08:00
47:01:00
47:04:00
47:07:00
48:00:00
48:03:00
48:06:00
48:09:00
49:02:00
49:05:00
49:08:00
50:01:00
50:04:00
50:07:00
51:00:00
51:03:00
51:06:00
51:09:00
52:02:00
52:05:00
52:08:00
53:01:00
53:04:00
53:07:00
54:00:00
54:03:00	7
54:06:00
54:09:00
55:02:00
55:05:00
55:08:00
56:01:00
56:04:00
56:07:00
57:00:00
57:03:00
57:06:00
57:09:00
58:02:00
58:05:00
58:08:00
59:01:00
59:04:00
59:07:00
60:00:00
60:03:00
60:06:00
60:09:00
61:02:00
61:05:00
61:08:00
62:01:00
62:04:00
62:07:00
63:00:00
63:03:00
63:06:00
63:09:00	8
64:02:00
64:05:00
64:08:00
65:01:00
65:04:00
65:07:00
66:00:00
66:03:00
66:06:00
66:09:00
67:02:00
67:05:00
67:08:00
68:01:00
68:04:00
68:07:00		1
69:00:00
69:03:00
69:06:00
69:09:00
70:02:00
70:05:00
70:08:00
71:01:00
71:04:00
71:07:00
72:00:00
72:03:00
72:06:00
72:09:00
73:02:00
73:05:00
73:08:00
74:01:00
74:04:00
74:07:00
75:00:00	9
75:03:00
75:06:00
75:09:00
76:02:00
76:05:00
76:08:00
77:01:00	10
77:04:00
77:07:00
78:00:00
78:03:00	11
78:06:00
78:09:00
79:02:00
79:05:00	12	2
79:08:00
80:01:00
80:04:00		3
80:07:00
81:00:00
81:03:00
81:06:00
81:09:00		4
82:02:00
82:05:00	13
82:08:00
83:01:00
83:04:00
83:07:00
84:00:00
84:03:00
84:06:00
84:09:00
85:02:00
85:05:00
85:08:00
86:01:00
86:04:00
86:07:00
87:00:00
87:03:00
87:06:00		5
87:09:00
88:02:00
88:05:00
88:08:00	14	6
89:01:00
89:04:00
89:07:00
90:00:00
90:03:00
90:06:00
90:09:00
91:02:00
91:05:00
91:08:00
92:01:00
92:04:00
92:07:00
93:00:00
93:03:00
93:06:00
93:09:00
94:02:00
94:05:00
94:08:00
95:01:00
95:04:00
95:07:00
96:00:00
96:03:00
96:06:00
96:09:00
97:02:00
97:05:00	15	6
97:08:00
98:01:00
98:04:00	16	7
98:07:00
99:00:00
99:03:00
99:06:00
99:09:00	17
100:02:00
100:05:00
100:08:00
101:01:00
101:04:00
101:07:00
102:00:00
102:03:00
102:06:00
102:09:00
103:02:00
103:05:00
103:08:00
104:01:00
104:04:00
104:07:00
105:00:00
105:03:00
105:06:00
105:09:00
106:02:00
106:05:00
106:08:00
107:01:00
107:04:00
107:07:00
108:00:00
108:03:00
108:06:00
108:09:00
109:02:00
109:05:00
109:08:00
110:01:00
110:04:00
110:07:00
111:00:00
111:03:00		8
111:06:00	18	9
111:09:00
112:02:00
112:05:00
112:08:00
113:01:00
113:04:00
113:07:00
114:00:00		10
114:03:00
114:06:00
114:09:00
115:02:00
115:05:00
115:08:00
116:01:00
116:04:00
116:07:00
117:00:00
117:03:00
117:06:00	18
117:09:00
118:02:00
118:05:00	19
118:08:00
119:01:00
119:04:00
119:07:00
120:00:00
120:03:00
120:06:00
120:09:00
121:02:00
121:05:00	20
121:08:00
122:01:00	21
122:04:00
122:07:00
123:00:00
123:03:00	22
123:06:00
123:09:00
124:02:00
124:05:00	23	11
124:08:00
125:01:00
125:04:00	24	12
125:07:00
126:00:00
126:03:00
126:06:00	25	13
126:09:00
127:02:00
127:05:00
127:08:00
128:01:00
128:04:00
128:07:00
129:00:00
129:03:00
129:06:00
129:09:00
130:02:00
130:05:00	26
130:08:00
131:01:00
131:04:00
131:07:00
132:00:00
132:03:00
132:06:00
132:09:00
133:02:00
133:05:00	27	14
133:08:00
134:01:00
134:04:00	28
134:07:00
135:00:00	29
135:03:00
135:06:00
135:09:00
136:02:00
136:05:00	30	15
136:08:00
137:01:00
137:04:00
137:07:00
138:00:00
138:03:00	32	16
138:06:00
138:09:00	33
139:02:00
139:05:00
139:08:00
140:01:00
140:04:00
140:07:00
141:00:00
141:03:00	34
141:06:00
141:09:00
142:02:00	35
142:05:00	36
142:08:00	38
143:01:00
143:04:00
143:07:00
144:00:00
144:03:00	39
144:06:00
144:09:00
145:02:00	40	17
145:05:00
145:08:00
146:01:00
146:04:00
146:07:00
147:00:00	43
147:03:00	45
147:06:00	46
147:09:00
148:02:00
148:05:00
148:08:00
149:01:00
149:04:00
149:07:00
150:00:00	47	18
150:03:00
150:06:00
150:09:00	48
151:02:00
151:05:00	50
151:08:00
152:01:00	53
152:04:00
152:07:00	54
153:00:00	56
153:03:00
153:06:00
153:09:00
154:02:00	57
154:05:00	60	19
154:08:00	62
155:01:00	63
155:04:00
155:07:00	64	20
156:00:00
156:03:00
156:06:00
156:09:00
157:02:00
157:05:00	66
157:08:00	68
158:01:00	69	21
158:04:00
158:07:00	70	22
159:00:00
159:03:00	71	24
159:06:00	73
159:09:00	74
160:02:00
160:05:00	75
160:08:00
161:01:00	78
161:04:00	79
161:07:00	80
162:00:00
162:03:00	81
162:06:00	82
162:09:00	84	25
163:02:00	87	26
163:05:00
163:08:00	88
164:01:00
164:04:00
164:07:00
165:00:00
165:03:00
165:06:00
165:09:00
166:02:00
166:05:00
166:08:00
167:01:00
167:04:00
167:07:00
168:00:00
168:03:00
168:06:00	89	27
168:09:00
169:02:00
169:05:00
169:08:00
170:01:00
170:04:00
170:07:00
171:00:00
171:03:00
171:06:00
171:09:00
172:02:00
172:05:00
172:08:00
173:01:00
173:04:00
173:07:00
174:00:00
174:03:00
174:06:00
174:09:00
175:02:00
175:05:00
175:08:00
176:01:00
176:04:00
176:07:00
177:00:00
177:03:00
177:06:00
177:09:00
178:02:00
178:05:00
178:08:00
179:01:00
179:04:00
179:07:00
180:00:00
180:03:00
180:06:00
180:09:00
181:02:00
181:05:00
181:08:00
182:01:00
182:04:00
182:07:00
183:00:00		28
183:03:00
183:06:00
183:09:00
184:02:00
184:05:00
184:08:00
185:01:00
185:04:00
185:07:00
186:00:00
186:03:00		29
186:06:00
186:09:00
187:02:00
187:05:00
187:08:00
188:01:00
188:04:00
188:07:00
189:00:00
189:03:00
189:06:00
189:09:00
190:02:00
190:05:00
190:08:00
191:01:00
191:04:00
191:07:00
192:00:00
192:03:00
192:06:00
192:09:00
193:02:00
193:05:00
193:08:00
194:01:00
194:04:00
194:07:00
195:00:00
195:03:00
195:06:00
195:09:00
196:02:00
196:05:00
196:08:00
197:01:00	90	30
197:04:00
197:07:00
198:00:00
198:03:00
198:06:00
198:09:00
199:02:00
199:05:00
199:08:00
200:01:00
200:04:00
200:07:00
201:00:00
201:03:00
201:06:00
201:09:00		31
202:02:00
202:05:00
202:08:00
203:01:00
203:04:00
203:07:00
204:00:00
204:03:00
204:06:00
204:09:00
205:02:00
205:05:00
205:08:00
206:01:00
206:04:00
206:07:00
207:00:00
207:03:00
207:06:00
207:09:00
208:02:00
208:05:00
208:08:00
209:01:00
209:04:00
209:07:00
210:00:00
210:03:00
210:06:00
210:09:00
211:02:00
211:05:00
211:08:00
212:01:00
212:04:00
212:07:00
213:00:00
213:03:00
213:06:00
213:09:00
214:02:00
214:05:00
214:08:00
215:01:00
215:04:00
215:07:00
216:00:00
216:03:00
216:06:00
216:09:00
217:02:00
217:05:00
217:08:00
218:01:00
218:04:00
218:07:00
219:00:00
219:03:00
219:06:00
219:09:00
220:02:00
220:05:00
220:08:00
221:01:00
221:04:00
221:07:00
222:00:00
222:03:00
222:06:00
222:09:00		32
223:02:00
223:05:00
223:08:00
224:01:00
224:04:00
224:07:00
225:00:00
225:03:00
225:06:00
225:09:00
226:02:00
226:05:00
226:08:00
227:01:00
227:04:00
227:07:00
228:00:00
228:03:00
228:06:00
228:09:00
229:02:00
229:05:00
229:08:00
230:01:00
230:04:00
230:07:00
231:00:00
231:03:00		33
231:06:00
231:09:00
232:02:00
232:05:00
232:08:00
233:01:00
233:04:00
233:07:00
234:00:00
234:03:00
234:06:00
234:09:00
235:02:00
235:05:00
235:08:00
236:01:00
236:04:00
236:07:00
237:00:00
237:03:00
237:06:00
237:09:00
238:02:00
238:05:00		33
238:08:00	91
