# Supplementary material for: Chromatin sequesters pioneer transcription factor Sox2 from exerting force on DNA
Source: Nat Commun. 2022 Jul 9;13:3988. doi: 10.1038/s41467-022-31738-x (PMC9271091; doi:10.1038/s41467-022-31738-x)
Supplement: Supplementary file 6 — Source Data [file 41467_2022_31738_MOESM6_ESM.zip › Source_data_supp_figure_4.xlsx]

## Sheet: Supp_Fig_4A
DNA Envelope Width (-Sox2)	DNA Envelope Width (+ Unlabeled Sox2)
1.06957	0.6124
1.01117	0.2856
1.56278	0.4028
0.847405	0.448
1.08417	0.4058
1.0683	0.4112
1.49105	0.4788
1.11527	0.4394
1.29047	0.4502
1.08925	0.3852
1.27714	0.4584
1.14574	0.528
0.891838	0.491
0.716009	0.4964
0.954679	0.4588
0.971183	0.4216
1.08988	0.4358
0.875334	0.3674
0.87343	0.3836
1.27396	0.3714
1.32728	0.4702
1.29999	0.3736
0.915324	0.372
1.08354	0.4408
1.15399	0.356
1.08671	0.531
1.90618	0.3352
0.68808	0.498
1.11908	0.4326
0.804241	0.3674
0.964835	0.3574
0.649994	0.5074
0.990226
0.87216
0.998477
0.779485
0.617875
0.665228
0.995938
1.07021
1.0994
0.875334
1.00483
0.839787
0.838518
1.14574
1.30951
0.931828
0.827092
0.900724
0.662055
0.997208
1.21366
1.22445
1.04164
0.565
0.814397
0.771233
1.25365
0.900724
0.733148
0.954044
1.09496
0.947062
0.931193
1.16225
1.06068
0.897551
0.948331
0.822649
0.985148
1.0226
1.0226
0.622763
0.9642
0.954044
0.586772
0.876604
0.443189
0.980704
0.747113
0.649994
0.901359
0.723626
1.01308
0.597055
0.540498
0.408912
1.00229
0.886125
0.871525
0.627778
0.53542
0.744573
0.635395
0.748382
0.626889
0.503238
0.734417
0.703949
0.308239
1.3787
0.46109
0.670941
0.597373
0.574394
0.895012
0.646186
0.617621
0.605625
0.888029
0.639838
0.559477
0.689349
0.512124
0.864543
0.612163
0.584106
0.66015
0.828362
0.59312
0.52482
0.384982
1.04481
0.894377
0.8601
0.749652
0.68681
0.414752
0.906437
0.580615
1.3476
1.10512
0.639838
1.06132
0.459185
0.828362
1.00356
0.692523
1.25365
0.877873
0.990226
0.99213
0.742034
0.764251
0.855022
0.740765
0.912785
0.829631

## Sheet: Supp_Fig_4B
DNA Fluctuation Radius (-Sox2)	DNA Fluctuation Radius (+ Unlabeled Sox2)
0.75556	0.3442
0.60424	0.3072
0.55406	0.3002
0.55406	0.2996
0.65052	0.3924
0.46774	0.3126
0.93236	0.3072
0.92664	0.3036
0.81094	0.3588
0.63024	0.3422
0.88556	0.2794
0.61308	0.289
0.61334	0.3216
0.46826	0.341
0.73164	0.326
0.65884	0.3396
0.58604	0.2936
0.95056	0.3008
0.78884	0.3382
0.65676	0.3662
0.8853	0.284
0.7163	0.2822
0.85306	0.2944
0.82758	0.3576
0.56056	0.3028
0.73268	0.3578
0.79742	0.3748
0.49894	0.5082
0.66924	0.3688
0.77792	0.3276
0.6344	0.345
0.63544	0.2824
0.75816
0.57096
0.6539
0.8801
0.7306
0.50362

## Sheet: Supp_Fig_4C
0 nM Sox2			1 nM			10 nM
Mean	Upper Limit	Lower Limit	Mean	Upper Limit	Lower Limit	Mean	Upper Limit	Lower Limit
0.0588235	0.130414	0.0253852	0.0377358	0.127543	0.00670493	0.483333	0.571864	0.395836
0	0.0422875	0	0	0.055802	0	0.623077	0.701722	0.537367
0.038961	0.1084	0.0106194	0.00892857	0.0488485	0.000457976	0.504505	0.595797	0.412911

## Sheet: Supp_Fig_4D
Time (s)	0 nM Sox2 Force (pN)						100 nM Labeled Sox2 Force (pN)						100 nM Unlabeled Force (pN)
0	-0.0664806						-0.0051301	0.0999287	-0.173961	0.033167			0.0627149	0.0764823	-0.14668	-0.39446	0.061302
0.0099981	-0.205656						0.093952	0.497023	0.571579	0.00938475			0.45318	0.752604	0.334199	0.297211	0.559417
0.0199962	-0.129986						0.381055	0.381933	1.08451	-0.123044			0.751715	1.29152	0.254631	0.706678	0.670834
0.0299943	-0.511964						0.366542	0.299697	1.29223	0.261852			0.833163	1.79907	0.370253	0.462045	0.37764
0.0399924	-0.432156						0.108803	0.938644	1.33215	0.416787			0.479417	1.86318	0.620215	0.377587	0.892003
0.0499905	-0.336664						0.371546	0.749486	1.37507	0.342859			0.620052	2.32404	0.486063	0.674871	1.15191
0.0599886	-0.384514						0.461988	1.08088	1.4935	0.372511			0.825783	2.27445	0.618752	0.9652	0.918096
0.0699867	-0.378712						0.589082	0.739781	1.39607	0.25807			0.692377	2.14288	1.0336	0.723871	0.912889
0.0799848	-0.130859						0.590847	0.698882	1.03897	0.309115			0.674425	2.11725	0.801731	0.850262	0.808478
0.0899829	-0.0881647						1.86464	0.893567	1.31924	0.232463			1.01736	1.99513	1.04434	0.790527	1.07299
0.0999811	-0.393171						2.3358	1.13628	1.06895	0.330729			0.958438	2.19905	0.838616	0.867967	1.11594
0.109979	-0.565906						2.03157	0.862566	1.24375	0.3087			0.733742	2.4195	0.880196	0.753934	0.724591
0.119977	-0.329563						1.73376	1.06574	1.47204	0.293844			0.93706	2.23012	0.860764	1.28615	1.2465
0.129975	-0.103081						2.42638	1.14773	1.49157	0.570649			1.01073	2.68728	0.574968	1.38113	1.13042
0.139973	-0.21958						1.91671	1.28211	1.23778	0.670937			1.4602	2.46642	0.893933	1.06734	0.998373
0.149972	-0.0175687						2.20814	1.06272	1.13475	0.245644			1.15627	2.43675	0.669784	0.746286	0.954344
0.15997	-0.460169						2.0173	0.78335	1.47795	0.331172			0.98797	2.62618	0.562989	0.679869	0.967575
0.169968	-0.167402						1.90925	0.730188	1.75251	0.372145			0.846367	2.2217	0.764915	1.11188	0.994522
0.179966	-0.122673						1.94183	1.19311	1.57075	0.714594			1.27929	2.40184	0.807988	0.916842	0.715715
0.189964	0.0288652						1.90872	0.825533	1.35164	0.293213			1.26228	2.79797	1.02846	1.09695	1.05107
0.199962	-0.259796						2.04783	0.388633	1.49622	0.468083			1.07738	2.70842	0.762296	1.27112	0.646128
0.20996	-0.126589						2.04204	1.01572	1.86077	0.367464			0.908289	2.5911	1.04961	1.36608	0.835591
0.219958	-0.149301						2.34887	0.62207	1.45248	0.280815			1.05508	2.23274	0.918559	1.35	0.830656
0.229956	-0.212941						2.19164	1.1354	1.43297	0.428515			0.928358	2.57786	1.06109	1.22449	1.38575
0.239955	-0.316627						2.2278	1.15058	1.93569	0.682644			0.958848	2.60719	0.861767	1.28773	0.730514
0.249953	-0.594218						2.15079	0.761525	1.58075	2.11191			0.881133	2.70356	0.714979	1.21941	1.00125
0.259951	0.0714289						2.00175	1.07535	1.56459	2.20828			1.1422	3.11031	0.696638	1.01937	1.19496
0.269949	-0.477582						2.46078	0.856822	1.54448	2.26003			0.759724	2.69266	0.699751	1.29212	1.16214
0.279947	-0.22912						1.99207	1.21913	1.05923	1.97653			0.719911	2.64403	1.19187	1.01061	0.703607
0.289945	-0.3414						2.46091	1.12919	1.84713	2.53489			1.19726	3.18084	0.882968	1.34568	0.857344
0.299943	-0.229512						2.09859	0.563104	0.728449	2.23195			1.18394	2.44034	0.93943	1.16266	1.06873
0.309941	0.0882646						2.24805	0.965546	0.795385	1.93437			1.23348	2.30079	0.480419	1.17153	0.912804
0.319939	-0.193317						1.89162	1.21424	0.296292	2.30824			0.895003	2.39464	0.772954	1.58949	0.80467
0.329937	-0.167573						2.36526	1.53729	1.02296	2.42277			1.23786	1.77094	0.919365	1.42619	0.913135
0.339936	-0.526288						1.91072	1.26409	-0.160051	2.26868			0.866942	2.3542	0.884286	1.14206	0.985151
0.349934	-0.216819						1.79276	3.14419	0.201136	2.07071			1.37813	1.98255	0.667389	1.18307	0.791634
0.359932	-0.0302758						1.62701	2.67852	-0.150626	2.21255			1.2321	1.21969	0.934881	1.36422	0.953298
0.36993	-0.429496						1.45708	2.75799	-0.065777	1.91068			1.34693	1.79115	0.745316	1.12121	0.978776
0.379928	-0.385269						2.43783	2.59971	0.192305	1.88519			1.07033	1.56297	0.898703	1.63649	0.95752
0.389926	-0.161989						1.37106	2.5972	-0.202284	2.26985			0.77326	1.40344	0.857457	1.32231	1.09619
0.399924	-0.293428						1.2451	2.47847	0.317932	2.38207			1.21509	0.945403	0.785447	1.63651	1.01994
0.409922	-0.42913						0.916634	2.79405	0.114653	2.23219			0.943883	1.99977	1.03401	1.89366	1.27783
0.41992	-0.661845						0.782164	2.65725	0.577852	2.46241			0.996876	1.37968	0.691943	1.71019	1.04257
0.429919	-0.204129						1.38917	2.91051	0.370632	2.50862			1.05271	0.682608	0.745182	1.50887	0.951019
0.439917	-0.230449						0.64162	2.97703	0.284401	2.57188			1.13496	1.42336	0.727331	1.36768	1.23626
0.449915	-0.103699						0.804404	2.97165	0.409983	2.64581			1.25401	1.45939	0.790507	1.72701	1.29975
0.459913	-0.411508						0.853273	3.05198	0.572298	2.5068			1.35308	1.19537	0.875045	1.85559	1.20129
0.469911	-0.150256						0.797243	2.97579	0.346958	2.76919			1.0458	1.33621	0.788911	1.62423	1.12049
0.479909	-0.243728						0.671979	3.00158	0.509525	2.76346			1.42365	1.56699	1.06132	1.20019	1.15665
0.489907	-0.11544						0.816199	3.05835	1.00812	2.46499			1.25	1.23614	1.02649	1.4298	1.27702
0.499905	-0.13767						0.74759	3.01202	0.746659	2.5039			1.3321	1.64694	1.3481	1.62953	1.28036
0.509903	-0.216368						0.868942	3.08579	0.735297	2.81795			1.28565	1.25792	0.633565	1.44531	1.35546
0.519901	-0.490072						0.925936	2.95031	0.948541	2.1382			1.37178	1.69379	1.07707	1.47632	1.7592
0.5299	-0.379104						0.650306	3.19187	0.765699	1.72825			1.36542	1.1597	0.961541	1.85079	1.35611
0.539898	-0.448713						0.487068	3.0761	0.892248	2.18617			1.20706	1.54302	0.885239	1.81392	1.31461
0.549896	-0.35207						1.21615	2.99825	1.26731	0.964588			1.32794	1.35899	0.926049	1.81483	1.224
0.559894	-0.215402						0.803118	3.23058	1.55028	1.73779			1.19546	1.37607	0.781819	1.95308	1.48331
0.569892	-0.315893						0.873429	2.95189	1.08773	1.8877			1.00353	1.38502	1.48432	1.86169	1.43848
0.57989	-0.151807						0.558421	3.13726	1.30268	0.657841			1.36461	1.48251	1.17406	1.91786	1.42146
0.589888	-0.386192						0.833822	3.27545	1.21014	0.840303			1.29188	1.80538	1.19522	1.93938	1.21196
0.599886	-0.143668						0.798997	3.29571	1.2221	1.15712			0.999375	1.38142	0.967762	1.995	1.40315
0.609884	-0.300897						0.759082	3.11398	0.983857	1.05848			1.43322	1.74475	1.01037	1.81082	1.39685
0.619883	-0.235909						0.71792	3.27007	1.22778	0.917078			0.83002	1.79604	1.20715	1.9191	1.38976
0.629881	-0.234379						0.865052	2.09716	0.734641	1.16669			0.988028	1.61132	0.935546	1.79618	1.18074
0.639879	-0.523299						0.880883	2.57367	1.29654	1.33258			1.18987	1.74316	1.04312	1.74616	1.33796
0.649877	-0.238881						1.14815	2.71484	0.652541	0.939737			0.877651	1.6466	1.02368	1.69847	1.28539
0.659875	-0.386345						1.15148	2.61152	1.11419	1.0644			0.639026	1.7694	0.640801	1.81876	1.0107
0.669873	-0.542749						1.24126	2.52468	1.20738	0.916929			0.873021	1.90516	0.777772	1.42435	0.125073
0.679871	-0.213742						1.0766	2.1748	1.304	1.26412			0.243823	1.66387	0.327802	1.89131	1.10857
0.689869	-0.197025						0.861753	3.01045	1.2098	0.85536			0.661145	1.71605	0.840011	0.887798	0.214144
0.699867	-0.195318						0.673907	2.50097	1.30158	1.39129			0.926511	1.67607	-0.0349738	1.53911	0.94152
0.709865	-0.354902						1.10581	2.94773	1.35624	0.792201			0.391799	1.61264	0.63362	1.93243	0.159586
0.719864	-0.2454						1.23702	2.66166	1.2051	1.3885			-0.0754192	1.86393	0.0319936	1.99045	-0.104344
0.729862	-0.69695						1.01518	2.8953	0.74342	1.03545			0.422079	1.43021	0.430598	1.81214	0.175823
0.73986	-0.233173						0.884124	2.55479	1.33949	1.00865			0.243985	1.79202	-0.182545	1.56669	0.111171
0.749858	-0.454819						1.22622	2.62755	1.21977	1.11326			0.0287267	1.67892	-0.0001842	1.68556	0.297169
0.759856	-0.231501						0.903783	2.56992	1.12127	0.924186			-0.0705969	1.73233	-0.121419	1.6959	0.199265
0.769854	-0.131671						1.15693	2.45884	1.64596	0.919333			0.325172	1.94472	-0.204183	1.78123	0.0154696
0.779852	-0.0431244						0.980793	2.75284	1.77532	1.26192			0.438502	1.85814	-0.121109	1.86498	0.253915
0.78985	-0.376551						1.00142	2.83626	1.2111	1.29689			0.540353	1.8744	0.113345	1.9516	0.341439
0.799848	-0.389753						0.95454	2.67901	1.60755	0.783401			0.145269	1.78821	-0.337245	1.86981	-0.0182618
0.809847	-0.291093						0.884007	2.63227	1.28445	0.954016			0.337325	1.88764	0.0304215	1.75692	0.415104
0.819845	-0.390078						0.74274	3.05003	1.4584	0.856788			0.194802	1.79212	0.180912	1.75897	0.360396
0.829843	-0.165713						1.03652	2.94311	1.17796	0.907635			-0.0757976	1.91733	-0.283986	2.03554	0.279821
0.839841	-0.117903						1.2966	2.42401	1.29466	1.20629			0.124186	2.01278	0.0587753	1.86699	0.340516
0.849839	0.0125771						1.31259	2.83989	1.14426	1.07489			0.579771	2.01215	-0.286841	1.84311	0.408812
0.859837	-0.0582342						1.1284	2.7742	1.20401	1.03272			0.408024	1.92432	0.0930051	1.75896	0.421849
0.869835	-0.0709645						0.97843	3.19349	1.37182	1.22881			0.437545	2.1078	-0.0820475	1.65606	0.195423
0.879833	-0.0883677						1.53802	2.80148	1.20996	1.07691			0.140548	1.94372	-0.192031	1.85522	0.388343
0.889831	0.0777786						1.21886	2.6946	0.903574	0.836243			0.349837	2.11767	0.041109	2.02284	0.137906
0.899829	-0.0520245						1.15465	2.88418	1.17617	1.19776			0.475897	1.85621	-0.0542583	2.20575	0.583002
0.909828	-0.0525014						0.960858	2.83163	1.16994	1.25662			0.330386	1.93851	0.202036	1.71933	0.416237
0.919826	-0.0867988						1.20358	3.12541	1.54826	0.970998			0.192933	1.91157	0.0164869	1.82951	0.139106
0.929824	-0.189579						1.3378	3.04005	1.48762	1.13408			0.0567082	1.84298	0.159619	2.04365	0.721174
0.939822	-0.170697						1.23424	3.3641	1.00219	0.888924			0.18627	2.27822	-0.117386	2.0446	0.457973
0.94982	-0.467096						1.2828	3.1338	0.967538	0.859741			0.523076	1.93455	-0.357739	1.94065	0.496913
0.959818	-0.0943744						1.04835	2.99634	1.02634	1.20978			-0.0335661	1.93637	-0.068839	1.73335	0.394296
0.969816	-0.217219						1.29581	2.65811	1.4001	1.23102			0.0928361	1.95325	0.0480079	1.94155	0.421892
0.979814	-0.337954						1.17031	3.20399	1.50125	1.31629			0.178513	1.48958	-0.164445	1.97944	0.520226
0.989812	-0.17655						1.1424	3.18026	1.33048	1.37441			0.262457	2.02802	0.0521733	2.01026	0.731151
0.99981	-0.561297						1.49781	3.14421	1.59794	1.28893			0.198848	2.1403	-0.0705279	2.04128	0.52381
1.00981	-0.533697						1.65377	3.1175	1.35524	1.37743			0.147558	2.07075	0.189537	2.23649	1.06785
1.01981	-0.354811						1.00788	3.18584	1.47949	1.46769			0.147433	1.98033	0.00131098	2.04534	0.367484
1.0298	-0.146727						1.40955	3.23135	1.26881	1.18477			0.494147	2.06888	0.255212	2.23916	0.700582
1.0398	-0.143737						1.33241	2.75269	1.56052	1.49884			0.0734131	1.7729	-0.109658	2.14506	0.804841
1.0498	-0.288622						1.115	3.10451	1.16309	0.91362			0.314613	2.19753	0.130793	1.91015	0.768823
1.0598	-0.0938361						1.23692	3.07506	1.50505	1.14217			0.178588	1.8389	0.119936	1.96989	0.706977
1.0698	-0.489368						1.60745	3.24792	1.40931	1.03483			0.430696	2.03887	0.0293479	2.19185	0.91946
1.0798	-0.170576						1.29254	3.02186	2.0514	1.29211			0.338842	2.12134	0.155507	1.99259	0.746073
1.08979	-0.280813						1.58174	3.28625	1.38148	1.50497			0.367837	2.09486	0.132585	2.03373	0.772275
1.09979	-0.202104						1.13488	2.92171	1.53494	1.38989			0.22904	1.9129	0.212141	2.10248	1.11426
1.10979	-0.182863						1.78558	3.00934	1.37197	1.49762			0.541048	1.65265	-0.140719	2.10329	1.1779
1.11979	-0.184493						1.48353	3.11477	1.26215	1.59834			0.121677	2.18309	-0.305947	2.10971	0.948188
1.12979	-0.0127925						1.57838	3.32073	1.64256	1.42189			0.503731	1.9858	0.269162	1.84343	1.3082
1.13978	-0.513047						1.2043	2.91393	1.13826	1.4393			0.525897	2.28444	-0.171448	1.91695	1.37602
1.14978	-0.420456						1.08283	2.92653	1.66919	1.30118			-0.119132	2.14992	0.0200433	2.41406	1.29617
1.15978	-0.223107						1.80616	3.00322	1.16636	1.11397			0.215768	2.13354	0.418756	2.01092	0.999864
1.16978	0.0065212						1.64145	3.35022	1.52278	1.21118			-0.0025389	2.03584	0.105708	1.94875	1.31952
1.17978	-0.226696						1.62054	3.12224	1.43367	1.27496			0.599677	1.97236	0.0806902	2.08687	1.16343
1.18977	-0.532946						1.35163	3.09401	1.54106	1.79153			0.281522	2.37649	-0.145571	2.18662	1.12525
1.19977	-0.366903						0.994501	3.67931	1.60483	1.11113			0.308973	2.26581	0.228484	2.28631	1.08301
1.20977	-0.216179						1.20487	3.05889	1.53361	1.04968			0.240009	2.01587	-0.175278	2.33599	1.43485
1.21977	-0.417147						1.35467	3.50215	1.27667	1.39505			0.121754	2.06477	0.11686	2.22741	0.987481
1.22977	-0.379275						1.34586	3.12669	1.49991	1.62678			0.0879692	1.95871	-0.513073	1.9355	0.874183
1.23977	-0.65361						1.5709	3.23022	1.3195	1.55023			0.315296	2.30843	0.173946	2.23072	1.26881
1.24976	-0.552488						1.26614	3.1491	1.1956	1.48888			0.507292	1.96477	0.264441	2.27452	1.41255
1.25976	-0.226522						1.57771	3.04804	1.27803	1.3576			0.252597	2.21986	-0.0709186	2.06059	1.40306
1.26976	-0.199129						1.41094	2.90744	1.41063	1.52899			0.393179	2.03889	0.343696	2.17776	1.23548
1.27976	-0.0328584						1.28292	3.10546	1.40073	1.59923			0.415927	1.60805	-0.0032329	1.80604	1.54771
1.28976	-0.428441						1.83737	3.17577	1.55184	1.21441			0.433106	2.39616	0.135761	1.98862	1.35034
1.29975	-0.26985						1.34222	3.04174	1.44955	1.62207			0.360307	2.55939	0.257435	2.23377	1.28639
1.30975	-0.387755						1.83168	3.37279	1.37966	1.78099			-0.230864	2.1798	0.192747	2.0007	1.35976
1.31975	-0.274002						1.69582	3.41064	1.51499	1.35617			0.367783	2.08503	-0.066907	2.05105	1.13214
1.32975	-0.416613						1.6504	2.89105	1.2776	1.4338			0.406484	1.88181	-0.0203562	2.12053	1.50125
1.33975	-0.473426						1.58114	3.16034	1.87643	1.5097			0.132774	2.15103	0.243345	2.05535	1.43711
1.34974	-0.0873679						1.7878	2.9623	1.50599	1.26889			0.302468	1.95073	0.344643	2.31297	1.4344
1.35974	-0.477536						1.5856	3.07273	1.65689	1.50035			0.0192082	2.00185	0.0994148	2.25824	1.88561
1.36974	-0.122693						1.36206	3.1942	1.42216	1.52163			0.490541	1.89998	0.0609288	2.31413	1.4749
1.37974	-0.137123						1.75988	3.59361	1.81366	1.54826			0.464189	1.87186	0.356654	2.50413	1.60212
1.38974	-0.245451						1.58184	3.36151	1.65255	1.33353			0.224425	2.15558	0.176754	2.37264	1.04603
1.39973	-0.800835						1.66939	3.2594	1.58924	1.26455			0.407893	2.285	0.121751	2.41175	1.81549
1.40973	-0.507725						1.51926	3.45519	2.00605	1.42596			0.287347	1.56279	0.184481	2.4057	1.64574
1.41973	-0.446407						1.39053	3.55914	1.54198	1.73169			0.400599	2.18828	0.187794	2.45721	1.59561
1.42973	-0.473544						1.59832	3.28174	1.90961	1.66883			0.454727	2.25915	0.346365	2.58542	1.67637
1.43973	-0.565567						1.5138	3.62062	1.69187	1.72741			0.316931	2.11697	0.272142	2.49474	1.55111
1.44973	-0.32807						1.48435	3.30247	1.81485	1.55187			0.440926	2.18512	0.434784	2.19745	1.60731
1.45972	-0.516429						1.36625	3.20211	1.79286	1.49177			0.738949	1.99399	0.429422	2.3975	1.71854
1.46972	-0.617362						1.56365	3.22936	1.66929	1.42049			0.0826824	2.25963	-0.156235	2.27962	1.77889
1.47972	-0.429273						1.6275	3.2025	1.63651	1.52989			-0.272913	2.2479	0.137133	2.52307	1.67727
1.48972	-0.448745						1.77875	3.55836	1.50905	1.45323			0.362585	2.23456	0.220249	2.34753	1.63975
1.49972	-0.31968						1.70329	3.54302	1.87545	1.74468			0.453223	1.93021	0.393774	2.10196	1.39403
1.50971	-0.436209						1.80076	3.4352	1.59664	1.46817			0.217571	1.99559	0.276601	2.36246	1.8545
1.51971	-0.492521						1.74327	2.92767	1.56376	1.75796			0.397926	1.9786	0.126007	2.29807	2.04263
1.52971	-0.0902613						1.53445	3.42526	1.7387	1.61422			0.390862	2.33082	0.299983	2.37944	1.65281
1.53971	-0.246083						1.68935	3.49745	1.67085	1.66993			0.676197	2.03849	0.171984	2.41809	1.66742
1.54971	-0.0417416						1.09376	2.79646	1.72118	1.46996			0.169739	2.2811	0.204457	2.48024	1.81134
1.5597	-0.491081						1.57158	3.27365	1.47053	1.80412			0.273175	2.37054	0.323461	2.5821	1.7737
1.5697	-0.636206						1.68023	3.06773	1.68199	1.44405			0.485748	1.93247	-0.0555488	2.00372	1.72491
1.5797	-0.457141						1.6792	3.18832	1.96085	1.77907			0.486499	2.05961	0.374362	2.4426	1.77612
1.5897	-0.364331						1.55987	3.21915	1.80547	2.12051			0.0356255	1.97507	0.0229197	2.35289	2.05871
1.5997	-0.315212						1.61099	3.3163	1.98429	1.49343			0.171022	2.07343	0.677485	2.27999	1.9501
1.60969	-0.504239						1.45845	3.00457	1.73035	1.51471			0.269744	2.15768	-0.0025161	2.41128	1.91881
1.61969	-0.158831						1.6902	3.2183	1.73228	1.47485			0.490084	1.97791	0.422089	2.20632	1.7397
1.62969	-0.450802						1.43218	3.26788	1.73626	1.64644			0.630956	2.20325	0.244766	2.15126	2.02949
1.63969	-0.281021						2.10605	3.40416	1.8579	1.43962			0.415084	2.42761	-0.0775314	2.11479	1.71291
1.64969	-0.42679						1.90757	3.47912	1.93696	1.51794			0.286412	2.19632	0.381108	2.24739	2.10257
1.65969	-0.530618						1.64279	3.51229	1.96267	2.02114			0.313043	2.01637	0.112425	2.17633	1.63795
1.66968	-0.822902						1.69987	2.93378	1.60685	1.5401			0.272449	2.0575	0.0608058	2.31564	2.01115
1.67968	-0.522188						1.51033	3.17191	1.77988	1.62033			0.54979	2.14893	0.173821	2.36274	2.32907
1.68968	-0.506997						1.73434	3.13388	1.61421	1.52702			0.122262	2.39296	0.0836589	2.17899	1.90072
1.69968	-0.739646						1.96748	3.38808	1.7632	1.59499			0.628118	2.11781	0.536569	2.06114	1.7632
1.70968	-0.496765						1.80887	3.46255	2.229	1.74193			0.0824209	2.19604	0.453438	2.62737	2.02401
1.71967	-0.196305						1.84412	3.45995	1.79598	1.70055			0.543355	2.0472	0.515289	2.37301	1.89316
1.72967	-0.442291						1.70692	3.29152	1.95194	1.8324			0.37131	2.05596	0.404447	2.20571	2.22672
1.73967	0.0120818						1.72784	3.34588	1.72753	1.59684			0.777621	2.07767	-0.0107886	2.14381	2.01715
1.74967	-0.291007						1.73513	3.50756	1.93583	1.81647			0.616414	2.11578	0.380977	2.27391	2.28131
1.75967	-0.400621						1.8076	3.50612	2.08933	1.69612			0.63925	2.24588	0.239119	2.4968	2.34373
1.76966	-0.238564						1.46686	2.99992	1.99859	1.75226			0.575701	2.37567	0.298431	2.34739	2.31475
1.77966	-0.301633						1.54256	3.38087	2.05992	1.59565			0.779586	2.1939	0.483943	2.49838	2.09511
1.78966	-0.372447						1.72499	3.51981	2.02447	1.69347			0.714501	2.31095	0.299357	2.24814	2.13945
1.79966	-0.509293						1.8741	3.72197	1.67782	1.736			0.650885	1.91139	0.503223	2.59564	1.90531
1.80966	-0.323497						1.55987	3.22456	2.05374	1.46973			0.382121	2.1938	0.553532	2.55703	1.89083
1.81966	-0.433441						1.73421	3.15134	1.63995	1.44402			0.472629	2.20064	0.270303	2.63972	2.32229
1.82965	-0.604459						1.95069	3.25974	1.54495	1.82416			0.364451	2.06953	0.549376	2.38	2.65074
1.83965	-0.395895						1.5915	3.18762	1.43411	1.60741			0.600686	2.02044	0.352893	2.50824	2.13793
1.84965	-0.195112						1.50045	3.50516	1.86189	1.66823			0.764874	2.05327	0.25057	2.39049	2.43698
1.85965	-0.31347						1.80762	3.42447	1.65024	1.87591			0.803303	2.22056	-0.0112285	2.37978	2.34165
1.86965	-0.686049						1.59747	3.1896	1.5778	1.76282			0.620252	2.35043	0.146142	2.49232	2.31654
1.87964	-0.33669						1.75528	3.68858	1.69799	2.14775			0.324316	2.21032	0.187189	2.46583	2.46887
1.88964	0.13931						1.84562	3.34777	1.86816	1.30127			0.427716	2.55902	0.254334	2.12315	2.03197
1.89964	-0.243093						1.63017	3.32049	1.85457	1.78262			0.328311	2.28149	0.0675354	2.65976	2.1112
1.90964	-0.415637						1.82671	3.40731	1.84772	1.92738			0.696656	2.19955	0.415133	2.2902	2.17164
1.91964	-0.333616						1.99747	3.25903	1.99647	1.76165			0.426859	2.54193	0.499835	2.38804	2.22348
1.92963	-0.255503						1.71027	3.59141	1.85108	1.83857			0.398156	2.09041	0.355574	2.61548	2.18063
1.93963	-0.721192						1.63583	3.50858	2.08222	1.89229			0.507669	2.30509	0.40877	2.33173	2.22637
1.94963	0.0526689						2.07986	3.4084	2.10213	2.06686			1.01903	2.06888	0.669219	2.18625	2.18112
1.95963	-0.358545						1.73098	3.44261	2.41282	1.80829			0.422938	2.27053	0.614433	2.16772	2.08266
1.96963	0.0433551						1.77965	3.26197	1.70089	1.88237			0.470881	2.58931	0.151634	2.32746	2.50262
1.97962	-0.215862						1.57485	3.35049	2.08443	2.32976			0.677613	2.22508	0.280803	2.05081	2.53363
1.98962	-0.135374						1.62179	3.41196	2.0378	1.61087			0.6193	2.27189	0.493062	2.15028	1.96106
1.99962	-0.519204						1.66211	3.29898	1.84265	2.11403			0.353491	2.13629	0.294999	2.23488	2.22305
2.00962	-0.409036						2.0546	3.48781	1.93015	1.66074			0.432958	2.26635	0.272549	2.10025	1.95088
2.01962	-0.347989						1.89588	3.79148	1.75292	1.71847			0.389633	2.34314	0.633188	2.47667	2.21808
2.02962	-0.245176						1.69413	3.64172	2.25477	1.70885			0.505788	2.37679	0.341167	2.29077	2.13623
2.03961	-0.045524						1.96099	3.23353	2.13273	1.79241			0.44851	2.25637	0.165765	2.32492	2.50155
2.04961	-0.542683						1.77142	3.56684	2.12837	2.12266			0.538592	2.39954	0.502236	2.35303	2.48798
2.05961	-0.361846						1.84773	3.29446	1.96835	2.10727			0.812049	2.34843	0.400879	2.23883	2.35756
2.06961	-0.261331						1.68339	3.67382	2.03806	1.88762			0.590777	2.29391	0.598245	2.25274	2.48745
2.07961	-0.343075						1.56193	3.47009	1.84727	1.93969			0.430139	2.20627	0.392132	2.53378	2.56417
2.0896	-0.539724						1.72061	3.53325	2.03121	1.51912			0.865328	2.12654	0.346851	2.48326	2.64391
2.0996	-0.341938						1.94761	3.36359	2.04877	1.99016			0.683805	1.94876	0.595047	2.39399	2.00094
2.1096	-0.25686						1.76616	3.13827	1.94441	1.86194			0.570397	2.32602	0.0874044	2.23404	2.2957
2.1196	-0.417578						1.87144	3.42146	1.70207	1.73671			0.72184	2.0429	0.652963	2.74373	2.49355
2.1296	-0.21159						1.96807	3.57539	1.94064	1.65572			0.470235	2.26169	0.400136	2.62139	2.14175
2.13959	-0.462307						1.80926	3.4604	1.97063	1.90012			0.15501	2.25512	0.671306	2.50889	2.5207
2.14959	-0.5272						1.54137	3.37405	2.11264	1.80612			0.794279	2.18595	0.582216	2.31843	2.16196
2.15959	-0.420534						1.89485	3.21751	1.73853	2.11327			0.347345	2.2657	0.656947	2.28395	2.50837
2.16959	-0.444064						1.90907	3.47964	2.26036	2.05503			0.310545	2.18729	0.382766	2.0895	2.51493
2.17959	-0.446284						1.90399	3.16068	1.70837	1.95077			0.399141	2.17	0.740864	2.27737	2.37782
2.18958	-0.430305						1.97658	3.5132	2.23606	2.06101			0.45771	2.44743	0.556435	2.78329	2.19513
2.19958	-0.424401						1.87002	3.52004	2.02365	1.6146			0.85722	2.03277	0.676599	2.57882	2.63621
2.20958	-0.283399						1.95551	3.48212	1.90443	1.87711			0.83599	2.35047	0.26049	2.5849	2.24794
2.21958	-0.224167						1.97637	3.34414	1.63064	1.63818			0.473525	2.2969	0.326393	2.60363	2.43894
2.22958	-0.658792						1.92146	3.30821	2.28221	1.9348			0.58381	2.25716	0.792556	2.60131	2.58488
2.23958	-0.253482						1.66935	3.60438	2.15477	2.31409			0.70587	2.27182	0.543758	2.89999	2.33691
2.24957	-0.219703						1.72515	3.84436	1.93435	1.83126			0.62245	2.45996	0.525474	2.52124	2.78586
2.25957	-0.407049						1.71013	3.32973	2.17371	1.78533			0.734982	2.22492	0.431118	2.47716	2.58267
2.26957	-0.57065						2.0561	3.69108	2.25233	1.97056			0.668779	2.35966	0.679427	2.58876	2.62643
2.27957	-0.144049						1.99923	3.27451	2.01836	2.05902			0.649701	2.15839	0.666849	2.5573	2.52768
2.28957	-0.476831						2.00704	3.77154	2.2519	1.93603			0.747977	2.29244	0.912869	2.10454	2.72207
2.29956	-0.127021						2.1348	3.2185	2.31455	1.87525			0.524328	2.24143	0.527407	2.44682	2.53037
2.30956	-0.483599						1.79608	3.65724	1.8497	1.86922			0.593927	2.23024	0.812548	2.58538	2.58871
2.31956	-0.424026						1.92216	3.23877	2.01598	1.85982			0.623291	2.1156	0.50204	2.60725	2.47682
2.32956	-0.388727						1.8428	3.42178	2.268	2.11007			0.448197	2.23894	0.524452	2.59768	2.3674
2.33956	-0.207577						1.69205	3.42275	2.27132	2.00587			0.669288	2.09823	0.859095	2.80448	2.21682
2.34955	-0.236926						2.16587	3.18712	1.86509	1.8757			0.992918	2.1466	0.404467	2.44953	2.74672
2.35955	-0.402085						2.21893	3.29175	2.26469	1.93514			0.345353	2.49488	0.5254	2.52896	2.55979
2.36955	-0.185522						2.01398	3.18214	2.17504	1.80183			1.00221	2.13765	0.601106	2.39874	2.71722
2.37955	-0.434761						1.74556	3.37199	2.30741	1.96006			0.687736	2.34457	0.773976	2.30929	2.44497
2.38955	-0.424481						1.79909	3.57736	2.29613	1.95165			0.62648	1.93337	0.286505	2.68145	2.45089
2.39955	-0.184484						2.05186	3.44981	2.63068	1.99449			0.560925	1.9118	0.856265	2.44523	2.65056
2.40954	-0.352658						1.80777	3.52858	2.07175	2.33611			0.894946	2.27301	0.693041	2.49825	2.2092
2.41954	-0.181022						1.70995	3.48632	2.00479	1.84495			0.74884	2.248	0.667753	2.52507	2.52451
2.42954	-0.212363						1.64833	3.66952	2.09831	1.87365			0.701671	2.55205	0.36244	2.79778	2.35649
2.43954	-0.577328						1.96759	3.33171	2.2151	2.07395			0.897821	2.14718	0.524769	2.75953	2.72082
2.44954	-0.356391						1.85213	3.45419	2.15448	2.01912			0.616403	2.38102	0.630879	2.40069	2.36082
2.45953	-0.296198						2.0208	3.3559	2.20428	1.89485			0.50975	2.23571	0.852378	2.16655	2.78887
2.46953	-0.263268						1.59683	3.75218	2.29177	1.87176			0.758672	2.13146	0.591573	2.3284	2.61759
2.47953	-0.534386						1.9271	3.63063	2.37986	1.89328			0.278641	2.49752	0.460563	2.475	2.72757
2.48953	0.0454825						1.93447	3.70606	2.4947	2.105			0.417489	2.33148	0.32317	2.28818	2.49128
2.49953	-0.334584						1.6444	3.33072	2.2909	1.76987			1.03389	2.10816	0.618255	2.69519	2.68239
2.50952	-0.052486						1.49047	3.75732	1.90718	1.92156			0.552611	2.15552	0.498916	2.44846	2.77517
2.51952	-0.280125						1.94733	3.88439	2.09102	2.13401			0.310865	2.0751	0.720941	2.08035	2.76041
2.52952	-0.277541						1.70016	3.53312	2.35005	1.85685			0.715676	2.17036	0.787932	2.3355	2.67613
2.53952	-0.334369						2.20821	3.48063	2.14361	2.32191			0.586587	2.35483	0.663031	2.49684	2.42962
2.54952	-0.187645						2.02609	3.58898	2.01661	2.09324			0.79303	2.19773	0.846034	2.63477	2.71663
2.55951	-0.158888						2.08869	3.53365	2.21729	2.08707			0.849223	2.20441	0.829611	2.44234	2.50763
2.56951	-0.375897						1.80466	3.40589	2.27706	2.11096			0.570749	2.39475	0.807555	2.71124	2.60535
2.57951	-0.29102						2.14429	3.68461	2.02073	2.05012			0.792557	2.51066	0.739447	2.53913	2.61139
2.58951	-0.296566						1.79951	3.45431	2.47876	2.06272			0.40122	2.28189	0.556208	2.68592	2.46027
2.59951	-0.176567						1.81086	3.6923	2.33736	2.19717			0.604925	2.28474	0.599978	2.44783	2.92928
2.60951	-0.169842						2.03383	3.13827	2.1786	2.48499			0.762285	2.07307	0.401176	2.74591	2.64992
2.6195	-0.401693						2.04287	3.56667	2.11223	2.01252			0.795134	2.21375	0.570018	2.58662	2.66472
2.6295	-0.435961						1.88519	3.47282	1.89405	2.02269			0.753122	2.34192	0.725645	2.47738	2.57452
2.6395	-0.267157						2.16988	3.50974	2.08744	2.37872			0.584898	2.5273	0.443353	2.48876	2.75053
2.6495	-0.360649						2.0978	3.34483	2.42866	2.18769			0.347009	2.17469	0.651873	2.42945	2.62758
2.6595	-0.386268						1.68961	3.3049	2.05228	1.7869			0.872829	2.45537	1.1627	2.31005	2.86584
2.66949	-0.25197						1.49802	3.2907	2.21477	2.28467			0.557373	2.21957	0.52915	2.17886	2.76821
2.67949	-0.138522						1.86543	3.65596	2.15682	2.08808			0.658681	2.2971	0.738552	2.75511	2.85285
2.68949	-0.213019						1.7714	4.05405	1.83169	2.08407			0.64309	2.07076	0.591498	2.87117	2.70017
2.69949	-0.396532						2.01528	3.80963	2.21642	2.47895			0.759895	2.48912	0.858708	2.26008	2.73765
2.70949	-0.0593833						2.15956	3.6819	2.38032	2.14328			0.761729	2.22406	0.734259	2.56821	2.83842
2.71948	-0.281879						2.02155	3.57295	2.11347	2.07131			0.90093	2.33507	0.64911	2.14759	2.7061
2.72948	-0.263937						2.03802	3.66961	2.38145	1.93031			0.855142	2.47273	0.789219	2.38243	2.7483
2.73948	-0.325724						1.84212	3.75055	2.51298	2.28735			0.694404	1.90852	0.674737	2.25402	2.58556
2.74948	-0.278982						1.55971	3.54296	2.12666	2.55306			0.749584	2.19711	0.652329	2.58863	2.92912
2.75948	-0.342247						1.66626	3.59693	2.04751	2.4023			0.697019	2.38293	0.688113	2.63154	2.99642
2.76948	-0.73595						2.05808	3.69717	1.97898	2.34147			0.965939	2.24095	0.50232	2.71012	2.6901
2.77947	-0.533734						1.76189	3.66989	2.25925	2.12558			1.13128	2.60324	0.450938	2.6058	2.9331
2.78947	-0.639717						2.01631	3.7892	2.01763	1.98402			0.738674	2.18637	0.800033	2.94993	3.00446
2.79947	-0.461369						1.64562	3.96393	2.17948	2.32227			0.79919	2.19563	0.382125	2.43566	2.72402
2.80947	-0.227409						1.80107	3.3704	1.98739	1.95328			1.0158	2.26621	0.780931	2.28247	2.91702
2.81947	-0.397624						1.90382	3.66172	2.35256	1.99216			1.11806	2.33891	0.654417	2.67711	2.69241
2.82946	-0.315627						2.31248	3.71438	2.02406	2.11227			0.799918	2.46986	0.489781	2.81144	2.74231
2.83946	-0.370261						2.34931	3.94868	2.35394	2.06605			0.86413	2.22152	0.691758	2.44011	2.91403
2.84946	-0.297384						2.00035	3.45021	2.40628	2.13958			1.40362	2.5132	0.780105	2.657	2.79978
2.85946	-0.46487						1.85565	3.76667	2.25673	2.4019			0.630673	2.13447	0.615291	2.43062	2.74258
2.86946	-0.164806						2.14114	4.00159	2.26446	2.4042			0.725388	2.31264	0.912131	2.57512	2.79334
2.87945	-0.35894						2.02931	3.84834	2.31061	1.98677			0.912933	2.07799	0.982689	2.77915	2.76054
2.88945	-0.582668						2.12184	3.77981	2.28906	2.16165			0.866476	1.84596	0.83755	2.50624	2.82994
2.89945	-0.56519						1.66046	3.72243	2.26657	1.79954			0.897926	2.68473	0.631078	2.60783	2.65236
2.90945	-0.420471						2.22187	3.8502	2.60246	2.09107			0.773699	2.27794	0.842081	2.61851	2.94275
2.91945	-0.407432						2.14442	3.99559	2.08809	1.71036			0.964264	2.31206	0.228501	2.61027	2.72512
2.92944	-0.485994						1.997	3.39435	2.094	2.22777			0.954026	2.09343	0.698388	2.51534	2.75899
2.93944	-0.267655						1.88087	3.64225	2.03898	2.48694			0.938201	2.29763	0.924272	2.75912	2.60069
2.94944	-0.414604						2.2946	3.90922	1.94167	2.28224			0.760996	2.17607	1.01417	2.38292	3.00821
2.95944	-0.374936						2.15927	3.63185	2.43135	2.3075			1.22604	2.22561	0.735462	2.43463	3.11413
2.96944	-0.522077						1.78806	3.71741	2.50943	2.30374			0.899313	2.18741	0.417484	2.31371	2.78187
2.97944	-0.685009						1.68372	3.72781	2.45648	2.18695			1.11448	2.09351	0.77123	2.52319	2.58925
2.98943	-0.712069						1.76928	3.97834	2.49328	2.32382			0.873347	2.39826	0.899502	2.89308	3.11804
2.99943	-0.189356						2.14547	3.89616	2.38502	2.18979			0.585716	2.08517	0.82747	2.79595	3.24425
3.00943	-0.572554						2.03176	3.74416	2.32471	2.23449			0.55887	2.14315	0.913648	2.29927	2.83022
3.01943	-0.299683						2.33125	3.25662	2.21105	2.1483			0.670939	2.13903	0.836599	2.58556	2.72364
3.02943	-0.008704						2.00935	3.87076	2.43313	2.02231			0.774013	2.45145	0.881096	2.38443	3.1164
3.03942	-0.419416						2.31917	3.63262	2.53003	2.19488			0.61884	1.96913	0.715367	2.63504	2.69647
3.04942	-0.341937						2.20051	3.8284	2.31966	2.20513			0.883767	1.81965	0.76225	2.3559	3.33771
3.05942	-0.264286						2.36491	4.02022	2.86043	2.1307			0.857167	2.30472	0.892222	2.8687	2.99155
3.06942	-0.369103						2.25804	3.58416	2.41558	2.2282			0.842487	1.94573	0.860629	2.43301	3.23817
3.07942	-0.377275						2.04376	3.54366	2.27552	2.26329			0.582114	2.13049	0.858369	2.35941	3.30575
3.08941	-0.508475						1.98775	3.78248	2.66169	2.54241			0.776246	2.38612	0.776135	2.53401	3.29309
3.09941	-0.620967						2.11291	3.86088	2.2457	2.45971			1.10859	2.14498	1.05769	2.51731	2.96768
3.10941	-0.320031						2.34398	3.52703	2.38632	2.42123			1.32827	2.2172	0.700208	2.77602	3.11136
3.11941	-0.311686						2.33815	3.71262	2.78856	2.12919			0.777524	2.33211	0.971367	2.63748	2.60815
3.12941	-0.262424						2.41778	3.64022	2.3944	2.00055			0.889803	2.07078	0.835661	2.17951	3.07507
3.1394	-0.630641						1.85813	3.78087	2.3133	2.1738			1.07491	1.9208	0.65392	2.65617	3.01496
3.1494	0.258361						2.21176	3.89196	2.38743	2.39531			0.828848	2.72657	0.882073	2.53429	2.99645
3.1594	-0.386957						1.98916	3.76212	2.5152	2.40045			0.714953	2.26063	0.911773	2.44145	2.88492
3.1694	-0.811028						1.90352	3.71804	2.46942	2.27608			0.788941	2.29008	0.828071	2.42491	3.00224
3.1794	-0.419936						2.19232	3.9037	2.46537	2.21838			0.997419	2.40606	0.652891	2.33962	3.36529
3.1894	-0.422129						2.58965	3.677	2.06556	2.25586			0.823658	2.23381	0.964287	2.25922	3.01579
3.19939	-0.180299						2.1609	3.79644	2.37955	2.18185			0.752847	1.89083	0.735	2.32886	2.82398
3.20939	-0.360797						2.39972	3.66998	2.26952	2.15699			1.01701	1.94113	0.631441	2.39768	3.02987
3.21939	-0.340604						2.07826	3.68234	2.38263	2.42702			0.64855	2.49673	1.11224	2.7057	2.81804
3.22939	-0.391994						2.2478	3.80287	2.19639	2.3658			0.80276	2.6052	0.746155	2.83563	2.68589
3.23939	-0.22623						2.09865	3.92017	2.5662	2.34742			1.02367	2.13954	0.826541	2.58926	3.20411
3.24938	-0.572592						1.95497	3.86008	2.21712	2.39286			0.724186	2.5297	1.16389	2.48285	3.01137
3.25938	-0.648						2.03438	3.95692	2.42164	2.12358			0.887085	2.49575	0.759981	2.54247	2.94259
3.26938	-0.317882						2.09925	4.07965	2.29976	2.32955			0.85912	2.23706	0.63728	2.4349	3.01807
3.27938	-0.250289						1.97874	3.53375	2.31698	2.32583			1.08764	2.53425	1.18664	2.578	2.93127
3.28938	-0.512299						2.06526	3.78305	2.54403	2.39596			0.825	2.32533	0.983716	2.57913	3.33929
3.29937	-0.352352						2.17075	3.6724	2.63616	2.3658			1.02344	2.06648	0.667413	2.5152	3.07052
3.30937	-0.23854						1.99311	3.73312	2.7152	2.32558			1.00009	2.47294	1.09236	2.40081	3.11572
3.31937	-0.306355						1.95802	3.9758	2.34598	2.18676			0.903587	2.26104	0.549605	2.31682	2.92823
3.32937	-0.586765						2.12014	3.89123	2.43879	2.36391			1.05538	2.26255	0.836468	2.5744	3.05691
3.33937	-0.515915						2.22121	3.85535	2.4516	2.3545			0.983926	2.12879	0.816419	2.617	3.47922
3.34937	-0.614528						2.22709	3.85234	2.6893	2.24068			0.995434	2.41513	0.962674	2.59196	3.17926
3.35936	-0.605265						2.17303	3.87843	2.50747	2.10007			0.660091	2.2638	0.697525	2.54992	3.08546
3.36936	-0.381842						2.39344	3.70354	2.46838	2.27977			0.763854	2.00544	1.03289	2.57918	3.09671
3.37936	-0.346488						2.25138	4.18625	2.29701	2.18255			1.06045	2.50089	0.849185	2.24289	2.93649
3.38936	-0.451752						1.83937	3.79126	2.59059	1.87075			0.845815	2.25452	0.575614	2.26238	3.15156
3.39936	-0.171389						2.39587	3.70163	2.42462	2.28576			1.00741	2.50095	1.10243	2.55005	3.20761
3.40935	-0.273494						2.21066	3.74388	2.32323	2.26392			1.00771	2.15838	1.10222	2.68155	3.11213
3.41935	-0.33724						2.29148	3.76346	2.12822	2.43013			0.772062	2.25904	0.938753	2.56702	3.19097
3.42935	-0.544551						2.15722	3.66754	2.47432	2.33764			0.813828	2.27289	1.07056	2.66086	3.27146
3.43935	-0.592687						2.10137	4.14659	2.42595	2.33023			1.1803	2.30622	1.06278	2.19107	3.2449
3.44935	-0.382765						2.24899	3.69119	2.46373	2.24404			0.917324	2.51704	0.885596	2.49552	3.1736
3.45934	-0.0583312						2.0784	3.55938	2.27229	2.37741			1.0581	2.05483	0.905644	2.19108	3.28405
3.46934	-0.0776372						2.37193	3.8448	2.56686	1.96985			0.761713	2.08103	1.00569	2.51215	2.92161
3.47934	-0.311594						2.04477	4.07014	2.24003	1.88444			1.02123	2.31698	0.773622	2.35983	3.02803
3.48934	-0.235656						2.23451	3.97352	2.33667	2.25285			0.754956	2.54991	1.02257	2.84052	3.12693
3.49934	-0.141559						2.10504	3.88986	2.52136	2.39327			0.891655	2.21247	1.16626	2.41463	3.31167
3.50933	-0.220923						2.11721	3.51545	2.30288	2.01812			1.0477	2.43181	1.12864	2.45702	3.17708
3.51933	-0.373382						2.08727	3.94709	2.38414	2.52478			0.756093	2.26344	0.639952	2.97304	3.50602
3.52933	-0.0737901						2.26746	3.92061	2.35381	2.13964			0.699214	2.54422	0.942771	2.60202	3.01239
3.53933	-0.256158						2.29198	3.81964	2.48981	2.18317			0.864873	2.53618	1.0188	2.42783	3.16863
3.54933	-0.232245						2.05506	4.06136	2.90629	2.15545			0.761733	2.28821	0.922974	2.47547	3.06666
3.55933	-0.560794						2.28504	4.18849	2.28594	2.42487			0.75582	1.96143	1.05746	2.49049	3.04767
3.56932	-0.633578						2.0737	3.64758	2.40533	2.24677			1.26721	2.18561	0.783269	2.56553	3.3505
3.57932	-0.0502879						2.43595	3.90821	2.14208	2.48032			0.952712	2.04157	1.21037	2.88392	2.98378
3.58932	-0.27784						2.24859	3.92233	2.30589	2.31027			0.863686	2.49158	0.730304	2.48625	3.13644
3.59932	-0.150102						1.81558	3.68044	2.40268	2.77762			0.783168	2.18446	1.17278	2.44421	3.46352
3.60932	-0.306586						2.09846	4.11816	2.54327	2.33767			1.16294	2.23995	0.902874	2.63658	3.01232
3.61931	-0.297247						2.31844	3.99229	2.48389	2.12238			0.791288	2.49228	1.13871	2.63892	3.42752
3.62931	-0.390389						2.13696	4.20185	2.61168	2.58807			0.818881	2.46557	0.953447	2.38944	3.2409
3.63931	-0.258449						2.33899	3.90374	2.38142	2.36272			0.87263	2.30633	0.962729	2.84713	3.53593
3.64931	-0.409964						2.23874	3.81842	2.61506	2.26305			0.752073	2.00485	0.854341	2.13229	3.31486
3.65931	-0.259612						2.44987	3.84528	2.49289	2.42764			0.74956	2.46126	0.859974	2.88866	3.34948
3.6693	-0.452755						2.32977	3.76612	2.58438	2.15773			0.802043	2.50832	0.831168	2.52224	3.2968
3.6793	-0.322707						2.08836	3.68938	2.73671	2.45115			0.949336	2.39199	1.02011	2.63209	3.2259
3.6893	-0.509977						2.12848	4.32689	2.53675	2.56138			0.633437	2.289	1.29636	2.49657	3.1162
3.6993	-0.745845						2.28175	3.85563	2.38079	2.55936			0.897414	2.7964	1.04587	2.52214	3.16689
3.7093	-0.130276						2.20198	3.96642	2.35899	2.33781			0.794155	2.33667	0.775578	2.24137	3.23732
3.7193	-0.178344						2.09379	3.91491	2.3174	2.15309			1.44011	2.51751	1.02623	2.17555	3.1447
3.72929	-0.357557						2.13822	3.78264	2.50817	2.34083			0.623582	2.24694	1.12428	2.78237	3.02729
3.73929	-0.18461						2.1175	3.98835	2.68396	2.80298			0.785322	2.04267	0.810066	2.56945	3.2788
3.74929	-0.41695						2.19182	4.02543	2.39341	2.24612			0.818179	2.26349	1.04605	2.3179	3.31889
3.75929	-0.273342						2.41662	3.668	2.86991	2.19878			1.13259	2.54064	1.56942	2.53316	3.3465
3.76929	-0.342876						1.94124	3.98972	2.88254	2.63804			0.857451	2.61152	0.97932	2.46163	3.34584
3.77928	-0.306618						2.28032	3.95772	2.65263	2.56645			0.875631	2.44682	1.10118	2.51164	3.22948
3.78928	-0.509844						2.44738	3.88516	2.54972	2.39696			1.03521	2.36952	1.10444	2.46595	3.36819
3.79928	-0.349345						2.09509	4.06541	2.80292	2.36388			1.07536	2.50142	1.30497	2.24398	3.57356
3.80928	-0.470005						2.25207	3.98838	2.42261	2.73984			0.963923	2.4858	0.997783	2.5296	3.54063
3.81928	-0.2958						2.52202	4.08351	2.47267	2.42915			0.795275	2.10191	1.11066	2.79799	3.19238
3.82927	-0.550681						2.44527	4.20775	2.44747	2.56284			0.877934	2.51226	0.989528	2.63305	3.30755
3.83927	-0.290579						2.28799	4.04843	2.23263	2.68909			1.36638	2.38113	1.25592	2.57513	3.43463
3.84927	-0.56999						2.00266	3.75357	2.59696	2.3039			1.02467	2.25912	0.889398	2.85702	3.54204
3.85927	-0.37752						2.21296	4.03182	2.82521	2.09273			0.990552	2.44667	1.26931	2.77535	3.34225
3.86927	-0.596334						2.34439	4.06738	2.53593	2.37335			0.985632	2.04525	0.597194	2.79116	3.42388
3.87926	-0.313498						2.2139	3.86943	2.31951	2.37389			1.21364	2.52396	0.888083	2.50864	3.29877
3.88926	-0.104007						2.30058	3.94574	2.22565	2.29328			0.982469	2.39676	0.936492	2.72806	3.66866
3.89926	-0.221793						2.41433	3.70129	2.32339	2.35327			1.01362	2.13193	0.988545	2.33668	3.40331
3.90926	-0.467683						2.38084	4.03253	2.23769	2.6173			1.13909	2.30718	0.908735	2.54582	3.39944
3.91926	-0.553888						1.99194	3.66367	2.76069	2.20367			0.911575	2.51451	1.60679	2.24612	3.38719
3.92926	-0.288673						2.31508	3.99202	2.30031	2.60843			0.969593	2.155	1.20458	2.64417	3.35267
3.93925	-0.449809						2.3002	4.25393	2.98797	2.30742			0.835632	2.26485	1.12101	2.79753	3.58274
3.94925	-0.577511						2.27433	3.79341	2.53124	2.29012			1.0128	2.37913	0.871224	2.45508	3.78176
3.95925	-0.218009						2.30292	4.09469	2.4818	2.74016			1.21638	2.52587	1.08976	2.47468	3.49694
3.96925	-0.594901						2.20108	3.90039	2.77349	2.28645			1.0108	2.38516	0.898646	2.55018	3.63589
3.97925	-0.410296						2.26332	3.87779	2.76006	2.54613			0.865904	2.49995	0.99136	2.56784	3.54686
3.98924	-0.337645						2.29333	4.00292	2.59456	2.57193			0.701017	2.70271	0.758807	2.94903	3.45167
3.99924	-0.276223						2.16016	4.19372	2.38177	2.56012			0.974247	2.10255	0.922522	2.75176	3.55726
4.00924	-0.417447						2.17654	3.85298	2.34444	2.74954			1.00267	2.27514	0.755811	2.44161	3.80494
4.01924	-0.419295						2.20972	3.77483	2.33664	2.3849			0.896405	2.34637	1.12568	2.28289	3.71954
4.02924	-0.489763						2.42633	3.8727	2.63339	2.48417			0.960759	2.42349	1.06566	2.8064	3.54286
4.03923	-0.470652						2.21329	4.11694	2.61156	2.59835			0.919464	2.18361	1.28428	2.54982	3.58838
4.04923	-0.0378145						2.60158	4.01163	2.51514	2.28201			1.05949	2.40703	1.06411	2.63221	3.67098
4.05923	-0.638532						2.19539	4.00522	2.57961	2.2704			1.13573	2.32809	0.756697	2.42181	3.52735
4.06923	-0.30939						2.47398	4.09311	2.83025	2.34584			1.28353	2.4076	0.957431	2.46934	3.56862
4.07923	-0.563503						2.49438	3.87851	2.4103	2.36689			0.955632	2.19614	0.805939	2.5227	3.40435
4.08922	-0.496553						2.31385	3.66271	2.78112	2.23809			1.06103	2.3131	0.994945	2.42892	3.77926
4.09922	-0.251582						1.9888	3.86919	2.76628	2.16627			1.07408	2.56754	1.03235	2.49185	3.73559
4.10922	-0.442828						2.41922	3.77887	2.94759	2.45634			0.626362	2.51608	1.33819	2.44351	3.5534
4.11922	-0.504374						2.20023	4.2381	2.60458	2.50492			1.11737	2.32195	1.04131	2.65807	3.62084
4.12922	-0.466082						1.94923	3.85489	2.71748	2.49538			1.19964	2.16615	1.4045	2.33557	3.36158
4.13922	-0.325415						2.19838	3.97036	2.63616	2.67605			1.12218	2.29212	1.17467	2.62664	3.93047
4.14921	-0.189319						2.54758	3.83627	2.75483	2.80182			0.95507	2.2682	1.03323	2.34012	3.54993
4.15921	-0.328136						2.25785	3.99146	2.60306	2.30154			0.73826	2.45176	0.957913	2.30415	3.6626
4.16921	-0.487694						2.29607	3.97361	2.36339	2.53901			1.25668	2.22878	0.881579	2.51891	3.49818
4.17921	-0.367437						2.53377	3.73766	2.74595	2.32972			1.30318	2.34038	1.27263	2.52429	3.95877
4.18921	-0.480217						2.52249	3.78238	2.56234	2.40348			0.741063	2.50419	0.89205	2.61238	3.6306
4.1992	-0.700905						2.37829	3.93204	2.92432	2.40696			1.07181	2.25469	0.929593	2.56973	3.64786
4.2092	-0.417726						2.22237	3.93818	2.76237	2.19358			0.91033	2.34465	1.11196	2.22646	4.06894
4.2192	-0.252454						2.14578	3.93885	2.69072	2.02682			0.931988	2.19195	1.27996	2.68403	3.66749
4.2292	-0.577731						2.24624	3.94617	2.77434	2.74865			1.29514	2.39974	0.836219	2.46344	4.01671
4.2392	-0.362518						2.28383	3.5565	2.60177	2.8552			0.867114	2.40476	1.16231	2.8532	3.75724
4.24919	-0.394334						2.32644	4.07585	2.93561	2.58291			0.758117	2.52037	1.0473	2.50252	3.61072
4.25919	-0.0252182						2.42547	3.8707	2.59161	2.42937			0.933362	2.22552	1.01058	2.53374	3.46112
4.26919	-0.208526						2.43879	3.90493	3.06037	2.58073			1.05209	2.6049	1.26014	2.57037	3.90258
4.27919	-0.235629						2.32463	3.71184	3.07937	3.01333			1.15645	2.06015	0.946529	2.49982	3.60556
4.28919	-0.414577						2.47241	4.17856	2.52986	2.48203			0.985718	2.13712	1.05007	2.44672	3.6811
4.29919	-0.256358						2.39766	4.16492	2.49862	2.33534			0.478845	2.6895	1.16428	2.64499	3.57598
4.30918	-0.669735						2.51947	3.90709	2.60403	2.57193			1.02379	2.46732	0.985088	2.46878	3.82942
4.31918	-0.298002						2.35906	4.10628	2.54431	2.60625			0.993479	2.34447	1.18744	2.48566	3.67117
4.32918	-0.397544						2.50647	4.01907	2.6335	2.52098			0.932597	2.39897	0.76925	2.34211	3.87224
4.33918	-0.227286						2.51304	3.77566	2.74527	2.33089			0.95366	2.33089	1.2043	2.59926	3.81156
4.34918	-0.512702						2.34182	4.07421	2.63008	2.50289			1.16806	2.38354	0.997057	2.50152	3.81814
4.35917	-0.416067						2.74631	3.955	2.49013	2.53647			0.811539	1.99778	1.10883	2.62169	3.77137
4.36917	-0.327987						2.41019	3.98295	2.71065	2.59973			0.906745	2.13638	1.20038	2.59463	3.86378
4.37917	-0.276857						2.40864	3.85033	2.65463	2.42775			0.636077	2.55442	0.988872	2.49202	3.99108
4.38917	-0.100453						2.22245	3.95352	2.99716	2.6851			1.34742	2.13034	0.872676	2.36226	3.78132
4.39917	-0.682717						2.6753	4.09268	2.55279	2.67172			0.837208	2.53303	1.17169	2.8693	3.78148
4.40916	-0.561746						2.45297	4.06308	2.98671	2.21555			1.13963	2.10876	1.18341	2.61506	4.05462
4.41916	-0.520673						2.42251	3.83571	3.0012	2.48661			1.20217	2.42571	1.08284	2.49085	3.89377
4.42916	-0.442668						2.45804	4.06327	2.9777	2.46203			1.02026	2.33259	1.46957	2.41876	3.71941
4.43916	-0.417361						2.56145	3.95784	2.90425	2.84921			1.29705	2.31842	0.986382	2.82609	3.96076
4.44916	-0.309656						2.6079	3.69711	2.86959	2.35392			1.18008	2.37449	1.05299	2.49782	4.00589
4.45915	-0.735639						2.47648	3.81042	2.70917	2.59014			1.05115	2.05013	1.1483	2.28633	3.86454
4.46915	0.0982429						2.34011	3.80166	2.73949	2.8469			0.904617	2.31853	1.25248	2.53184	3.80297
4.47915	-0.503101						2.75899	3.88983	3.00951	2.53923			1.03056	2.07889	0.919419	2.51698	4.07993
4.48915	-0.299963						2.5658	4.10929	2.87374	2.78113			0.932769	2.40045	1.23401	2.2486	3.83204
4.49915	-0.467651						2.40912	3.86447	2.65831	2.4552			1.0974	2.39999	1.32818	2.27946	4.17275
4.50915	-0.11628						2.33941	3.91732	2.66509	2.14253			0.962382	2.27767	1.06724	2.54494	3.96878
4.51914	-0.139488						2.23305	3.97548	2.50203	2.48753			1.36861	2.35289	1.16222	2.70554	3.9382
4.52914	-0.161374						2.58621	4.26131	2.64019	2.44153			0.901962	2.16394	1.05345	2.77675	4.16376
4.53914	-0.190271						2.59675	3.69111	2.92443	2.45414			0.905179	2.08322	1.09473	2.32447	3.83196
4.54914	-0.0532166						2.41858	3.85158	2.70842	2.36864			0.915429	2.44024	1.18773	2.68575	4.41472
4.55914	-0.518389						2.47553	3.63262	2.98528	2.45032			0.883773	2.27303	1.26483	2.67444	4.42242
4.56913	-0.494541						2.77493	4.15799	2.58282	2.55824			1.21291	2.18866	1.32268	2.49338	4.31501
4.57913	-0.264577						2.11336	3.78245	2.69643	2.33683			1.26106	2.62547	0.882161	2.5008	3.85414
4.58913	-0.345193						2.53928	3.62644	2.55079	2.48662			1.12719	2.70319	0.985997	2.69511	4.0715
4.59913	-0.332375						2.4232	4.12947	2.72826	2.41237			1.03169	2.31089	1.06538	2.66569	3.83373
4.60913	-0.162679						2.14881	4.25663	3.06246	2.72824			1.13328	2.30286	1.33062	2.61956	4.54781
4.61912	-0.394506						2.72662	3.90614	2.85514	2.6443			1.00802	2.18354	0.694736	2.78113	3.63072
4.62912	-0.398801						2.35894	3.71821	2.46992	2.61517			0.965247	2.29018	0.873439	2.75751	4.10092
4.63912	-0.347963						2.72456	3.72562	2.92148	2.43235			0.932789	2.05766	0.907383	2.41397	4.33875
4.64912	-0.621967						2.46736	3.98418	2.44684	2.61582			1.17042	2.3942	0.92529	2.71233	4.17963
4.65912	-0.214325						2.54552	3.86661	2.47142	2.2629			1.30584	2.12257	1.14383	2.7353	3.88629
4.66911	-0.180735						2.2815	4.15522	2.77032	2.8401			0.775176	2.30798	1.1033	2.4709	3.93714
4.67911	-0.344022						2.55033	4.08403	2.70383	2.78353			1.02962	2.21734	1.38167	2.5632	4.05784
4.68911	-0.5067						2.55826	4.23189	2.75133	2.41666			1.07206	2.51577	1.27932	2.55389	4.30234
4.69911	-0.278215						2.3775	3.90565	3.05632	2.56991			1.24902	2.24905	1.08247	2.59016	4.21576
4.70911	-0.534074						2.57055	4.0781	2.66491	2.75522			0.930756	2.20318	1.30562	2.68155	4.01768
4.71911	-0.308348						2.09435	4.13342	2.54009	2.27272			1.02218	2.5867	1.05886	2.56651	4.37028
4.7291	-0.313234						2.34546	4.18064	2.54758	2.72897			0.877028	1.97065	1.04979	2.53268	4.27832
4.7391	-0.432975						2.43168	4.05397	2.68667	2.46945			0.994782	2.52728	1.28601	2.38387	4.42441
4.7491	-0.593289						2.60538	3.75865	3.02366	2.72585			1.27559	2.11269	1.2426	2.45711	4.40648
4.7591	-0.355685						2.13778	4.1847	3.10873	2.10829			1.15108	2.19228	0.86122	2.52276	4.135
4.7691	-0.454878						2.63459	3.84313	3.02124	2.68428			1.05752	2.33378	1.54761	2.90762	4.16986
4.77909	-0.4766						2.30845	3.98559	2.70682	2.37126			0.982695	2.37642	1.38024	2.95092	4.38982
4.78909	-0.344802						2.02268	4.32054	2.49138	2.54385			1.13733	2.28465	0.824779	2.55474	4.03887
4.79909	-0.145601						2.16502	4.27106	2.94873	2.67561			1.01027	1.91407	1.10138	3.02701	4.19578
4.80909	-0.445307						2.50732	4.30194	3.09526	2.69846			1.10307	2.09482	1.30222	2.54064	4.0786
4.81909	-0.222684						2.71221	4.1039	2.77228	2.6425			1.15419	2.31923	0.838828	2.70772	3.77184
4.82908	-0.304967						2.43602	4.35539	3.00194	2.64566			1.04929	2.20756	0.99363	2.62104	4.23799
4.83908	-0.362461						2.34708	4.07373	2.60941	2.45621			1.13532	2.26832	1.36326	2.50289	3.98426
4.84908	-0.407687						2.55612	4.38984	2.80339	2.71466			1.091	2.20442	1.28371	2.52578	4.38228
4.85908	-0.897554						2.31807	3.93193	2.63127	2.71395			1.02345	2.40313	1.21431	2.84223	4.13288
4.86908	-0.452804						2.35524	3.85493	2.88195	2.77908			0.976481	2.33928	1.16448	2.6971	4.20052
4.87908	-0.169779						2.59169	4.35224	2.6506	2.5517			1.28069	2.19803	1.46008	2.39602	3.90448
4.88907	-0.267104						2.26928	3.82186	3.30847	2.74567			1.15004	2.59605	1.38679	2.94895	4.08028
4.89907	-0.421788						2.32741	4.39344	2.72299	2.48362			0.970868	2.44428	1.3092	2.63542	4.15133
4.90907	-0.565223						2.49517	3.996	2.52691	2.85195			0.996574	2.2932	1.35215	2.91653	4.21216
4.91907	-0.225148						2.63364	4.02581	2.68088	2.51633			1.52239	2.09281	0.942984	2.82987	3.84238
4.92907	-0.366739						2.27446	4.00893	3.02931	2.5624			1.07142	2.56005	0.992796	2.97216	4.30935
4.93906	-0.418818						2.4961	4.16955	3.00384	2.51531			1.31662	2.43236	1.33395	2.67935	4.51962
4.94906	-0.256214						2.46857	3.85533	2.70498	2.73821			1.04545	2.26421	1.10475	2.40747	4.26389
4.95906	-0.183813						2.49774	4.09845	2.73142	2.72588			1.09061	2.44595	1.19444	2.41495	4.06392
4.96906	-0.385388						2.31824	4.13631	2.91111	2.60929			1.17337	2.23773	1.12295	2.43339	4.32137
4.97906	-0.0552147						2.3118	3.92365	2.96227	2.94633			1.33999	2.23911	1.42496	2.33084	3.96756
4.98905	-0.216933						2.23746	3.81686	2.45556	2.85647			1.30701	2.67929	1.37087	2.47774	4.156
4.99905	-0.292442						2.5153	3.94769	2.49395	2.61835			1.03854	2.60443	0.954203	2.5941	4.22282
5.00905	-0.409585						2.07526	3.58745	2.68669	2.47685			0.827941	2.29401	1.26807	2.75634	4.40701
5.01905	-0.538579						2.27931	3.9834	2.44915	2.81541			1.23661	2.11997	1.38849	2.46905	4.3909
5.02905	-0.259918						2.36449	4.01315	2.58981	2.31353			1.10135	2.34142	1.32069	2.63338	4.39724
5.03904	-0.101993						2.50567	4.11884	2.66206	2.61729			1.04292	2.22292	1.61269	2.76301	4.31253
5.04904	-0.130335						2.62193	3.92075	2.81819	2.68614			1.15765	2.40093	1.03902	2.5973	4.38673
5.05904	-0.341032						2.40616	3.86968	2.71999	2.74707			1.21129	2.12876	1.10741	2.68498	4.65478
5.06904	-0.578828						2.51571	4.05843	2.5694	2.20401			1.06469	2.08988	0.995927	2.72053	4.0957
5.07904	-0.414571						2.38989	4.11327	2.68112	2.42269			1.24791	2.367	1.08819	2.88154	4.23487
5.08904	-0.50015						2.54391	3.94217	2.79902	2.54416			1.25833	2.06341	1.11099	2.66261	4.35796
5.09903	-0.401331						2.41613	3.92556	2.84054	2.54255			1.25864	1.9215	1.09221	2.63116	4.11346
5.10903	-0.30262						2.51529	4.1299	2.90956	2.59326			1.21713	2.44022	1.04833	2.61516	4.60491
5.11903	-0.335478						2.6542	4.0683	2.68563	2.68969			1.13448	2.41936	1.47518	2.43277	3.95752
5.12903	-0.435958						2.37917	3.98039	2.59973	2.83498			1.06132	2.7167	1.31371	2.59449	4.54381
5.13903	-0.523983						2.63698	4.02505	2.67288	2.70773			0.976824	2.19552	1.37427	2.8005	4.60348
5.14902	-0.245349						2.41961	4.02331	2.51511	2.68744			1.19375	2.37374	1.22186	2.86231	4.22977
5.15902	-0.11604						2.40013	4.11398	2.82471	2.74759			0.998566	2.14282	1.01005	2.83739	4.3843
5.16902	-0.451235						2.41628	4.00139	3.03002	2.74			1.19008	2.5133	0.807925	2.32354	4.3069
5.17902	-0.518866						2.16927	4.37005	2.94061	2.54103			1.02051	2.09236	1.04143	2.59336	4.27482
5.18902	-0.440802						2.32567	4.0855	2.8179	2.31916			1.08509	2.23314	1.15791	2.74279	4.47126
5.19901	-0.451522						2.26322	4.38718	2.86911	2.33155			1.343	2.33817	0.96757	2.37772	4.18473
5.20901	-0.291222						2.34677	3.99032	2.85702	2.78118			0.813863	2.31675	1.09667	2.78977	4.34919
5.21901	-0.443704						2.48867	4.0237	2.75727	2.69645			0.975181	2.2158	1.137	2.58368	4.41685
5.22901	-0.577541						2.47475	4.03929	3.12789	2.45878			1.04181	2.1172	1.20028	2.743	4.35829
5.23901	-0.19429						2.34098	3.89496	2.92211	2.95521			1.07131	2.52618	1.20223	2.77312	4.36557
5.24901	-0.227915						2.309	4.07919	2.93321	2.69279			1.15845	2.53096	1.23326	2.43792	4.36676
5.259	-0.471201						2.31362	3.98677	2.95526	2.84771			1.10029	2.30677	1.25621	2.51686	4.4742
5.269	-0.364353						2.53804	3.80038	2.92835	2.69299			0.929345	2.37996	1.14158	2.43267	4.43633
5.279	-0.507271						2.15961	4.20659	2.93049	2.43561			1.03708	2.58011	1.2491	2.38663	4.62018
5.289	-0.229841						2.3638	3.70731	2.69242	2.62891			1.22843	2.37994	1.30583	2.67433	4.36784
5.299	-0.317502						2.42988	3.99702	2.60988	2.76941			0.904408	2.66187	1.00863	2.72846	4.54881
5.30899	-0.499375						2.20522	4.09003	2.8891	2.56889			1.01326	2.38048	1.06447	2.77158	4.61288
5.31899	-0.238912						2.40145	4.49246	2.65184	2.6212			1.20436	2.03236	1.15434	2.6962	4.51213
5.32899	-0.322591						2.22934	3.92398	2.67628	2.84705			1.16835	2.67727	0.979418	2.71659	4.60049
5.33899	-0.426573						2.47349	3.90242	2.91403	2.63362			1.07221	2.20788	1.17255	2.97578	4.66464
5.34899	0.0508046						2.46784	4.39041	2.91654	2.56424			1.22332	2.65786	1.33568	2.53401	4.6656
5.35898	-0.204496						2.17672	4.02428	2.73674	3.09124			1.23974	2.23419	1.42186	2.33447	4.51103
5.36898	-0.292016						2.34332	4.00103	3.34178	2.73543			1.16203	2.36577	1.14908	2.64854	4.36119
5.37898	-0.323939						2.23309	4.19984	3.19951	2.56386			1.11222	2.16776	1.20758	2.63314	4.74643
5.38898	-0.242139						2.01389	4.22537	3.00236	2.72583			1.1199	2.1819	0.967197	2.35181	4.34681
5.39898	-0.724756						2.24743	4.31912	3.10883	2.55219			0.790447	2.32563	1.18176	2.62767	4.66407
5.40897	-0.135628						2.11812	3.94176	2.71696	2.44782			1.01092	2.3287	0.972893	2.94607	4.73464
5.41897	-0.208902						2.40802	4.29137	2.87559	2.87709			1.15926	2.4302	1.18999	2.92966	4.49795
5.42897	-0.160659						2.29578	4.01497	2.95887	2.9098			1.2123	2.81714	1.38773	2.89491	4.51537
5.43897	-0.399495						2.43767	4.17013	2.83531	2.76019			1.08889	2.33468	1.18309	2.8097	4.29972
5.44897	-0.412605						2.75602	4.19074	2.91317	2.98557			1.12144	2.37404	1.16878	2.7632	4.38114
5.45897	-0.220937						2.09364	4.08621	2.84149	2.9307			1.26985	2.40443	1.29805	2.75232	4.39711
5.46896	-0.599169						2.36227	4.02821	2.63627	2.33693			1.1014	2.49331	1.51445	2.77278	4.50816
5.47896	-0.263314						2.39555	4.07636	2.76642	2.88283			0.920782	2.28705	1.13622	2.96235	4.63026
5.48896	-0.198559						2.7632	4.06979	3.02494	2.56675			0.964477	2.38321	1.43234	2.69515	4.53497
5.49896	-0.700753						2.51608	3.81816	2.83591	2.94555			1.18641	2.35181	1.36043	2.77203	4.30828
5.50896	-0.0133078						2.23558	4.47168	2.66944	2.55194			1.43828	2.13905	1.21481	2.59093	4.43592
5.51895	-0.53308						2.38195	4.28396	2.75378	2.50171			1.3237	2.11853	1.09857	2.58141	4.33717
5.52895	-0.39081						2.459	4.30667	2.95444	2.55736			1.21386	2.71592	1.3337	3.04722	4.29145
5.53895	-0.294061						2.31632	4.32732	3.16881	2.783			0.947976	2.19376	1.07346	2.34202	4.46829
5.54895	-0.170691						2.5691	4.01342	2.75856	3.02271			1.11977	2.28842	1.32061	2.60098	4.57638
5.55895	-0.332689						2.1638	4.22995	3.23493	2.79607			1.08154	2.36593	1.39665	2.64783	4.76519
5.56894	-0.0867511						2.30409	3.80048	2.87755	2.53272			0.937558	2.37576	1.21882	3.04623	4.33445
5.57894	-0.388636						2.17991	3.91729	2.98225	2.86129			1.25458	2.74943	1.19082	2.78001	4.51488
5.58894	-0.294723						2.44945	3.82615	3.08911	2.5231			0.987057	2.71997	1.09419	2.49655	4.17513
5.59894	-0.0526798						2.35283	3.94856	2.76952	2.51528			1.11952	2.55641	1.06166	2.78194	4.21615
5.60894	-0.246414						2.64058	4.11089	3.11735	2.67534			0.954827	2.10763	1.18505	2.49168	4.42978
5.61893	-0.15015						2.27922	4.10389	2.99264	2.77327			0.914017	2.05538	1.24735	2.64268	4.36535
5.62893	-0.204842						2.29053	4.06923	2.91683	2.56272			1.10536	2.25554	0.85798	1.91808	4.61018
5.63893	-0.629012						2.40658	3.74403	3.06349	2.80648			1.16517	2.17609	1.51473	2.65964	4.6838
5.64893	-0.0485159						2.61702	4.29359	2.97921	2.94774			1.25979	2.0794	1.17591	2.79805	4.60941
5.65893	-0.406021						2.23684	4.06851	2.95595	2.72887			1.19955	2.47122	1.24562	2.74501	4.16564
5.66893	-0.217283						2.78322	4.08851	3.15589	2.90967			1.20711	2.35198	1.24921	2.30992	4.27999
5.67892	-0.0485036						2.32842	4.04999	2.7294	2.84991			0.948084	2.66309	1.26759	2.52669	4.51723
5.68892	-0.590143						2.3994	4.19293	2.81664	2.58076			1.0626	2.33762	1.14506	2.38504	4.48006
5.69892	-0.340474						2.42102	4.18324	2.84535	2.64353			0.986904	2.64339	1.17715	2.69716	4.52673
5.70892	-0.28179						2.71277	4.05345	3.09548	2.5044			1.22017	2.08041	1.26518	2.81969	4.76575
5.71892	-0.255297						2.16495	3.88695	3.13356	2.85136			1.08441	2.28712	1.27005	2.75896	4.73579
5.72891	-0.396577						2.59691	4.35167	2.77919	3.02346			1.12274	2.39196	0.990169	2.56715	4.13512
5.73891	-0.131033						2.3564	4.0183	2.98166	2.32315			1.00114	2.15787	1.26696	2.57543	4.62401
5.74891	-0.425655						2.63588	4.18644	2.93881	2.53533			1.26016	2.13652	1.30543	2.66108	4.85408
5.75891	-0.387309						2.3813	4.17244	2.65239	2.53014			1.29189	2.40957	1.20285	2.75918	4.89064
5.76891	-0.683917						2.21217	4.02439	2.81418	2.81273			1.06586	1.99934	1.32144	2.83576	4.56881
5.7789	-0.435052						2.40537	3.75402	2.80766	2.74044			1.28368	2.24968	1.40461	2.54718	4.5959
5.7889	-0.391084						2.45444	4.02456	2.62212	2.77848			0.981631	1.96469	1.43411	2.90535	4.22064
5.7989	-0.53165						2.41974	4.03357	2.91585	2.77583			0.966975	2.41743	1.39655	2.58021	4.34534
5.8089	-0.634181						2.28052	3.80828	3.32408	3.094			1.33494	2.24969	1.33587	2.33652	4.4998
5.8189	-0.261848						2.18633	4.09291	2.79631	2.75539			0.866001	2.46433	1.63294	2.68973	4.3193
5.8289	-0.0889153						2.48502	3.87444	2.92523	2.71461			1.01969	2.08656	1.20739	2.6112	4.59204
5.83889	-0.207411						2.36673	3.96601	2.99512	2.80301			0.89946	1.94765	1.28487	2.62685	4.79316
5.84889	-0.320911						2.10815	4.02113	3.25626	2.73523			1.37879	2.24449	1.17667	2.69846	4.33437
5.85889	-0.562008						2.54557	4.10135	2.95697	2.47308			0.82176	2.64539	1.27234	2.47429	4.46125
5.86889	-0.428305						2.26391	4.34942	3.05026	3.16019			1.25455	2.30057	1.46422	2.82563	4.56335
5.87889	-0.649564						2.25893	4.16161	2.9746	2.84007			1.19254	2.53585	1.20533	2.8362	4.46247
5.88888	-0.342984						2.34865	4.04113	2.88789	2.81997			1.63052	2.45515	1.39904	2.53627	4.73186
5.89888	-0.388481						2.58541	4.20124	3.09308	2.89919			1.18031	2.55049	1.11573	2.54597	4.59107
5.90888	-0.268016						2.51328	4.46696	3.07285	2.80541			1.12093	2.28088	1.42567	2.40501	4.5433
5.91888	-0.234242						2.62842	4.0981	2.91826	2.90051			1.24287	2.26952	1.38723	2.85564	4.91088
5.92888	-0.824658						2.27774	4.48418	2.89161	2.71362			1.17012	2.6518	1.37199	2.62961	4.47385
5.93887	-0.12344						2.72255	4.12991	3.04749	3.13053			1.25787	2.32579	1.5877	2.6421	4.66134
5.94887	-0.575387						2.71393	3.94531	2.60669	2.85573			1.38354	2.61486	1.38268	2.86439	4.49177
5.95887	-0.305446						2.49278	3.83508	2.89502	2.57618			1.20741	2.19142	1.06622	2.71212	4.846
5.96887	-0.557072						2.37693	4.36105	3.02649	2.79527			1.28619	2.35637	1.2086	2.75515	4.56988
5.97887	-0.196841						2.35826	4.08858	2.85808	2.76183			0.774217	2.107	1.29081	2.41871	4.56307
5.98886	-0.215087						2.24907	4.15791	3.01993	2.75075			1.12613	2.05223	1.28431	2.77483	4.46148
5.99886	-0.397795						2.50493	3.83227	2.57238	2.88321			1.48785	2.62936	1.3887	3.04234	5.08602
6.00886	-0.457264						2.21522	4.19828	2.82998	2.49938			1.18074	2.24824	1.52439	2.81237	4.75434
6.01886	-0.343226						2.47195	3.81388	2.82742	2.73769			1.12564	2.12568	1.07248	3.00894	5.01955
6.02886	-0.418064						2.8087	4.10267	2.74137	2.59325			1.22503	2.33254	1.01797	2.82161	4.95271
6.03886	-0.163921						2.36915	4.19693	2.82388	2.72573			1.23373	2.54685	1.08092	2.69887	4.95136
6.04885	-0.533557						2.4751	3.84966	2.97217	2.60352			1.03752	2.09651	1.5343	3.03477	4.80814
6.05885	-0.0932761						2.54632	3.94873	2.90652	2.4708			1.32573	2.26645	1.50279	2.72758	4.71155
6.06885	-0.215033						2.65452	4.3323	2.90754	2.84234			1.0371	2.33064	1.4246	2.82674	4.78317
6.07885	-0.185873						2.7822	4.03653	2.75263	3.27239			1.07478	2.02904	1.4825	3.00114	4.86235
6.08885	-0.417412						2.26065	4.06712	3.13128	3.08454			1.10654	2.23911	1.43019	2.97339	4.88688
6.09884	-0.254071						2.27114	4.17678	3.23383	2.91557			1.18943	2.37559	1.06285	2.7783	4.79446
6.10884	-0.520339						2.52761	4.37996	2.78477	2.81438			1.10813	2.07394	1.27744	2.92796	5.20027
6.11884	-0.373416						2.1072	4.15456	2.88118	2.94503			1.07166	2.09618	1.53192	2.51124	4.86153
6.12884	-0.38279						2.44923	4.28097	2.75549	2.89292			1.03451	2.34136	1.41315	2.56331	4.80345
6.13884	-0.461948						2.57972	4.39292	2.82792	2.86302			0.979988	2.50357	1.18296	2.79938	4.92761
6.14883	-0.491789						2.3247	3.82317	2.72284	2.80843			0.869551	2.23814	1.36665	2.55274	5.01006
6.15883	0.0269363						2.57438	4.23642	2.74412	2.68787			1.22121	2.31487	1.12478	2.64272	4.95363
6.16883	-0.539738						2.42454	4.12079	2.60125	2.70615			1.11842	2.27162	1.26932	2.49755	4.81752
6.17883	-0.765436						2.18132	4.10166	2.78042	2.71935			1.06749	2.49467	1.34439	2.73988	4.94468
6.18883	-0.65967						2.50061	3.92802	2.67722	2.5394			0.903207	2.31835	1.28547	2.85895	4.5767
6.19883	-0.381955						2.26551	4.30487	2.81986	2.70118			0.957918	2.39354	1.38121	2.56771	4.63757
6.20882	-0.380693						2.56803	4.24283	3.18421	2.76185			1.067	2.5856	1.48809	2.46942	4.9279
6.21882	-0.364282						2.23103	4.50405	3.1339	2.83795			1.2494	2.45988	1.24001	2.8458	4.9545
6.22882	-0.159201						2.74495	4.34934	2.91954	2.89657			1.1118	2.29537	1.43813	2.55154	4.71235
6.23882	-0.405635						2.13857	4.05324	2.78153	2.69955			1.26396	2.71808	1.53167	2.90553	4.64883
6.24882	-0.391322						2.36595	4.1889	2.39587	2.68887			1.48472	2.03836	1.4266	2.68038	4.64723
6.25881	-0.452635						2.2653	4.15202	2.9194	2.64683			0.901584	2.40288	1.38547	2.82557	4.84518
6.26881	-0.435619						2.35761	4.36895	2.94112	2.89323			1.17159	2.31475	1.60054	2.76317	4.43519
6.27881	-0.423079						2.59501	4.4316	2.82024	2.68394			1.045	2.38676	1.06439	2.68864	4.52618
6.28881	-0.150279						2.18611	3.86425	2.93652	2.91424			1.11786	2.40897	1.35039	2.3984	4.50741
6.29881	-0.0737286						2.15281	4.05648	2.4784	2.88524			1.41808	2.48223	1.66995	2.82873	4.86276
6.3088	-0.145706						2.44028	4.15646	2.8119	2.79135			1.13449	2.43531	1.41708	2.87832	4.47031
6.3188	-0.313446						2.5752	3.9869	2.94459	2.82962			1.50758	2.32454	1.2245	2.96027	4.79871
6.3288	0.0619382						2.53862	4.15837	2.68504	3.04888			1.11446	2.5679	1.04965	2.6264	4.80059
6.3388	-0.0548487						2.25143	4.2321	3.23253	2.63767			1.07809	2.21902	1.21835	2.90835	4.73313
6.3488	-0.391473						2.36821	4.11433	3.17495	2.6241			1.28501	2.36574	1.25938	2.44963	4.78791
6.35879	-0.484087						2.35592	4.59909	3.05106	2.61029			1.143	2.55067	1.67579	2.77092	4.65204
6.36879	-0.265654						2.48679	4.37044	2.6856	2.81756			1.16614	2.27695	1.48124	2.77006	5.02678
6.37879	-0.66308						2.62242	4.06785	2.94725	2.83812			1.44161	2.69385	1.28606	2.64471	4.66585
6.38879	-0.468473						2.50771	4.06417	3.04515	2.73168			1.00297	2.24586	1.52131	2.37457	4.97503
6.39879	-0.325679						2.33676	4.46953	2.85051	2.95498			0.93889	2.44508	1.08548	2.6128	5.0359
6.40879	-0.2289						2.32255	3.99943	3.05541	2.99684			1.29141	2.21539	1.3626	2.74307	4.7354
6.41878	-0.200325						2.46185	3.88017	2.97092	2.60407			1.3563	2.00468	1.24182	2.9657	5.02739
6.42878	-0.264306						2.87809	4.04189	3.1966	2.69753			1.06725	2.2451	1.38354	2.77159	4.69097
6.43878	-0.295536						2.4132	4.01405	2.85486	2.62262			1.25453	2.63449	1.30676	2.79414	4.74289
6.44878	-0.122779						2.6071	4.18481	2.62352	2.70766			0.926915	2.05231	1.44005	2.89831	4.71253
6.45878	-0.434346						2.19486	3.92388	2.94891	2.66572			1.24162	2.58174	1.23418	2.5936	4.98321
6.46877	-0.366835						2.66461	3.98437	3.20384	2.84479			1.19446	2.22827	1.45644	2.46799	4.89717
6.47877	-0.567922						2.60079	3.92267	3.03325	2.92055			1.08417	2.21289	1.50133	2.68779	4.8312
6.48877	-0.258947						2.46179	3.86616	3.02773	2.86732			1.19308	2.68074	1.46682	2.8335	4.68949
6.49877	-0.33779						2.4745	3.88995	3.2045	2.93016			0.905955	2.37246	1.32183	2.65198	4.5572
6.50877	-0.267441						2.54688	4.11697	3.03183	2.89884			1.41087	2.5297	1.17386	2.54559	5.17422
6.51876	-0.48764						2.62015	4.25102	3.05153	2.67758			1.04061	2.56879	1.35289	2.94854	4.90606
6.52876	-0.469583						2.62246	4.15929	2.76331	2.67472			1.33757	2.32588	1.29936	2.86974	5.0384
6.53876	-0.175206						2.13632	4.06318	3.42288	3.07176			0.93955	2.58229	1.25915	2.82366	4.5753
6.54876	-0.40959						2.53336	3.98987	3.06292	2.80367			0.876826	2.24664	1.23727	2.7304	4.72773
6.55876	-0.549508						2.52774	4.09904	3.11989	2.57416			0.97541	2.34769	1.41281	2.75372	4.65828
6.56875	-0.351815						2.76417	4.33286	3.4107	2.85653			1.02206	2.66909	1.0994	2.84377	5.20123
6.57875	-0.250778						2.65732	3.89844	3.11036	2.92586			1.05576	2.19085	1.21245	2.64031	4.90666
6.58875	-0.24438						2.54052	3.85202	2.94912	2.82053			1.16941	2.27244	1.25651	3.0035	4.82822
6.59875	-0.173709						2.64551	3.89919	2.81001	2.74908			1.19982	2.69262	1.19772	2.72659	4.95894
6.60875	-0.430457						2.23773	3.89379	3.04174	2.848			1.31108	2.35238	1.10416	2.83772	4.95531
6.61875	-0.27358						3.10427	4.02013	2.41464	2.88409			1.00548	2.37219	1.33434	2.8667	4.70129
6.62874	-0.350689						2.522	4.14332	2.90846	2.82187			0.887065	2.24524	1.05401	2.59575	5.01697
6.63874	-0.656671						2.32788	3.85394	3.11044	3.15676			1.32578	2.12282	1.37752	2.82819	4.7001
6.64874	-0.218315						2.3469	3.79531	2.81655	2.9312			1.16463	1.97738	1.11423	2.73879	5.16571
6.65874	-0.393703						2.52199	4.26617	2.92514	3.05471			1.22191	2.31151	1.25701	2.93188	4.98977
6.66874	-0.186129						2.54563	4.11525	2.87989	3.0352			1.1966	2.29742	1.06682	2.63443	5.07469
6.67873	-0.331846						2.77865	4.24688	2.97669	2.39009			1.05252	2.18959	0.823995	3.08614	5.09627
6.68873	-0.405188						2.43001	4.2258	2.9045	2.81472			1.04995	2.43293	1.29397	2.87555	4.77269
6.69873	-0.36093						2.5757	4.40566	2.82861	2.63703			0.967445	2.51759	1.29867	2.87741	5.03844
6.70873	-0.553423						2.63568	4.06779	3.31266	2.28644			1.00491	2.20147	1.32303	3.05531	4.92961
6.71873	-0.361838						2.22931	3.82234	2.93515	2.63145			1.11729	2.4738	1.37795	2.83684	4.71633
6.72872	-0.459882						2.4438	4.34428	3.24102	2.82293			1.27919	2.31099	1.04557	2.4427	4.89372
6.73872	-0.348795						2.41125	4.24904	3.33267	2.87884			0.973895	2.03955	1.35016	2.79266	4.85789
6.74872	-0.423079						2.64905	4.30985	3.11948	2.79579			0.975055	2.18074	1.38888	2.87596	4.80231
6.75872	-0.493495						2.52474	3.97735	3.16503	2.67622			0.984149	2.14146	1.73603	3.07831	5.1484
6.76872	-0.592972						2.96466	3.94749	3.342	2.92577			0.962178	2.37586	1.27504	2.62275	5.02828
6.77872	-0.0786739						2.22053	4.13406	2.94778	2.91991			1.18288	2.23575	0.971737	2.90856	4.80763
6.78871	0.0512999						2.31574	4.37568	2.99401	3.0545			1.11515	2.69447	1.59404	2.66981	4.85819
6.79871	-0.195629						2.67619	4.17683	3.27215	3.09332			1.1887	2.31683	1.57528	2.91091	4.92987
6.80871	-0.454319						2.26226	4.19954	2.79506	2.80074			1.29425	2.34078	1.39203	2.72319	5.19906
6.81871	-0.113082						2.62737	4.66441	3.0576	2.86009			1.08724	2.53914	1.60154	2.68394	4.62738
6.82871	-0.32469						2.43549	4.3722	3.15157	2.76174			1.31443	2.25997	1.23192	3.07651	5.00068
6.8387	-0.109258						2.19323	4.33508	2.87563	2.71651			1.16546	2.47912	1.27873	2.50326	4.93354
6.8487	-0.131516						2.29402	4.46017	2.72827	2.55182			1.27599	2.27492	1.62101	2.76433	5.15032
6.8587	-0.261719						2.17526	4.22756	3.62277	2.85095			1.02467	2.6813	1.33955	2.70146	5.08384
6.8687	-0.296017						2.46586	4.26167	2.79368	2.64321			1.21028	2.40808	1.03983	2.69349	5.16519
6.8787	-0.071612						2.36772	4.39788	3.38411	2.70483			1.11739	2.44103	1.3958	2.59626	4.89716
6.88869	-0.366317						2.22316	4.27323	3.22473	3.04863			1.05324	2.28285	1.03598	2.82127	4.87582
6.89869	-0.210698						2.43393	4.1376	3.34288	2.68742			1.34133	2.13401	1.55311	2.80502	5.24672
6.90869	-0.208408						2.70345	4.24849	3.07283	3.07287			1.3834	2.59478	1.27245	2.84525	5.15039
6.91869	-0.117312						2.57193	4.05624	3.075	2.64919			1.38661	2.43682	1.43171	2.7097	5.00605
6.92869	-0.440482						2.72499	4.16221	3.21507	2.87735			1.31242	2.41305	1.20346	3.08059	5.0111
6.93868	-0.240901						2.62296	4.1761	2.95834	3.16611			1.1274	2.45931	1.46888	2.93655	4.94301
6.94868	-0.510076						2.53677	3.95397	2.75155	2.91463			1.30415	2.85835	1.22597	3.05339	4.90729
6.95868	-0.450099						2.45158	4.15887	2.99604	2.85767			1.49595	2.7017	1.51899	2.90313	5.12266
6.96868	-0.387769						2.26945	4.03021	3.35454	3.02106			1.11954	2.25088	1.48988	2.91602	5.00282
6.97868	-0.26309						2.52628	4.07929	3.16739	2.79882			1.45341	2.43025	1.6215	2.79525	4.86283
6.98868	-0.0666282						2.3778	4.31913	3.08911	2.93587			1.27309	2.57276	1.3622	2.92621	5.05037
6.99867	-0.446819						2.43884	4.18661	2.99452	2.73335			1.21724	2.32341	1.25002	2.87021	4.97579
7.00867	-0.172238						2.37174	4.12695	3.14617	2.97932			0.958259	2.64001	1.2647	2.96524	5.02228
7.01867	-0.390369						2.32397	4.1643	3.35959	2.79361			1.17538	2.44928	1.40812	2.82103	4.88351
7.02867	-0.455932						2.7475	3.88626	2.93032	3.01635			1.11814	2.68202	0.97343	2.6359	4.94269
7.03867	-0.381764						2.58696	4.43532	3.37319	3.05143			1.22209	2.31303	1.3854	2.84164	5.50714
7.04866	-0.195429						2.61526	4.01906	3.2463	2.69304			1.39639	2.47039	1.05933	2.71987	5.09205
7.05866	-0.110401						2.7179	4.24054	3.17206	3.12884			1.188	2.63201	1.48311	2.35638	5.17248
7.06866	-0.15951						2.40854	4.18111	2.91311	2.96095			1.22397	2.24878	1.55656	2.58678	5.28809
7.07866	-0.393111						2.47759	4.34964	3.3905	3.17673			1.17002	2.36034	1.41824	3.10084	4.82763
7.08866	-0.17439						2.61366	4.06185	3.15327	3.05165			1.56264	2.15461	1.16435	2.56433	5.428
7.09865	-0.457659						2.86942	4.32109	3.22085	3.01644			1.33983	2.57936	1.3565	2.59483	5.27391
7.10865	-0.483499						2.54776	4.3779	3.24785	3.13295			1.07966	2.20311	1.26824	2.55223	4.9439
7.11865	-0.247435						2.58075	4.12235	3.0269	3.12954			1.27036	2.29031	1.53698	2.8336	5.30777
7.12865	-0.596431						2.54758	3.9979	3.19502	2.86725			1.2633	2.48	1.35956	2.55818	5.04771
7.13865	-0.337826						2.73112	4.2262	3.09023	3.08506			1.16005	2.53694	1.47582	3.01227	4.91528
7.14864	-0.172871						2.49322	4.20663	3.18407	2.9601			1.13854	2.27878	1.12999	2.88119	4.90665
7.15864	-0.212869						2.42786	4.26588	3.08357	3.06018			1.25067	2.22634	0.955112	2.74513	5.10357
7.16864	-0.252311						2.43188	4.00548	3.22336	2.65955			1.03357	2.24967	1.29324	2.96446	5.1635
7.17864	-0.326482						2.5387	4.25076	3.071	3.02451			1.33599	2.50233	1.3159	2.61478	4.58348
7.18864	-0.2119						2.56141	4.254	3.2266	2.97132			1.25134	2.31192	1.12727	2.59602	5.2693
7.19864	-0.322263						2.53076	4.31701	2.99798	2.86047			1.34244	2.41979	1.56536	2.57311	5.00177
7.20863	-0.190354						2.35546	4.33355	2.90875	2.86493			1.08901	2.24263	1.3195	2.52337	5.10346
7.21863	-0.356723						2.47183	4.19562	3.35866	3.09381			1.09165	2.90533	1.4343	2.79141	4.89041
7.22863	-0.251699						2.60508	4.43026	3.65661	2.98685			1.11772	2.12169	1.32201	2.56933	5.01963
7.23863	-0.745341						2.31173	4.57472	2.97181	2.87656			1.12297	2.41269	1.35841	2.78653	5.32789
7.24863	-0.652793						2.42292	4.17872	3.07359	2.85482			1.48937	2.55346	1.27428	2.99567	4.76176
7.25862	-0.369549						2.46785	4.60311	3.30406	2.8507			1.45238	2.37608	1.35228	2.55323	4.89081
7.26862	-0.182863						2.71644	4.33616	3.12286	2.55806			1.08434	2.51598	1.60393	2.54423	5.20924
7.27862	-0.515928						2.49318	4.30597	3.39695	2.85503			1.31623	2.4588	1.58414	3.00647	4.99577
7.28862	-0.349088						2.62864	4.20894	3.09457	2.76907			0.931493	2.23895	1.38359	2.4767	5.06777
7.29862	-0.5937						2.80521	4.30315	3.0389	2.98317			0.54348	2.56465	1.28853	2.81068	4.85759
7.30861	-0.26701						2.3832	4.16452	3.02656	2.68835			1.24489	2.45177	1.28603	2.71715	5.06425
7.31861	-0.243499						2.39458	4.09007	3.30015	2.88578			1.34143	2.40728	1.56943	2.78261	4.97788
7.32861	-0.283377						2.32797	4.41005	3.23578	2.91526			1.21893	2.49462	1.17643	2.63961	5.15995
7.33861	-0.923906						2.40852	4.43975	3.05295	3.01231			1.15834	2.0911	1.31416	2.70196	5.01455
7.34861	-0.301669						2.60816	4.1911	3.3499	2.88295			1.17304	2.58819	1.49783	2.76176	4.9405
7.35861	-0.111553						2.17026	4.70181	2.94003	3.1101			1.12521	2.17966	1.54603	2.87525	5.02554
7.3686	-0.544395						2.35543	4.26061	3.10432	3.21272			1.34064	2.38172	1.41979	2.80644	5.00441
7.3786	-0.203158						2.82806	4.39711	3.21753	2.9421			1.05527	2.47648	1.63729	2.58903	5.09147
7.3886	-0.193292						2.04442	3.90778	3.07458	3.07157			1.1201	2.30406	1.2921	2.95031	5.16112
7.3986	-0.391299						2.27185	4.06315	3.38647	3.32916			1.13006	2.54659	1.3258	2.56057	5.03936
7.4086	-0.349572						2.41196	4.05826	2.8818	2.85414			1.13141	2.5448	1.67095	2.63192	5.25723
7.41859	-0.309494						2.65805	4.09278	3.0055	2.99176			1.17349	2.42105	1.62028	2.83253	5.10826
7.42859	-0.396937						2.3473	4.39109	3.38638	3.11496			1.586	2.36062	1.09142	2.6262	4.81459
7.43859	-0.451412						2.76168	4.353	3.08581	2.89242			1.17455	2.47179	1.47797	2.84634	5.17101
7.44859	-0.416906						2.33173	3.91473	2.94207	2.76811			1.19945	2.19078	1.48643	2.85801	4.98529
7.45859	-0.411824						2.42047	4.40281	3.03104	3.10569			1.29928	2.48031	1.25081	2.73211	5.19665
7.46858	-0.216485						2.41095	4.16689	2.83187	2.81376			0.889364	1.92906	1.24114	2.46423	5.35411
7.47858	-0.352898						2.39353	4.42963	3.12916	3.01566			1.07052	2.42162	1.41172	2.75183	5.29368
7.48858	-0.432308						2.66479	4.28746	3.34017	2.85668			1.06592	2.21079	1.08887	3.02613	5.12343
7.49858	-0.503939						2.42502	4.44167	3.11853	2.91093			0.924597	2.2985	1.16388	2.68678	5.1163
7.50858	-0.300413						2.41444	4.32988	3.12787	3.05975			0.885567	2.246	1.35218	3.01457	5.05366
7.51857	-0.117208						2.54119	4.50314	3.14712	2.97197			1.25431	2.61628	1.41369	3.02135	5.24249
7.52857	-0.269559						2.13194	4.20022	3.44184	2.90757			1.29667	2.51858	1.14477	2.8855	4.91903
7.53857	-0.426667						2.46164	4.43552	3.25659	2.62081			1.39367	2.22623	0.949426	2.6209	4.97526
7.54857	-0.596242						2.58453	4.62562	3.17704	2.78417			1.30127	2.42738	1.13304	3.00164	5.26823
7.55857	-0.314701						2.37516	4.35364	2.93372	3.05043			1.1873	2.82723	1.33388	2.6481	5.06907
7.56857	-0.218608						2.55511	4.45231	3.21115	2.95752			1.28302	2.70753	1.64101	2.64652	5.25967
7.57856	-0.496811						2.40092	4.44698	3.01836	2.70827			1.08564	2.65433	1.67942	2.74597	5.40465
7.58856	-0.682985						2.41642	4.48657	3.19192	2.91217			1.41157	2.20613	1.46821	2.88347	5.36381
7.59856	-0.573266						2.41822	3.85054	3.21688	3.08106			1.10773	2.6496	1.1206	2.83959	5.15929
7.60856	-0.304272						2.92503	4.23159	3.44179	2.75523			1.16683	2.62602	1.51767	2.86339	5.23764
7.61856	-0.176836						2.64071	4.34922	3.20041	2.87563			1.07797	2.25648	1.24262	3.01572	5.01741
7.62855	-0.283297						2.32305	4.71232	2.90879	2.77272			1.1653	2.53037	1.05651	2.82316	5.08122
7.63855	-0.413445						2.5281	4.32932	2.69769	2.74721			1.42002	2.34763	1.37738	3.04539	5.27409
7.64855	-0.319357						2.51083	4.23292	3.45529	2.55952			1.08893	2.50103	1.55818	2.88608	5.36525
7.65855	-0.102879						2.55451	4.02848	3.29225	2.73407			1.08263	2.20905	1.71365	3.0486	5.36565
7.66855	-0.0439289						2.45553	4.12615	3.32659	2.7193			1.23851	2.09101	1.46081	2.62765	5.26899
7.67854	-0.834974						2.33696	4.41555	3.68278	2.85001			1.08565	2.7151	1.04674	3.03071	5.22169
7.68854	-0.548635						2.48191	4.42825	3.23656	2.73435			1.07615	2.55028	1.42243	2.89142	5.38699
7.69854	-0.362115						2.20099	4.23655	3.1677	2.90978			1.35783	2.24973	1.07709	3.19843	5.53517
7.70854	-0.63211						2.63084	4.28899	3.22243	3.08005			1.35543	2.37207	1.45729	2.90919	5.53302
7.71854	-0.0970586						2.46924	4.18883	3.08492	3.10329			0.995265	2.37216	1.71668	2.94002	5.67917
7.72854	-0.58741						2.65178	4.14677	3.12666	2.82454			1.30334	2.62934	1.44335	2.63362	5.28026
7.73853	-0.529007						2.02328	4.0887	3.04722	3.04228			1.01715	2.36319	1.46806	3.17487	5.11753
7.74853	-0.823771						2.48286	4.15425	3.26362	2.76356			1.24646	2.57862	1.4675	3.13334	5.24864
7.75853	-0.228864						2.66579	4.24293	3.61996	2.92204			1.33362	2.44369	1.39071	2.65943	5.29116
7.76853	-0.45719						2.49472	4.23484	3.30539	2.71562			1.20403	2.56806	1.3067	2.95497	5.1209
7.77853	-0.297495						2.36996	4.27468	3.22642	3.14051			1.40782	2.33404	1.43088	2.96092	5.32664
7.78852	-0.521956						2.39455	4.4703	3.38805	3.30195			1.16578	2.35503	1.206	3.12739	5.41631
7.79852	-0.426489						2.57045	4.08281	2.88238	2.5444			1.14406	2.14177	1.32372	2.65337	5.31528
7.80852	-0.0852636						2.27541	4.35387	3.42702	2.81211			0.911052	2.47204	1.33467	2.7404	5.6266
7.81852	-0.218726						2.5058	4.32763	3.06997	3.01069			1.18524	2.6155	1.45536	2.79221	5.67697
7.82852	-0.305001						2.34791	4.21553	3.28426	2.60142			1.14006	2.41572	1.3326	2.53108	5.34644
7.83851	-0.70599						2.62038	4.49159	2.91468	2.79777			1.39717	2.24621	1.38462	2.85654	5.30383
7.84851	-0.462767						2.53851	4.05884	3.22017	2.76634			1.08904	2.51207	1.52788	2.74971	5.37157
7.85851	-0.0606785						2.31206	3.9852	3.53256	2.84325			1.16702	2.43812	1.18775	2.75912	5.59631
7.86851	-0.401454						2.79491	4.04629	3.2407	2.82969			1.39212	2.34327	1.42094	2.96534	5.69307
7.87851	-0.507051						2.49749	4.19401	3.46524	2.99937			1.35962	2.56052	1.12644	2.88972	5.42105
7.8885	-0.425384						2.65752	3.79158	3.28086	2.83795			1.2512	2.76175	1.29616	2.75309	5.57223
7.8985	-0.406564						2.61184	4.10273	3.30834	2.78583			1.43044	2.31737	1.42382	2.74288	5.6174
7.9085	-0.500864						2.30137	4.18383	3.45231	2.66174			1.39572	2.4342	1.26231	2.72427	5.18151
7.9185	-0.300213						2.06463	4.2002	3.0344	3.03335			1.27832	2.47723	1.46979	2.81179	5.73595
7.9285	-0.483486						2.44584	4.02647	2.91568	2.85749			1.33931	2.35677	1.07176	2.91119	5.35173
7.9385	-0.289227						2.28384	4.26036	3.25801	3.01204			1.09415	2.45412	1.46304	3.09484	5.30697
7.94849	-0.194078						2.33314	4.38364	3.28156	2.7544			1.2396	2.55882	1.07536	2.74433	5.45319
7.95849	-0.330151						2.31938	4.3596	2.98184	2.60436			1.06385	2.6376	1.37948	3.035	5.12428
7.96849	-0.281602						2.59988	4.4045	3.10082	2.7118			1.01648	2.38557	1.33436	3.07852	5.23939
7.97849	-0.222415						2.65763	4.35023	3.6774	2.93166			1.20999	2.52314	1.19167	2.69062	5.39775
7.98849	-0.204636						2.63607	4.43828	3.42668	2.8006			1.43193	2.58687	1.58528	2.62302	5.39372
7.99848	-0.253871						2.25938	3.96442	3.21277	2.92361			1.05998	2.37695	1.25169	2.74826	5.30942
8.00848	-0.20295						1.98573	4.1676	3.3566	3.0146			1.43272	2.14497	1.64024	2.76407	5.07061
8.01848	-0.295329						2.61782	4.30399	3.1689	2.98532			1.33221	2.56959	1.22943	2.62525	5.39617
8.02848	-0.429082						2.58137	4.07947	3.15728	3.04052			1.01612	2.03638	1.3769	2.72022	5.67032
8.03848	-0.215747						2.51102	4.45222	3.51868	3.01866			1.35936	2.41417	1.51942	2.82693	5.65374
8.04847	-0.567901						2.53768	4.35915	3.32529	2.9403			0.945495	2.70978	1.29402	2.56543	5.27648
8.05847	-0.439031						2.6113	4.18818	3.10074	2.89953			1.09538	2.05351	1.24818	3.19211	5.67509
8.06847	-0.18833						2.60478	4.24829	3.26996	2.86999			1.28459	2.22727	1.01238	2.50963	5.6473
8.07847	-0.500392						2.72374	4.27086	3.02406	3.00988			1.35246	2.38289	1.28769	2.84053	5.72844
8.08847	-0.729909						2.70839	4.42842	3.0454	3.02078			1.52975	2.33951	1.40388	2.90883	5.435
8.09846	-0.637054						2.40988	4.83091	2.82523	2.95535			1.18913	2.5782	1.4231	2.58502	5.72758
8.10846	-0.243416						2.54082	4.1688	3.16861	3.03509			1.06642	2.3643	1.47812	2.83518	5.23109
8.11846	-0.540085						2.42978	4.18168	3.44877	2.80704			1.10709	2.57276	1.0758	2.84629	5.63704
8.12846	-0.473222						2.8461	4.34686	3.29013	2.92799			1.42139	2.35965	1.35862	2.76988	5.70823
8.13846	-0.13704						2.47682	4.43972	3.42895	2.87039			1.01263	2.59527	1.16837	2.51009	5.62519
8.14846	-0.232372						2.78564	4.24563	2.83706	2.85508			0.949994	2.63036	1.25862	2.92826	5.65751
8.15845	-0.310153						2.54335	4.46203	3.31214	2.89721			1.37582	2.11917	0.834659	2.60061	5.73156
8.16845	-0.474664						2.71419	4.20059	3.19639	2.98819			1.36468	2.58818	1.25897	2.81895	5.54304
8.17845	-0.641533						2.54106	4.17277	3.17032	2.72066			1.50101	2.55616	0.86071	2.80277	5.32124
8.18845	-0.502384						2.46411	4.44611	2.95742	2.57488			1.2912	2.49316	1.42619	2.59687	5.80943
8.19845	-0.517349						2.28738	4.35163	2.98503	2.83765			1.03868	2.69399	1.5283	3.0257	5.61404
8.20844	-0.41141						2.84412	4.28743	3.22791	2.93065			1.45542	2.63747	1.31602	3.0629	5.61595
8.21844	-0.457797						2.62135	4.44736	2.96511	2.82091			1.16655	2.40668	1.35779	2.5349	5.5471
8.22844	-0.648158						2.52352	4.39248	3.05301	2.92529			1.23528	2.43103	1.51221	2.58715	5.64358
8.23844	-0.483645						2.7365	4.59682	3.00878	2.84458			1.27501	2.30153	1.34581	3.07905	5.61766
8.24844	-0.388432						2.29697	4.30758	3.03199	3.07657			1.12439	2.62271	1.5618	2.73654	5.46001
8.25843	-0.089606						2.44517	4.58094	3.27408	2.82227			1.18608	2.38499	1.55456	2.82442	5.58665
8.26843	-0.387249						2.78924	4.46094	3.33373	2.57408			1.00102	2.51547	1.37282	2.4205	5.46783
8.27843	-0.313269						2.56101	4.63297	3.03845	3.07731			1.1267	2.39182	1.13875	3.11947	5.66893
8.28843	-0.573646						2.33757	4.21921	3.40983	2.73531			1.41015	2.56959	1.24022	2.80407	5.56032
8.29843	-0.407647						2.60414	4.29786	3.15998	3.06238			0.867516	2.24335	1.13943	2.7345	5.54375
8.30843	-0.270721						2.67987	4.45645	3.5392	3.18282			1.07384	2.72156	1.39403	2.89398	5.70941
8.31842	0.0445672						2.54018	4.69237	3.1234	3.17841			1.09087	2.31701	1.57439	3.25813	5.37599
8.32842	-0.466288						2.28705	4.23116	3.16767	3.13718			1.21865	2.23219	1.49721	2.98731	5.64259
8.33842	-0.231219						2.60929	4.26747	3.04065	3.25818			0.627497	2.14249	1.18032	2.80934	5.56966
8.34842	-0.558095						2.42266	4.18332	3.01839	3.03764			1.27369	2.29064	1.3821	2.77586	5.44819
8.35842	-0.396198						2.28777	4.38843	3.27889	3.19397			1.15895	2.23327	1.42385	2.82149	5.7029
8.36841	-0.305567						2.53443	4.08045	3.2337	3.04735			1.1514	2.25458	1.53896	2.71103	6.02823
8.37841	-0.640016						2.64956	4.37552	3.29212	3.04229			0.935574	2.39655	1.37041	2.95734	5.44801
8.38841	-0.508897						2.24083	4.04017	3.35967	3.02706			1.2484	2.46897	1.36232	2.73888	5.5071
8.39841	-0.476777						2.32751	4.16267	3.26555	3.29349			1.32047	2.41473	1.52051	2.60163	5.56312
8.40841	-0.668856						2.54642	4.14436	3.02965	2.87774			1.00124	2.58521	1.44254	2.81798	5.41711
8.4184	-0.362441						2.60162	4.31838	3.01492	2.84553			1.04422	2.50386	1.4799	2.84562	5.51842
8.4284	-0.386998						2.31838	4.10145	3.23574	2.88885			0.975633	2.02912	1.68049	2.94692	5.67544
8.4384	-0.436447						2.36677	4.5148	3.26813	2.79638			1.44519	2.37881	1.10417	2.62553	5.74182
8.4484	-0.597748						2.50479	4.43569	3.08159	2.8493			1.58656	2.42456	1.44041	2.90672	5.71051
8.4584	-0.503748						2.46231	4.13774	3.10604	2.76636			1.05644	2.82797	1.43673	2.84519	5.81087
8.46839	-0.163926						2.56609	4.62246	3.06408	2.94727			1.12306	2.59065	1.34565	3.05639	5.71898
8.47839	-0.240635						2.47241	4.18545	3.3536	2.84335			1.33053	2.33876	1.66849	2.73529	5.46282
8.48839	-0.448324						2.64014	4.12779	3.09923	2.86257			1.48021	2.44583	1.05808	2.96768	5.73541
8.49839	-0.546697						2.43604	4.28527	2.95041	3.23662			0.998228	2.17213	1.55101	2.57317	5.7113
8.50839	-0.277192						2.6784	4.2328	3.23129	2.79812			1.38215	2.50679	1.43671	2.90618	5.76796
8.51839	-0.575959						2.57114	4.47364	3.15662	2.92281			1.10612	2.66885	1.24277	2.77858	5.49113
8.52838	-0.21411						2.58747	4.06582	3.06274	2.98565			1.62698	2.15216	1.46756	2.74359	5.64198
8.53838	-0.507586						2.41351	4.25148	2.9739	3.41819			1.58259	2.44275	1.41239	2.72196	5.65461
8.54838	-0.483419						2.41503	4.4514	2.98324	3.06234			1.10525	2.2968	1.40264	2.65435	6.14199
8.55838	-0.222898						2.55137	4.14827	3.20083	2.90883			1.25904	2.40847	1.48766	2.81879	5.87691
8.56838	-0.206848						2.42133	4.05619	3.46296	2.99674			1.21546	2.5399	1.19916	2.63823	5.73259
8.57837	-0.17328						2.11902	4.30887	3.72751	2.97556			1.00714	2.40411	1.50907	3.03509	5.68994
8.58837	-0.675523						2.57499	4.30027	3.51353	2.7775			1.36601	2.26752	1.16758	3.04181	5.43538
8.59837	-0.393422						2.63969	4.45877	3.59806	3.03893			1.08634	2.5745	1.46492	2.52783	5.64353
8.60837	-0.478883						2.74029	4.51438	3.37554	2.98376			1.24646	2.45549	1.81937	2.83417	5.72228
8.61837	-0.327305						2.33268	4.13069	2.90808	2.9391			1.36849	2.568	1.25718	2.73496	5.67847
8.62836	-0.429551						2.64693	4.31373	3.28401	2.7655			1.33177	2.4004	1.02039	2.72162	5.8343
8.63836	-0.503178						2.41569	4.34302	3.26344	2.96086			1.32877	2.22151	1.48137	2.93073	5.55968
8.64836	-0.508334						2.52346	4.18726	3.3823	2.88585			1.50461	2.33887	0.953415	2.8711	5.44942
8.65836	-0.453261						2.2434	4.50093	3.34379	3.1087			1.1595	2.71429	1.46166	2.81625	5.81626
8.66836	-0.304172						2.24002	4.38584	3.13275	3.08959			1.20842	2.46895	1.34861	2.72329	5.51304
8.67836	-0.493827						2.32248	4.35051	3.44488	3.00919			1.39084	2.63253	1.3778	3.0419	5.62336
8.68835	-0.471617						2.38345	4.60529	3.59206	3.07046			1.03401	2.79235	1.45574	2.79036	5.72603
8.69835	-0.23083						2.29033	4.5529	3.24721	2.98163			1.03199	2.23049	1.36202	2.90208	5.71173
8.70835	-0.441345						2.44094	4.2842	3.26992	2.76856			1.35001	2.48229	1.33102	2.57476	6.14724
8.71835	-0.135212						2.50123	4.41457	2.90136	2.97281			1.27177	2.6004	1.65597	2.58409	5.39067
8.72835	-0.271159						2.07881	4.59827	3.18836	2.89967			0.978931	2.29204	1.49703	2.85899	5.54303
8.73834	-0.266478						2.31144	4.58268	3.38578	2.74109			1.50492	2.31916	1.35963	2.67042	5.87377
8.74834	-0.0849252						2.32579	4.533	3.44691	2.91108			1.28369	2.38713	1.00881	2.71452	5.65831
8.75834	-0.30557						2.47698	4.69154	3.04916	2.6015			1.04707	2.41148	1.30678	2.89583	5.90752
8.76834	-0.629581						2.46159	4.36123	3.21844	2.91271			0.998643	2.28409	1.16998	3.21634	5.90243
8.77834	-0.0037186						2.75154	4.31013	3.22065	2.96299			1.44834	2.70903	1.41206	2.75981	5.89219
8.78833	0.0103652						2.76715	4.46989	3.43104	2.91174			1.2442	2.35812	1.547	3.0809	5.7464
8.79833	-0.459026						2.49639	4.19284	3.41324	3.28667			1.10738	2.30554	1.26788	3.0696	5.84848
8.80833	-0.627605						2.60814	4.11038	3.29425	2.95101			0.877537	2.42978	1.13241	2.51273	5.93617
8.81833	-0.617108						2.36894	4.65907	3.09322	3.00807			1.57286	2.4907	1.14268	2.83587	5.72278
8.82833	-0.296841						2.45646	4.47796	3.2356	2.93843			1.23545	2.58801	1.42046	2.88805	5.96581
8.83832	-0.267686						2.35296	4.42758	3.34935	2.96883			1.21467	2.61174	1.48505	2.90607	6.12322
8.84832	-0.166242						2.51567	4.41938	3.04934	2.79459			0.933239	2.29135	1.55585	2.79994	5.72379
8.85832	-0.429433						2.53068	4.55916	3.21616	2.80721			0.993075	2.37434	1.23362	2.85565	5.60658
8.86832	-0.344099						2.81448	4.32118	3.50155	2.40738			1.39294	2.42592	1.37033	2.76453	5.49749
8.87832	-0.471278						2.1509	4.50455	3.16234	2.72781			1.12469	2.41097	1.36889	2.97622	6.18866
8.88832	-0.362645						2.20807	4.55952	3.00903	3.1355			0.972715	2.41365	1.52924	3.19331	5.98454
8.89831	-0.586838						2.42363	4.75829	3.22542	3.08617			0.795514	2.23952	1.54002	2.84563	5.98192
8.90831	-0.286524						2.28007	4.48543	3.00327	2.79922			1.55289	2.52155	1.19885	3.11801	6.0163
8.91831	-0.225251						2.60688	4.45563	3.21569	3.13798			0.933866	2.43454	1.44228	3.17761	5.98808
8.92831	-0.410776						2.77477	4.34681	3.18711	2.68407			1.47261	2.36249	1.3374	3.06627	5.91272
8.93831	-0.308647						2.35634	3.93972	3.31536	3.14747			1.11665	2.411	1.48778	2.92144	5.90944
8.9483	-0.688362						2.16068	4.35348	3.38412	2.87976			1.18196	2.41742	1.50333	2.84235	5.75796
8.9583	-0.467666						2.32531	4.25509	3.07995	3.11881			1.50778	2.75921	1.64935	2.86277	5.69783
8.9683	-0.310505						2.29027	4.31131	3.17823	3.2266			1.33957	2.5743	1.42156	2.64986	5.80363
8.9783	-0.279008						2.43548	4.5377	3.22554	3.06241			0.960294	2.56335	1.57769	2.72993	5.8532
8.9883	-0.514628						2.31715	4.84374	2.99484	3.15737			1.45079	2.33409	1.51767	2.85126	6.0219
8.99829	-0.233358						2.6272	4.30229	3.15267	3.22935			1.23453	2.5971	1.69358	2.93961	5.48445
9.00829	-0.507981						2.53599	4.85964	3.20134	3.00653			1.58438	2.37664	1.50125	2.9871	5.78961
9.01829	-0.309059						2.47012	4.52141	3.04796	3.02968			1.16319	2.20313	1.57772	2.70606	5.96665
9.02829	-0.25311						2.47346	4.57799	2.90721	2.95912			1.09949	2.46448	1.41293	3.09351	5.71826
9.03829	-0.088177						2.36921	4.33194	3.29404	2.52034			1.21927	2.69793	1.14224	2.90236	5.71747
9.04828	-0.202167						2.64896	4.45383	3.07377	2.9101			1.46594	2.47518	1.08774	3.28841	5.67843
9.05828	-0.412266						2.46133	4.55169	3.42266	2.88836			1.13238	2.51113	1.44239	2.37578	5.72072
9.06828	-0.439431						2.4647	4.56159	3.53928	2.85101			1.0711	2.35273	1.26666	2.44047	5.94649
9.07828	-0.384145						2.77157	4.55451	3.16917	3.20702			1.40471	1.97779	1.57168	2.81457	5.64377
9.08828	-0.286027						2.53839	4.50063	3.24815	2.83294			1.30896	2.43282	1.08435	2.86972	5.62533
9.09828	-0.488489						2.6765	4.62716	3.58209	2.95392			1.04543	2.60848	1.46212	2.83355	5.67286
9.10827	-0.282508						2.42482	4.42598	3.29219	3.00907			1.23634	2.66857	1.41382	2.82911	5.78936
9.11827	-0.48608						2.45726	4.70641	3.05208	3.10272			1.13836	2.34593	1.56155	2.74954	6.09487
9.12827	-0.665857						2.91597	4.72503	3.24881	3.09638			1.03624	2.47022	1.54043	2.89078	5.82245
9.13827	-0.475836						2.31988	4.93974	3.09868	2.91107			1.48194	2.67568	1.45864	2.82934	6.20998
9.14827	-0.196881						2.82935	4.69615	3.55535	2.93114			1.17656	2.37954	1.36604	2.92215	5.99023
9.15826	-0.238109						2.74234	4.88284	3.52756	3.04101			1.42484	2.19686	1.4259	2.89224	6.11294
9.16826	-0.570571						2.30277	4.70095	3.31361	3.12044			0.917487	2.21779	1.64083	2.59456	5.77662
9.17826	-0.432502						2.70627	4.46858	3.26334	2.93335			1.28079	2.53801	1.46559	3.16539	6.02972
9.18826	-0.483887						2.75442	4.65055	3.33465	2.78997			1.23611	2.67557	1.5983	2.91751	5.93644
9.19826	-0.172389						2.52512	4.39268	3.38675	2.98538			1.33729	2.37891	1.05941	2.71645	6.25272
9.20825	-0.496654						2.81232	4.62057	3.13031	2.72883			0.928061	2.3948	1.20286	2.6485	5.97833
9.21825	-0.646559						2.87185	4.49146	3.10528	3.17027			1.25746	2.44604	1.19204	2.79565	6.13868
9.22825	-0.568911						2.80007	4.48562	3.25874	3.09108			1.10332	2.40518	1.5447	2.99741	6.00948
9.23825	-0.220006						2.63529	4.43466	3.28149	3.01342			1.23494	2.67445	1.45161	2.87861	5.82937
9.24825	-0.580639						2.46916	4.62093	3.18152	2.55397			0.802374	2.14091	1.39559	2.91833	5.59226
9.25825	-0.45427						2.60263	4.2709	3.30188	2.64376			1.16374	2.50874	1.5243	2.49746	5.9126
9.26824	-0.631159						2.30496	4.4997	3.43763	2.85964			1.0165	2.52103	1.41595	2.91259	5.82678
9.27824	-0.454356						2.63572	4.34261	3.49227	2.89049			1.34671	2.57232	1.53195	2.83791	5.67554
9.28824	-0.481726						2.7841	4.55125	3.32054	2.97737			1.3149	2.44068	1.3443	2.91381	5.56511
9.29824	-0.526731						2.57123	4.27417	3.24545	3.26947			1.10656	2.54881	1.53438	2.66642	5.871
9.30824	-0.297878						3.04574	4.43881	3.2629	2.55874			1.17479	2.54954	1.2445	2.87943	5.96981
9.31823	-0.800362						2.57111	4.87286	3.19054	3.25356			1.14038	2.44263	1.11207	2.82366	5.64111
9.32823	-0.618702						2.67903	4.29189	3.25057	3.248			0.869214	2.53373	1.30676	2.83079	5.82199
9.33823	-0.683583						2.26435	4.37706	2.82989	3.14365			1.2296	2.38236	1.33516	3.00208	5.85717
9.34823	-0.617						2.46033	4.54676	3.32816	2.94063			1.46297	2.40725	1.42074	2.74966	6.12133
9.35823	-0.284998						2.69046	4.49146	3.07147	2.80763			1.29395	2.39829	1.32072	2.65185	5.83027
9.36822	-0.251748						2.47675	4.60938	3.3091	3.09731			0.870349	2.32886	1.63421	2.5155	5.83742
9.37822	-0.520579						2.39515	4.90786	3.1686	3.23031			1.23721	2.4947	1.27859	2.78295	5.90697
9.38822	-0.271704						2.59946	4.53969	3.54655	3.04696			1.33187	2.4003	1.21981	2.94805	5.55277
9.39822	-0.680205						2.68693	4.28909	3.03272	3.10763			1.03611	2.37227	1.45492	2.7359	5.74979
9.40822	-0.355562						2.53133	4.41386	3.24991	2.98272			1.09362	2.60916	1.26059	3.17255	5.64081
9.41821	-0.297339						2.91519	4.69412	3.02807	3.10158			0.940816	2.51	1.2829	2.72624	5.86774
9.42821	-0.47621						2.46399	4.61541	3.17968	3.07462			1.6414	2.59851	1.31304	2.73659	6.00836
9.43821	-0.551303						2.66503	4.36963	3.27108	2.9041			1.31968	2.44281	1.35057	2.68875	5.77203
9.44821	-0.763776						2.5847	4.45029	3.49756	3.03671			1.19199	2.74164	1.2435	2.7693	6.20055
9.45821	-0.174578						2.60112	4.33484	3.17357	3.151			1.2778	2.61806	1.55353	3.24336	5.7461
9.46821	-0.552445						2.35965	4.507	3.30343	3.06058			1.26899	2.5195	1.59116	3.11978	6.07958
9.4782	-0.284955						2.27639	4.46717	2.9554	3.0946			0.881361	2.40788	1.28129	3.05475	5.9796
9.4882	-0.500203						2.89523	4.6922	3.27845	3.18562			1.03183	2.48413	1.24556	2.67693	5.97851
9.4982	-0.544501						2.5107	4.16423	3.58764	3.02942			1.18541	2.4767	1.59259	2.55534	5.8448
9.5082	-0.232289						2.35219	4.55549	3.14149	2.97003			1.39203	2.65417	1.48267	2.54187	5.78891
9.5182	-0.374417						2.59986	4.55589	3.38377	2.83178			1.24776	2.41355	1.262	2.89691	5.68482
9.52819	-0.210815						2.83878	4.11628	3.1662	2.91911			1.22266	2.50998	1.2447	2.86873	5.68984
9.53819	-0.49894						2.24196	4.43855	3.13339	3.11413			1.46095	2.41153	1.60559	2.75587	5.9072
9.54819	-0.505545						3.11506	4.71736	3.4373	2.65121			1.43903	2.61862	1.65864	2.96229	5.9744
9.55819	-0.521571						2.84036	4.60893	2.9808	2.9052			1.09755	2.33375	1.55982	2.62628	6.08888
9.56819	-0.345316						2.98235	4.37193	2.85387	3.06234			1.51362	2.25972	1.32422	3.42779	6.18643
9.57818	-0.317458						2.64726	4.63418	3.10749	2.69831			1.51803	2.23613	1.07388	2.72924	5.71945
9.58818	-0.47282						2.74929	4.3519	3.16791	3.03246			0.97068	2.4072	1.36829	3.05684	5.6283
9.59818	-0.503791						2.3802	4.65358	3.65691	3.27447			1.06523	2.47651	1.52995	3.20407	6.19852
9.60818	-0.355513						2.93282	4.41615	3.21615	3.16016			1.52982	2.35986	1.29889	2.89392	5.77847
9.61818	-0.48565						3.02833	4.53605	3.05012	2.92368			1.06569	2.18296	1.51096	3.1423	6.08736
9.62818	-0.607199						2.67195	4.22269	3.07459	3.24931			1.35013	2.23663	1.40847	2.98134	6.40211
9.63817	-0.503451						2.63879	4.53193	3.23386	3.21877			1.26208	2.68683	1.37148	3.12097	6.04767
9.64817	-0.393913						2.33818	4.35794	3.38588	2.93136			1.28739	2.51958	1.43588	2.89381	5.80456
9.65817	-0.630235						2.62727	4.29086	3.42129	2.75624			1.05522	2.15972	1.58765	2.90912	6.17148
9.66817	-0.492047						2.43156	4.75152	3.22875	2.81896			1.0516	2.49542	1.30567	3.00977	5.90329
9.67817	-0.425072						2.27943	4.337	3.17524	3.06119			1.26446	2.41599	1.2336	2.84032	5.76866
9.68816	-0.458736						2.56074	4.60653	3.35495	2.86105			1.48009	2.42958	1.58088	2.97262	5.99312
9.69816	-0.134954						2.53652	4.46338	3.32717	2.98469			1.3695	2.44283	1.22049	2.99602	6.12968
9.70816	-0.445086						2.66998	4.33366	3.15527	2.88456			1.05945	1.82163	1.71022	3.01397	6.00713
9.71816	-0.106292						2.84191	4.19428	3.11445	2.80651			0.758172	2.57751	1.42561	3.18859	5.89895
9.72816	-0.505317						2.5272	4.55939	2.84078	3.19331			1.41846	2.38217	1.25888	3.18013	5.86771
9.73815	-0.86042						2.56732	4.67778	3.15254	3.09447			1.18829	2.12856	1.49877	3.04754	5.99509
9.74815	-0.295104						2.72373	4.75302	3.15749	3.11402			1.19535	2.34257	1.40904	2.85259	6.10301
9.75815	-0.385285						2.53915	4.42559	3.4042	2.97982			1.04646	2.39638	1.43731	2.84997	6.12876
9.76815	-0.488046						2.85644	4.38935	3.1859	3.05106			1.46256	2.4317	1.32848	2.72366	6.32087
9.77815	-0.251854						2.55113	4.63749	3.51276	2.71486			0.985719	2.34417	1.77342	2.97333	6.20179
9.78814	-0.115783						2.60579	4.55884	3.46478	2.92833			1.11475	2.66452	1.28591	2.86282	5.88044
9.79814	-0.652819						2.25088	4.423	3.48468	2.96558			1.16693	2.36155	1.73982	2.95277	5.84725
9.80814	-0.236974						2.29325	4.4109	3.22609	3.19098			1.37719	2.1756	1.20286	3.14294	5.79471
9.81814	-0.530247						2.58011	4.76187	3.35667	2.95417			1.07863	2.57051	1.49774	2.91212	6.25084
9.82814	-0.203275						2.58777	4.20322	3.40909	2.87702			1.57083	2.41827	1.30511	2.97226	6.40307
9.83814	-0.161699						2.39904	4.26986	3.05578	3.16556			1.63995	2.56016	1.27069	2.46046	5.93199
9.84813	-0.567535						2.7769	4.59641	3.04254	3.1289			1.31018	2.47976	1.42239	2.91335	6.03494
9.85813	-0.472098						2.50691	4.09227	2.94339	3.29918			0.947925	2.24199	1.35515	2.61835	6.1569
9.86813	-0.453354						2.71927	4.61086	3.52778	2.95299			1.2083	2.02533	1.58309	3.081	5.9419
9.87813	-0.305872						2.80962	4.66585	3.20632	2.92706			1.10156	2.44652	1.54393	2.86537	6.54443
9.88813	-0.507784						2.57361	4.71138	3.375	3.07689			1.22833	2.27916	1.42681	2.86393	6.05367
9.89812	-0.328368						2.61094	4.61765	3.38186	3.23984			1.28983	2.54797	1.48114	2.95661	6.5252
9.90812	-0.176922						2.52781	4.51114	3.03151	3.24158			1.11736	2.3322	1.52166	3.04482	6.10637
9.91812	-0.264242						2.55364	4.61086	3.1363	2.80813			1.03946	2.24393	1.2954	2.84335	6.40708
9.92812	-0.221138						2.55583	4.57223	3.30271	2.96375			0.906688	2.30776	1.41302	2.74545	6.31316
9.93812	-0.461843						2.6606	4.41129	3.12261	3.15197			1.17264	2.67259	1.53961	2.92587	6.22846
9.94811	-0.696026						2.60123	4.44682	3.22738	3.16572			1.15728	2.1845	1.39712	3.37725	6.3502
9.95811	-0.217814						2.9989	4.48173	3.1315	3.11549			1.05272	2.5291	1.63537	2.7223	6.48737
9.96811	-0.455779						2.65541	4.82074	3.64974	3.03506			1.29613	2.44441	1.71451	2.78903	6.19477
9.97811	-0.529552						2.81105	4.72223	2.9162	2.68566			1.03964	2.21145	1.74008	3.08688	6.42667
9.98811	-0.253554						2.80979	4.74016	3.19126	2.90195			1.15857	2.5361	1.73984	2.73818	6.26262
9.9981	-0.207297						3.28238	4.81822	3.07325	2.98726			1.11625	2.07692	1.41251	2.93916	6.30372
10.0081	-0.34585						2.65153	4.54002	3.20691	3.3124			1.3303	2.44469	1.59962	2.94967	6.22491
10.0181	-0.229411						2.76465	4.49459	3.45252	3.1874			1.06149	2.44608	1.50445	2.80273	6.03257
10.0281	-0.469845						2.59772	4.79789	3.02864	3.14092			1.00811	2.49792	1.59775	3.04065	6.05214
10.0381	-0.607645						2.86799	4.84753	3.66555	3.50246			1.28985	2.41961	1.60566	2.87292	6.26473
10.0481	-0.302988						2.59604	4.40879	3.2555	3.11358			1.3917	2.15634	1.35698	2.83925	6.16046
10.0581	-0.0333953						2.85374	4.42479	3.10298	3.22401			1.57479	2.48134	1.38546	2.97076	6.32296
10.0681	-0.133474						2.56087	4.39664	3.37932	3.26939			1.38065	2.29097	1.6123	2.72815	6.22201
10.0781	-0.280624						2.67569	4.52021	3.49512	3.53367			1.45871	2.4502	1.80383	3.25201	6.66815
10.0881	-0.287221						2.69528	4.56704	3.17496	3.15078			1.14551	2.48992	1.21542	2.83969	6.27653
10.0981	-0.44737						2.69164	4.54121	2.84917	3.06512			1.0523	2.43864	1.60127	2.53095	6.10161
10.1081	-0.684378						2.61177	4.71239	3.25814	3.1433			1.30416	2.31532	1.76828	2.71558	6.29401
10.1181	-0.407352						2.61048	4.63857	3.68896	3.22184			1.20688	2.23343	1.66726	2.85498	6.12863
10.1281	-0.607679						2.6063	4.67115	3.18658	2.83103			1.40503	2.65658	1.62173	3.17778	5.87806
10.1381	-0.417827						2.66184	4.47974	3.46565	3.00734			1.29789	2.58742	1.57359	3.27237	6.32794
10.1481	-0.793407						2.61699	4.50856	3.52766	3.07972			1.15267	2.38447	1.37429	2.67504	6.27787
10.1581	-0.37037						2.74629	4.5983	3.27329	3.14623			1.30582	2.30385	1.43517	2.87915	6.48571
10.1681	-0.425358						2.47077	4.90772	3.32439	3.0866			1.69884	2.29599	1.73702	2.83038	6.1772
10.1781	-0.546071						2.52384	4.82114	3.33395	3.48874			1.32975	2.24666	1.18497	2.93904	6.67222
10.1881	-0.436742						2.43517	4.53747	3.33716	3.06134			0.912699	2.49938	1.44865	2.71663	6.37497
10.1981	-0.288495						2.83848	4.61676	3.65435	3.10401			1.46831	2.33292	1.63531	2.76664	6.47463
10.2081	-0.326656						2.93423	4.79433	3.25094	3.17583			1.24679	2.54403	1.27643	2.83923	6.10367
10.2181	-0.141567						2.50269	4.81019	3.44714	2.99872			1.3679	2.36888	1.15795	2.99607	6.22894
10.2281	-0.302194						2.72149	4.3926	3.20317	3.25511			1.26515	2.22052	1.37744	2.89701	6.20046
10.2381	-0.417935						2.84647	4.55761	3.23349	2.71932			1.1801	2.54884	1.36415	2.81088	6.67216
10.2481	-0.373062						2.77791	4.64627	3.14803	3.01587			1.11961	2.61277	1.6357	2.71768	6.42339
10.2581	-0.419561						2.59801	4.71103	3.27496	3.28096			1.53324	2.52522	1.35824	3.26217	6.10311
10.2681	-0.5003						2.45699	4.83962	3.34529	2.92738			1.59456	2.3559	1.57998	2.6665	6.27739
10.2781	-0.295155						2.4262	4.48393	3.42937	2.94898			1.33735	2.50102	1.4439	3.08822	6.08988
10.288	-0.284405						2.58711	4.83255	2.96598	3.02823			1.09867	2.38005	1.45522	2.32868	6.48525
10.298	-0.142251						2.36576	4.76908	3.53929	2.86879			1.43684	2.28202	1.51704	2.81603	6.4379
10.308	-0.292411						2.64393	4.60473	3.44527	2.94873			1.5448	2.53648	1.16813	3.014	6.26982
10.318	-0.400518						2.70762	4.62958	3.31108	2.88428			1.24666	2.27399	1.46944	3.28343	6.25921
10.328	-0.40578						2.5768	4.63431	3.03991	3.12692			1.34199	2.30211	1.2525	2.8412	6.25837
10.338	-0.391682						2.83593	4.6623	3.17022	2.75487			1.34091	2.29632	1.24486	2.75534	5.87896
10.348	-0.388997						2.4633	5.1199	3.337	2.80507			1.21716	2.41247	1.58165	3.10451	5.91656
10.358	-0.31419						2.73164	4.42381	3.11691	3.27006			1.02228	2.33814	1.49969	2.64754	6.30883
10.368	-0.505425						2.80898	4.64772	3.64149	3.27488			1.14639	2.20076	1.33519	2.8948	6.16861
10.378	-0.325842						2.38321	4.761	3.19283	3.06983			0.947104	2.37332	1.62604	3.09738	6.16154
10.388	-0.395269						2.4792	4.72271	3.57612	2.80845			1.009	2.27223	1.36116	2.95878	5.84301
10.398	-0.330546						2.58894	4.56569	3.61094	3.11763			1.26826	2.33456	1.30463	2.83563	6.04354
10.408	-0.203466						2.68191	4.5122	2.87571	3.00492			1.43036	2.31876	1.28477	3.13435	6.33247
10.418	-0.295881						2.68609	4.73588	3.25541	3.11442			1.13051	2.32288	1.69221	2.80864	6.48059
10.428	-0.406604						2.47316	4.76972	3.22144	3.23348			1.24066	2.17554	1.45049	2.74346	6.16452
10.438	-0.20231						2.55532	4.61668	3.16619	3.14456			1.13064	2.48362	1.30726	2.86005	6.2106
10.448	-0.295303						2.80668	4.45724	3.21359	2.9483			1.09172	2.58588	1.57324	2.97957	6.20035
10.458	-0.534688						2.48623	4.7025	3.29866	3.0838			1.00821	2.1974	1.51529	2.79828	6.23288
10.468	-0.690882						2.43027	4.71783	3.24823	2.89524			1.20804	2.43132	1.5507	3.08108	6.44871
10.478	-0.331894						2.74344	4.88435	3.29851	3.17206			1.20136	2.3648	1.11614	2.9134	6.4726
10.488	-0.449353						2.41102	4.55479	3.245	3.01227			1.19337	2.20086	1.71583	2.71778	6.57735
10.498	-0.353135						2.81603	4.67954	3.16783	3.08767			1.21978	2.38108	1.50713	2.84802	6.34016
10.508	-0.19228						2.69967	4.3756	3.39846	3.13834			1.21517	2.5222	1.60507	2.92154	6.28803
10.518	-0.363184						2.60925	4.66063	3.24043	2.77579			1.59632	2.41028	1.54914	2.68602	6.22236
10.528	-0.357276						2.35212	4.75296	3.47969	3.10657			1.06351	2.55896	1.5831	2.95374	6.22776
10.538	-0.512041						2.98472	4.75584	3.35092	3.14777			1.10811	2.52355	1.4304	2.74357	6.27244
10.548	-0.384105						2.90656	4.63648	3.23996	3.02384			1.02007	2.19243	1.51508	3.05259	6.23724
10.558	-0.285732						2.48543	5.07435	2.91398	3.24624			1.1481	2.46363	1.52284	2.96778	6.11112
10.568	-0.421347						2.56362	4.46622	3.22024	3.10623			1.21746	2.50013	1.26422	3.11871	6.58743
10.578	-0.419613						2.70521	4.59723	3.20652	2.85167			1.10334	2.52581	1.39938	2.89738	6.37727
10.588	-0.246011						2.46025	4.85008	3.37066	2.95545			1.29914	2.60243	1.72069	2.81346	6.20382
10.598	-0.515633						2.91497	4.75267	3.32303	2.91024			1.25601	2.41126	1.42065	3.04026	6.29903
10.608	-0.522101						2.286	4.62164	3.38112	3.33799			0.952235	2.47653	1.27394	2.85731	6.26645
10.618	-0.4207						2.49336	5.16125	3.66754	3.10632			0.755247	2.49784	1.53379	2.77282	6.47312
10.628	-0.509755						2.82488	4.51024	3.51866	3.44588			1.42676	2.65333	1.24474	2.97605	6.34381
10.638	-0.525515						2.50465	4.46637	3.63967	2.77955			1.08717	2.90226	1.47879	2.57154	6.57202
10.648	-0.179922						2.90847	4.4732	3.5865	3.05596			0.938993	2.49007	1.25259	2.79519	6.35399
10.658	-0.354639						2.89169	4.91623	3.31755	3.03361			1.08921	2.16072	1.65345	2.76632	6.75349
10.668	-0.401219						2.55937	4.44109	3.17443	3.08931			1.23616	2.31542	1.38333	2.83305	6.38471
10.678	-0.421793						2.80984	4.83723	3.23909	2.80901			0.786951	2.5488	1.65139	2.94286	6.27879
10.688	0.153709						2.29372	4.30274	3.53117	3.17149			1.29873	2.34556	1.40304	3.14447	6.34752
10.698	-0.315456						2.53966	4.43584	3.49662	3.32809			1.38248	2.49286	1.49953	3.04084	6.12481
10.708	-0.512356						2.5341	4.60544	3.1841	2.97306			0.833861	2.33933	1.45998	3.11306	6.53697
10.718	-0.226613						2.92156	4.64165	3.48869	3.19264			1.2402	2.32635	1.44329	2.93233	5.89862
10.728	-0.399762						2.69701	4.53713	3.26115	3.1285			1.20727	2.37208	1.60297	2.86983	6.23029
10.738	-0.410041						2.8833	4.66057	3.04338	3.18629			1.17377	2.46073	1.50477	2.81057	5.95453
10.748	-0.524143						2.72137	4.49935	3.17111	3.04647			1.27914	2.41274	1.11719	2.6578	5.89231
10.758	-0.580159						2.63094	4.32371	3.24496	3.15751			1.13445	2.23132	1.3122	2.78081	6.22241
10.768	-0.616191						2.47132	4.48966	3.49242	3.04164			1.41973	2.393	1.33937	3.20946	6.15992
10.778	-0.46267						2.65421	4.56031	3.6165	2.98327			1.39623	2.43067	1.31289	2.83711	6.67937
10.788	-0.189271						2.9163	4.75016	3.42624	2.97141			1.44923	2.22186	1.35589	2.70722	6.0935
10.798	-0.444026						2.71054	4.62598	3.69559	2.74414			1.20245	2.40779	1.37056	3.06254	6.14981
10.808	-0.217566						2.85988	4.60553	3.19391	3.37404			1.25202	2.40564	1.47972	2.98844	6.00256
10.8179	-0.105125						2.57468	4.40171	2.98722	2.92768			1.04041	2.19702	1.47711	3.18322	6.2883
10.8279	-0.44302						2.38867	4.61992	3.48913	3.11531			1.2857	2.3776	1.77586	2.45283	6.08557
10.8379	-0.273885						2.99433	4.54534	3.55627	2.93261			1.22868	2.54342	1.56103	2.95476	6.15407
10.8479	-0.552469						2.82203	4.57546	3.37509	2.91388			0.978607	2.17025	1.39613	2.66556	5.98953
10.8579	-0.330809						2.79692	4.55422	3.45526	3.155			1.18476	2.39169	1.48788	2.85812	6.40967
10.8679	-0.525349						2.54546	4.82379	3.45693	2.85087			1.05805	2.44981	1.55977	2.90022	6.38428
10.8779	-0.350847						2.86956	4.6906	3.11993	3.09437			0.986928	2.29598	1.35835	2.76555	6.47489
10.8879	-0.221704						2.35276	4.75873	3.15698	3.15547			1.55312	2.20812	1.36945	3.0368	6.48962
10.8979	-0.548796						2.63816	4.85536	3.40696	3.28633			1.51119	2.44672	1.34199	3.11229	5.93648
10.9079	-0.435904						2.35218	4.36518	3.24372	3.09727			1.21826	2.61671	1.25204	2.98561	6.31678
10.9179	-0.256897						2.83637	4.65321	3.44495	3.27934			0.84984	1.99301	1.47381	3.04862	6.20413
10.9279	-0.177104						2.60737	4.7675	3.40846	3.40068			1.22472	2.40761	1.62695	2.87262	6.31463
10.9379	-0.303324						2.77216	4.68141	3.31389	3.34741			1.03812	2.38103	1.41748	3.09653	6.48012
10.9479	-0.191686						2.92503	4.34644	3.39228	3.28539			0.840988	2.31016	1.42714	2.89342	6.3514
10.9579	-0.0485359						2.56778	4.59238	3.43499	3.09768			1.08253	2.52051	1.22777	3.05055	6.2497
10.9679	0.0798537						2.81233	4.23626	3.64517	3.01739			1.2109	2.12787	1.68622	2.95445	6.20916
10.9779	-0.129112						2.74706	4.50089	3.25115	2.64996			1.11536	2.29169	1.40307	2.68395	6.2212
10.9879	-0.531753						2.70988	4.34054	3.27611	3.19381			1.22231	2.30514	1.50659	2.8068	6.01153
10.9979	-0.0639902						2.52267	4.43487	3.35679	3.08903			1.15037	2.23056	1.46722	2.90782	6.44362
11.0079	-0.383104						2.7091	4.59772	3.35394	3.06413			1.28982	2.1497	1.19718	3.23657	6.29707
11.0179	-0.320014						2.41693	4.5137	3.50053	3.0687			1.01755	2.57423	0.987546	3.07092	6.38624
11.0279	-0.438657						2.65279	4.36227	3.54249	3.13634			1.37467	2.58996	1.37729	2.79324	6.4655
11.0379	-0.58809						2.78261	4.9594	3.5824	2.98623			0.948302	2.56647	1.18655	2.84873	6.22558
11.0479	-0.477151						2.60848	4.38672	3.24466	2.85684			0.834623	2.56358	1.51168	3.06711	6.27062
11.0579	-0.419844						2.59394	4.47216	3.35119	2.99808			1.33096	2.44021	1.36368	2.91227	6.22649
11.0679	-0.510842						2.71429	4.59197	3.12538	2.93615			1.44088	2.36247	1.44631	2.78941	6.53447
11.0779	-0.0927039						2.56749	4.75866	3.47002	2.86037			1.15092	2.26697	1.34757	3.19808	6.3385
11.0879	-0.299218						2.74812	4.45834	3.56757	2.98872			1.2238	2.56226	1.46432	2.95851	6.219
11.0979	-0.248724						2.80705	4.51969	3.19793	2.86219			1.02175	2.56336	1.59116	3.10722	6.33429
11.1079	-0.581995						2.90958	4.6547	3.40059	3.21427			1.10215	2.17762	1.19169	2.9846	6.02357
11.1179	-0.27225						2.77897	5.05216	3.31317	2.96299			1.24966	2.18508	1.47307	2.98301	6.17903
11.1279	-0.391815						3.03554	4.45411	3.50385	2.94277			0.994767	1.86723	1.60541	2.96559	6.46987
11.1379	-0.115088						2.66345	4.52344	3.26454	3.01513			1.21628	2.49264	1.24955	2.69765	6.50467
11.1479	-0.0763759						2.36977	4.83487	3.37577	3.09108			1.34864	2.34076	1.84516	3.1852	6.11515
11.1579	-0.450812						2.56638	4.75533	3.26698	2.57759			1.33839	2.37868	1.10869	2.73329	6.4845
11.1679	-0.330795						2.85594	4.6025	3.58763	2.91599			1.00463	2.60913	1.6347	3.08477	6.71757
11.1779	-0.496931						2.6787	4.87006	3.2004	2.9888			1.36661	2.31912	1.54167	2.78008	6.14596
11.1879	-0.424641						2.86188	4.61842	3.27988	2.81062			0.946475	2.31893	1.28948	2.84975	5.9512
11.1979	-0.213564						2.56815	4.63073	3.37332	3.03684			1.44568	2.41691	1.42113	2.75371	6.53628
11.2079	-0.559536						2.36619	4.69883	3.40816	2.91006			1.09033	2.47426	1.39072	2.87704	6.54106
11.2179	-0.290785						2.64067	4.74668	3.35468	3.101			1.19882	2.26855	1.28918	3.0249	6.26647
11.2279	-0.300362						2.74667	4.7136	3.28641	2.79151			1.06053	2.27344	1.58202	2.79403	6.21826
11.2379	-0.18431						2.6237	4.52898	3.08614	2.93355			1.53996	2.22632	1.35383	3.17355	6.40534
11.2479	-0.44969						2.26396	4.36839	3.05409	3.17523			0.928356	2.10062	1.32776	3.18925	6.49374
11.2579	-0.297944						2.26624	4.87565	3.32513	2.99307			1.40874	2.30549	1.48462	2.84623	6.66641
11.2679	-0.440851						2.57467	4.53561	3.45796	3.35836			1.42929	2.62306	1.72094	3.05589	6.73417
11.2779	-0.398393						2.61188	4.79207	3.24762	2.74035			1.10309	2.42352	1.15807	3.12437	6.20851
11.2879	-0.217316						2.84217	4.65176	3.15534	3.08815			1.24872	2.23829	1.33516	3.01841	6.30875
11.2979	-0.290833						2.66697	4.54968	3.53461	3.09813			1.26774	2.24364	1.65695	2.56635	6.30003
11.3079	-0.180666						2.69545	4.56395	3.55307	2.99255			1.44637	2.25091	1.39317	2.93588	6.03071
11.3179	-0.194981						2.60119	4.69008	3.33374	3.02325			1.01831	2.62054	1.16155	2.73158	6.2691
11.3279	-0.392873						2.6248	4.6798	3.41879	3.08419			1.42735	2.52422	1.5038	2.89541	6.59836
11.3379	0.116321						2.82552	4.5853	3.20832	3.1717			1.05983	2.43659	1.17152	2.61021	6.59862
11.3478	-0.249029						2.85735	4.63501	3.51294	2.96844			1.46025	2.36743	1.31051	3.09663	6.5496
11.3578	-0.378068						2.82652	4.38706	3.29986	3.07365			1.0656	2.10556	1.61063	2.73519	6.59432
11.3678	-0.495121						2.88988	4.81221	3.50637	3.03209			1.2951	2.04839	1.48496	2.94191	6.14723
11.3778	-0.244285						2.54086	4.72609	3.42186	3.17411			1.56273	2.35689	1.42554	2.8683	6.45311
11.3878	-0.398524						2.48434	4.34167	3.00448	3.23119			1.49705	2.30135	1.48591	3.07183	6.3426
11.3978	-0.321937						2.46725	4.65265	3.35115	3.02931			0.830086	2.33608	1.35458	2.61149	6.11636
11.4078	-0.625363						2.50759	4.55913	3.42248	3.36047			0.941343	2.70338	1.5093	2.82152	6.14572
11.4178	-0.571712						2.78192	4.97593	3.21167	3.32914			1.59802	2.64323	1.37959	2.84189	6.23478
11.4278	-0.422732						2.71727	4.56082	3.52787	3.33446			1.3365	2.51396	1.38947	2.80197	6.31754
11.4378	-0.585695						2.70491	4.84857	3.167	3.12161			1.18608	2.5763	1.46287	2.92623	6.55193
11.4478	-0.3738						2.70786	4.5702	3.4481	3.04932			0.899223	2.29919	1.4736	3.15735	6.4553
11.4578	-0.253262						2.92462	4.98711	3.61614	3.07148			1.21821	2.35335	1.24747	3.0922	6.47549
11.4678	-0.235013						2.56689	4.81802	3.51281	3.02969			1.07432	2.41855	1.36659	3.38318	6.36812
11.4778	-0.222215						2.57901	4.71368	3.42059	3.1311			1.37853	2.07449	1.48905	2.99211	6.37363
11.4878	-0.469743						2.82306	4.57977	3.19	3.3879			1.35862	2.42556	1.46277	2.87414	6.68847
11.4978	-0.591229						2.69201	4.73999	3.52201	3.06679			1.23866	2.6515	1.34696	2.99641	6.36304
11.5078	-0.298481						2.70367	4.72989	3.09903	3.06337			1.11893	2.44447	1.20258	3.10169	6.53093
11.5178	-0.418676						2.72414	4.699	3.19299	3.58169			1.37044	2.56279	1.44997	2.80217	6.5784
11.5278	-0.40889						2.87823	4.26616	3.55894	3.01183			1.3333	2.22231	1.34259	3.02083	6.52969
11.5378	-0.261072						2.75753	4.87788	3.15576	2.92944			1.08507	2.3483	1.32003	2.75309	6.80899
11.5478	-0.21648						2.54256	4.40262	3.42897	2.88122			0.931977	2.42117	1.30078	2.88007	6.42945
11.5578	-0.345168						2.87022	4.65008	3.39644	3.06327			1.0209	2.26801	1.3106	2.86642	6.47688
11.5678	-0.164337						2.55109	4.47163	3.20315	3.41349			0.957487	2.32442	1.30135	2.73467	6.92134
11.5778	-0.327053						2.80652	4.80635	3.22068	3.11251			1.46188	2.13611	1.56307	2.73647	6.70189
11.5878	-0.427698						2.85366	4.79528	3.50195	2.91071			1.15016	2.62691	1.56656	2.87131	6.99029
11.5978	-0.164838						2.72196	4.87175	3.39546	2.85863			1.1499	2.27744	1.36383	2.58115	6.51053
11.6078	-0.0736317						2.9143	4.44889	3.76558	3.0169			1.04023	2.6023	1.08003	2.68585	6.77441
11.6178	-0.427207						2.42144	4.54903	3.28689	3.21535			1.05216	2.31076	1.3939	2.8859	6.2804
11.6278	-0.650833						2.94578	4.54713	3.53374	3.04706			1.34398	2.17896	1.24495	2.91422	6.72683
11.6378	-0.335819						2.81604	4.38876	3.54389	2.70221			1.19519	2.2467	1.40572	2.83552	6.5549
11.6478	-0.46857						2.64848	4.82602	3.57391	3.1902			1.16527	2.32599	1.22566	3.08218	6.57454
11.6578	-0.635931						2.87664	4.50209	2.95425	3.26246			1.32266	2.34926	1.45332	2.96627	6.59767
11.6678	-0.220909						2.77037	4.85172	3.39536	2.74624			1.20074	2.12922	1.51398	2.81355	6.38603
11.6778	-0.398419						2.95708	4.49052	3.26155	2.89108			1.12018	2.67221	1.22716	2.987	6.40112
11.6878	-0.5375						2.50961	4.28454	3.44726	3.08599			1.42414	2.29463	1.35048	2.83016	6.43538
11.6978	-0.380829						2.75294	4.66089	3.38574	3.17713			1.14932	2.46031	1.06812	2.76177	6.80958
11.7078	-0.310703						2.46107	4.76839	3.40342	3.156			1.24361	2.78849	1.36381	2.97005	6.54788
11.7178	-0.432562						2.85399	4.59152	3.56304	3.07315			1.19557	2.64011	1.31504	2.90871	6.80315
11.7278	-0.621915						2.87199	4.76251	3.1547	2.97159			1.32015	2.36828	1.20608	2.80792	6.5923
11.7378	-0.791974						2.67442	4.16158	3.47522	3.0141			1.39718	2.24238	1.51581	2.86129	6.75126
11.7478	-0.14268						2.63874	4.20589	3.17175	3.00879			1.17744	2.56865	1.45214	3.28693	6.50621
11.7578	-0.219178						2.4367	4.32534	3.08034	3.06853			1.16057	2.50885	1.18841	2.72555	6.50081
11.7678	-0.426						2.78643	4.2766	3.51379	2.70438			1.13248	1.74521	1.48605	2.79003	6.70464
11.7778	-0.337227						2.8535	4.3981	3.51882	3.12162			1.28916	2.4043	1.64696	2.83332	6.71625
11.7878	-0.396761						2.82334	4.36639	3.52692	3.14602			0.893944	2.2248	1.25919	2.79625	6.29963
11.7978	-0.181583						2.68404	4.60618	3.26263	3.20459			1.23572	2.32192	1.45581	3.22732	6.89503
11.8078	-0.379819						2.96082	4.4187	3.23967	3.12698			1.11959	2.34969	1.406	2.96274	6.5027
11.8178	-0.288225						2.47895	4.64241	3.40098	3.11292			0.967325	1.8809	1.51345	3.20024	6.47847
11.8278	-0.311726						2.92081	4.61544	3.30401	2.95306			1.08263	2.31834	1.31188	2.84308	6.7798
11.8378	-0.385754						2.82076	4.74905	3.63648	2.88938			1.41957	2.55678	1.44117	3.17151	6.3849
11.8478	-0.078517						2.72247	4.58948	3.62866	2.92813			1.23132	2.0866	1.56317	2.92778	6.69759
11.8578	-0.149519						2.83844	4.56219	3.18984	3.03649			1.46584	2.27448	2.00517	3.17009	6.3337
11.8678	-0.665698						2.72078	4.66816	3.54192	3.08197			1.15462	2.33319	1.28217	3.09753	6.76751
11.8777	-0.103581						2.94819	4.36302	3.14093	3.12156			0.985484	2.40929	1.52113	2.93461	6.8842
11.8877	-0.243756						2.86968	4.81643	3.36359	3.27098			1.08393	2.38611	1.45087	3.06656	6.58292
11.8977	-0.403479						2.78754	4.85109	3.38812	2.96741			0.919218	2.15731	1.42907	3.06207	6.61985
11.9077	-0.527191						2.95342	4.55658	3.55509	3.26656			0.95689	2.27047	1.52838	3.094	6.63635
11.9177	-0.363036						2.6419	4.88103	3.26274	3.16147			1.21327	2.20753	1.54931	3.1159	6.57251
11.9277	-0.421837						2.63298	4.45164	3.66683	3.34918			1.08943	2.47569	1.69016	2.84372	7.01305
11.9377	-0.205747						2.77534	4.37363	3.34994	3.19552			1.11455	2.37449	1.25952	2.60704	7.09316
11.9477	-0.263777						2.91336	4.50043	3.38982	3.47528			1.24133	2.10034	1.43851	3.16511	6.71822
11.9577	-0.106768						3.09638	4.59113	3.56894	2.99391			0.969545	2.30439	1.34151	2.99975	6.91544
11.9677	-0.385102						2.76962	4.80295	3.3688	3.15341			1.03714	2.3432	1.32005	2.69946	6.67892
11.9777	-0.255049						2.85549	4.35573	3.87776	3.29907			1.14118	2.31759	1.29311	2.8436	6.48482
11.9877	-0.312806						2.79836	4.743	3.69425	3.11263			1.3107	2.28298	1.22433	2.95469	6.54362
11.9977	-0.181595						2.90196	4.58042	3.43922	3.15632			1.37678	2.5462	1.32648	3.11366	6.68311
12.0077	-0.487242						2.47705	4.82321	3.45433	3.27146			1.45406	2.42021	1.49665	3.16057	6.51055
12.0177	-0.381399						2.82675	5.01563	3.36058	3.41935			1.56313	2.47154	1.34875	2.89679	6.55435
12.0277	-0.382542						2.6464	5.12731	3.69921	3.21579			1.41534	2.33576	1.50122	2.8972	6.66613
12.0377	0.090455						2.8345	4.56857	3.28617	2.94801			1.36457	2.19227	1.2624	2.99607	6.70767
12.0477	0.0050076						2.79962	4.73114	3.40476	3.25261			0.974855	2.38694	1.52627	2.88358	6.9619
12.0577	-0.42853						2.73152	4.8388	3.61607	3.25881			1.40988	2.32961	1.7011	3.13911	6.72102
12.0677	-0.280701						2.74636	4.37895	3.09134	3.12373			1.21511	2.34576	1.43412	3.08249	6.86432
12.0777	0.198697						2.75625	4.39489	3.47856	3.07782			1.40077	2.38007	1.36242	3.13353	6.7639
12.0877	-0.432006						2.85421	4.91811	3.30746	3.11926			1.20918	2.06912	1.17222	2.75001	6.94592
12.0977	-0.474698						3.06234	4.89533	3.5419	3.27014			1.31433	2.64612	1.51038	3.23505	6.48288
12.1077	-0.523879						2.92299	4.82416	3.49371	3.24806			1.15378	2.31863	1.4452	2.8519	6.70926
12.1177	-0.416617						2.92158	4.76339	3.45881	3.24266			1.35364	2.45339	1.34455	2.87765	6.44504
12.1277	-0.0410448						3.01673	4.56527	3.44579	3.09613			1.22249	2.37313	1.39588	3.22542	6.43515
12.1377	-0.293003						2.81087	4.88983	3.21447	2.99066			1.3344	2.39061	1.76738	3.07295	6.6096
12.1477	-0.299044						2.52898	4.80533	3.42761	3.19457			1.119	2.37407	1.292	3.19461	6.80338
12.1577	-0.416009						2.58947	4.52612	3.59741	3.32852			0.899983	1.81656	1.12117	2.7222	6.8997
12.1677	-0.287032						2.82676	4.80915	3.45325	3.38339			1.15211	2.52029	1.50383	3.13644	6.69829
12.1777	-0.385396						2.71052	4.96013	3.77963	3.197			1.31138	2.27925	1.51684	3.15528	6.69352
12.1877	-0.183384						2.99061	4.83693	3.7401	3.30077			1.23731	2.10113	1.44948	3.21162	6.619
12.1977	0.0327292						2.66677	4.73515	3.21783	3.30596			1.38675	2.06424	1.4472	3.09302	6.57748
12.2077	-0.360837						2.46834	4.69965	3.4883	3.22928			1.0799	2.21214	1.52241	3.0973	6.82406
12.2177	-0.365084						2.72736	4.67393	3.34004	3.06349			1.23984	2.34508	1.54699	2.99919	6.45477
12.2277	-0.148362						2.90321	4.60315	3.39756	2.96588			1.14914	2.38287	1.45876	3.16479	6.65672
12.2377	-0.416766						2.63593	4.65287	3.50626	3.12259			0.862821	2.44626	1.39487	3.01934	6.45776
12.2477	-0.28993						2.92082	4.71102	3.23052	3.07655			1.18736	2.23311	1.28111	2.91506	6.85094
12.2577	-0.462038						2.8745	4.76676	3.29981	3.09547			1.32528	2.39093	1.40473	3.09243	6.80153
12.2677	-0.488874						2.63352	4.66302	3.17658	3.04694			1.57083	2.29031	1.4316	3.10053	6.44901
12.2777	-0.311416						2.79487	4.84406	3.58561	3.05705			1.09556	2.2123	1.61853	3.06567	6.50362
12.2877	-0.464552						2.88199	4.9077	3.14535	3.18954			1.12351	2.2515	1.89318	3.10239	6.57748
12.2977	-0.525849						2.71443	4.76416	2.85141	3.54162			1.16145	2.23843	1.2537	2.93514	6.59521
12.3077	-0.268766						3.02753	4.69163	3.29476	3.31981			1.33069	2.35826	1.26182	3.39631	6.67264
12.3177	-0.238305						2.72879	4.84474	3.05664	3.21124			1.1858	2.14577	1.31701	2.73602	6.1704
12.3277	-0.475527						2.84213	4.72682	3.36084	3.07308			1.15312	2.25521	1.21101	2.92641	6.42793
12.3377	-0.507071						2.72138	4.75843	3.12192	3.09382			0.838908	2.29423	1.2368	3.00918	6.52739
12.3477	-0.307212						3.02695	4.65115	3.36008	2.79321			1.09367	2.04212	1.65281	2.96297	6.56228
12.3577	-0.0281838						2.97176	4.7101	3.45467	3.23323			1.20032	2.32219	1.34199	2.88299	6.6148
12.3677	-0.0842453						2.68617	4.58373	3.2925	3.1417			1.27676	2.58204	1.40057	2.73165	6.39872
12.3777	-0.321005						2.81474	4.68098	3.11912	3.06228			0.888045	2.24158	1.48291	2.6383	6.78364
12.3877	-0.143938						3.13439	4.57279	3.43696	2.79425			1.23859	2.47727	1.38483	2.83988	6.42026
12.3977	-0.395792						2.93609	4.86685	3.48989	2.98573			1.21591	2.35825	1.39835	2.97005	6.7233
12.4076	-0.450416						2.81933	4.81775	3.40318	2.95972			1.43105	2.033	1.49107	2.96246	6.55245
12.4176	-0.578642						2.72912	4.63135	3.40606	3.17321			1.22337	2.26641	1.78948	3.1163	6.41501
12.4276	-0.0727226						3.11749	4.67252	3.1128	3.17454			1.46159	2.53227	1.77822	2.93312	6.71898
12.4376	-0.324593						3.22476	4.66382	3.64833	3.19706			1.23061	2.02671	1.8449	3.09714	6.601
12.4476	-0.356991						2.62561	4.7092	3.44326	2.77817			1.17094	2.429	1.48268	2.6112	6.73613
12.4576	-0.309077						2.97254	4.84799	3.33568	3.15156			0.94494	2.55121	1.38447	2.89814	6.72573
12.4676	-0.256835						2.64933	4.83241	3.40508	2.86537			1.21101	2.62505	1.37325	3.16272	6.83634
12.4776	-0.370967						2.96958	4.80974	3.18035	2.94297			1.1219	2.26123	1.65935	3.03309	6.60669
12.4876	-0.30795						2.87397	5.18008	3.27803	3.00689			1.09886	2.12253	1.53737	3.33984	6.98395
12.4976	-0.297653						3.38638	4.709	3.50356	2.9277			1.07287	2.30101	1.58534	3.26594	6.55968
12.5076	-0.215448						3.01425	4.66932	3.28912	3.21307			0.962963	2.38843	1.46827	2.82024	6.9311
12.5176	-0.448213						2.57773	5.07255	3.38261	3.48474			1.43736	2.01987	1.4617	2.9652	6.63647
12.5276	-0.715044						2.76945	4.80275	3.0536	3.077			1.24651	2.48547	1.53407	2.83097	6.86322
12.5376	-0.514905						2.77978	4.86838	3.2824	3.02189			1.31765	2.08517	1.50202	3.00086	6.73803
12.5476	-0.0600509						2.69567	4.7348	3.16591	3.2131			1.35398	2.40108	1.3343	3.0334	6.70741
12.5576	-0.147272						2.72474	5.16697	3.2601	3.18017			1.23283	2.47488	1.5535	2.71211	6.71269
12.5676	-0.289402						2.84393	4.84532	3.65477	3.3653			1.31557	2.41987	1.50024	3.15147	6.56702
12.5776	-0.568182						2.88886	4.66342	3.66011	3.0873			1.20071	2.20895	1.38294	3.02951	6.38847
12.5876	-0.641478						2.87856	4.91189	3.6299	3.5734			1.4295	2.28191	1.55248	2.93164	6.69104
12.5976	-0.336314						3.28707	5.00465	3.575	3.19785			1.21349	2.04519	1.62631	3.16476	6.59459
12.6076	-0.374626						2.81163	4.75048	3.6321	3.12781			1.46293	2.57457	1.3949	3.01119	6.74804
12.6176	-0.198345						2.82405	4.75579	3.47765	2.83592			1.33324	2.30733	1.2641	2.85413	6.41946
12.6276	-0.265731						2.78983	5.03312	3.25887	3.37583			1.42262	2.38931	1.24278	2.96168	6.58813
12.6376	0.0462546						2.68745	4.90723	3.47805	3.08682			0.913336	2.64703	1.47529	2.87859	6.7238
12.6476	-0.407283						3.00323	4.83297	3.52094	3.06104			1.42764	2.32611	1.55984	3.02125	6.95559
12.6576	-0.435753						2.93255	4.81173	3.53209	3.01352			1.02503	2.73379	1.19553	3.3621	6.81385
12.6676	0.0335536						2.94948	4.72428	3.27913	3.05196			1.42457	2.51891	1.51607	2.88958	6.4946
12.6776	-0.333544						3.02783	4.77194	3.30028	3.1774			1.17439	2.61459	1.3701	3.04776	6.4285
12.6876	-0.362695						2.80085	4.43205	3.4121	3.27043			1.00763	2.40413	1.61929	3.09402	6.81284
12.6976	-0.533502						2.45053	4.79566	3.44345	3.13747			1.1075	2.3961	1.55711	3.1826	6.44987
12.7076	-0.208999						2.83029	4.62625	3.28699	3.43881			0.857716	2.35047	1.40978	2.79821	6.42453
12.7176	-0.290274						2.88575	4.93021	3.52709	3.07638			1.36905	2.46025	1.73145	2.8814	6.62026
12.7276	-0.0703153						2.54592	4.46098	3.38436	3.02084			1.29731	2.47665	1.604	3.0384	6.73427
12.7376	-0.203756						2.73809	4.67041	3.61057	3.33499			1.26608	2.55233	1.79547	2.96013	6.84148
12.7476	-0.213018						2.76588	4.8132	3.5252	3.07835			1.23382	2.24725	1.90037	3.15137	6.60854
12.7576	-0.461911						3.17448	4.87565	3.53216	3.13272			1.16607	2.51494	1.49429	2.91791	6.78194
12.7676	-0.595001						2.95644	4.83771	3.4434	3.05988			1.53292	2.42105	1.14179	3.05149	6.14502
12.7776	-0.32302						2.8873	4.89401	3.34488	3.03582			1.31521	2.70713	1.32675	2.97711	6.52505
12.7876	-0.377978						2.85777	5.23988	3.62618	3.34848			1.13575	2.14791	1.51124	2.91961	6.53828
12.7976	-0.610964						3.10653	4.61031	3.55927	3.00315			1.23604	2.50972	1.18589	3.22096	6.66616
12.8076	-0.235228						3.06964	4.67919	3.50339	3.19626			1.27599	2.00607	1.38391	2.73343	6.58852
12.8176	-0.296699						2.67203	5.21943	3.6847	2.99411			1.1531	2.31006	1.15336	2.87288	6.66008
12.8276	-0.141157						2.96918	4.81588	3.18379	3.34779			1.52301	2.14004	1.04162	2.89342	6.39852
12.8376	-0.0942298						3.04733	4.7048	3.2247	3.18669			1.19002	2.50782	1.63829	3.0579	6.40898
12.8476	-0.0801552						2.95283	5.08139	3.39355	3.04891			1.09874	2.3243	1.34143	2.95925	6.34363
12.8576	-0.243025						2.83001	4.73853	3.65833	3.14439			1.45183	2.24825	1.49236	3.01267	6.93082
12.8676	-0.328456						2.69702	4.88235	3.62569	2.97484			1.02592	2.57727	1.41502	2.92315	6.3643
12.8776	-0.528155						2.70934	4.58957	3.46216	2.91053			1.30405	2.1369	1.179	2.95545	6.65665
12.8876	-0.110152						3.3815	4.45801	3.71427	2.99769			1.04819	2.70273	1.54875	2.96693	6.6269
12.8976	-0.264177						2.97237	4.75132	3.65141	3.06091			1.24546	2.41401	1.59846	3.31481	6.64014
12.9076	-0.606871						2.68909	4.96915	3.66426	3.2263			1.0953	2.49711	1.19256	3.09119	6.48457
12.9176	-0.433669						3.08875	4.72626	3.42615	3.04726			1.24536	2.49395	1.11174	2.65407	6.63596
12.9275	-0.487733						2.9397	4.31281	3.5077	3.04246			1.43389	2.52288	1.55769	2.96913	6.47648
12.9375	0.0449656						2.919	4.64836	3.58678	3.13434			1.17315	2.41677	1.48732	3.28139	6.39704
12.9475	-0.300879						2.93939	5.09005	3.66771	3.35402			1.16722	2.15057	1.56838	2.83301	6.30008
12.9575	-0.469388						2.61068	4.84513	3.24603	3.26617			1.33213	1.92217	1.3025	2.95295	6.68085
12.9675	-0.208583						3.11341	4.90613	3.4568	3.09949			1.37724	2.43161	1.45073	2.77601	6.39076
12.9775	-0.244317						3.25744	4.80174	3.55095	3.27283			1.18887	2.31063	1.43304	2.92908	6.54456
12.9875	-0.588124						3.19741	4.82126	3.77354	2.96852			1.29746	2.32487	1.36436	3.29488	6.60995
12.9975	-0.429001						2.85625	4.7356	3.55064	3.49947			1.44758	2.48093	1.39032	2.95776	6.60143
13.0075	-0.321575						2.97386	4.81396	3.3196	2.88011			1.14286	2.63796	1.67006	3.02137	6.42361
13.0175	-0.195046						2.82757	4.70987	3.87481	3.08383			1.2684	2.38349	1.33692	3.05075	6.5485
13.0275	-0.269836						3.11872	4.90469	3.31951	3.28497			1.23955	2.78612	1.23752	2.94573	6.13238
13.0375	-0.48712						3.13643	4.70545	3.62588	3.16198			1.50102	2.27975	1.0227	2.99361	6.23469
13.0475	-0.210748						2.81645	4.42228	3.07084	3.02263			0.995405	2.3097	1.65273	3.11939	6.71554
13.0575	-0.344822						2.85917	4.59356	3.3184	3.0028			1.4768	2.98526	1.4912	3.15496	6.70992
13.0675	-0.482172						2.7534	4.58159	3.16799	3.08848			0.858651	2.5071	1.73401	2.739	6.47596
13.0775	-0.114897						3.06854	4.74579	3.32501	3.30593			1.45203	2.23294	1.57597	2.81941	6.55463
13.0875	-0.448157						2.63899	5.03472	3.56296	3.18211			1.11131	2.40882	1.46442	2.72794	6.45935
13.0975	0.00657196						2.83292	4.70604	3.70412	3.20644			1.19905	2.39198	1.38716	3.18811	6.18317
13.1075	-0.334719						2.74232	4.83492	3.434	3.10761			1.35202	2.17044	1.33441	3.01181	6.66939
13.1175	-0.536375						2.7995	5.16334	3.04592	3.37594			1.22974	2.60182	1.86971	3.3567	6.61488
13.1275	-0.181794						2.83942	4.8513	3.50494	3.27195			1.2024	2.76708	1.65591	3.0714	6.50591
13.1375	-0.246548						2.53688	4.6299	3.04833	3.38851			1.19021	2.4592	1.47631	3.14672	6.58244
13.1475	-0.370813						3.03069	4.58677	3.25066	3.39269			1.43359	2.66672	1.25929	2.87519	6.55732
13.1575	-0.341714						2.87286	4.97465	3.19095	3.50903			1.35469	2.23273	1.36036	3.13369	6.29164
13.1675	-0.155041						2.31471	4.79497	3.38522	3.17439			1.2749	2.44222	1.36514	3.06889	6.33068
13.1775	-0.526421						2.64346	4.86137	3.34932	3.30688			1.34926	2.17801	1.45572	3.10974	6.40368
13.1875	0.0152044						2.84508	4.70885	3.47842	3.23843			1.36333	2.40046	1.56999	2.77414	6.39147
13.1975	-0.254382						2.75109	5.10038	3.24904	3.05452			1.47515	2.16796	1.59655	2.82769	6.17564
13.2075	-0.236759						3.10555	4.95742	3.52586	3.06093			0.986408	2.37609	1.50477	3.16806	6.54953
13.2175	-0.31002						2.64653	5.03699	3.51122	3.2335			1.1429	2.21761	1.56767	2.82527	6.70512
13.2275	-0.356146						2.63812	4.7311	3.58518	3.43427			1.37069	2.16415	1.37596	3.30265	6.32703
13.2375	-0.199568						2.87623	4.85113	3.69875	3.2065			0.966918	2.03867	1.28492	2.91019	6.54529
13.2475	-0.312488						2.99483	4.80797	3.32563	3.25045			1.41333	2.21652	1.59274	3.0725	6.10148
13.2575	-0.109895						2.8107	4.61452	3.18931	2.99764			1.06452	2.23571	1.6092	3.21958	6.49438
13.2675	-0.19299						2.55678	4.76681	3.58819	3.20345			1.12739	2.21395	1.45925	2.96939	6.50987
13.2775	-0.47886						3.07746	4.45333	3.34159	3.16809			1.26799	2.1667	1.77497	3.18467	6.48206
13.2875	-0.464536						2.92598	4.52196	3.40792	3.18602			0.992772	2.38888	1.23986	3.07311	6.50353
13.2975	-0.278867						2.91328	4.33151	3.31688	3.189			1.18284	2.32798	1.49693	3.11041	6.36487
13.3075	-0.526952						2.84089	4.558	3.59615	3.31246			1.14333	2.55928	1.64234	2.95468	6.42654
13.3175	-0.254403						2.63714	4.62481	3.35538	2.92235			1.35981	2.21171	1.39127	2.9727	6.42445
13.3275	-0.409488						2.71269	4.62402	3.69567	3.49074			1.11501	2.05927	1.48311	3.15184	6.32521
13.3375	-0.557585						3.0528	4.51672	3.36273	3.32787			1.22371	2.60032	1.26014	3.09254	6.59954
13.3475	-0.290777						3.07558	4.90463	3.68558	2.95888			1.0905	2.1258	1.2944	2.97969	6.00339
13.3575	-0.325435						2.75212	4.79631	3.96962	3.06345			1.20316	2.62144	1.42035	3.36159	6.57427
13.3675	-0.40051						2.75132	4.55118	3.36445	3.31674			1.19403	2.3478	1.52037	3.08508	6.39022
13.3775	-0.301354						2.92231	4.66202	3.52607	3.13894			1.40231	2.15479	1.03436	2.78449	6.50626
13.3875	-0.389838						2.6908	4.62535	3.40691	3.22225			1.6342	2.17491	1.5329	2.92112	6.1677
13.3975	-0.81358						3.02359	4.80993	3.53028	3.16378			1.33691	2.3548	1.43749	2.66505	6.46678
13.4075	-0.522107						2.81237	4.66265	3.50458	2.95066			1.42371	2.36807	1.23818	3.00455	6.37055
13.4175	-0.100913						2.82016	4.50794	3.5333	3.29953			1.10488	2.14706	1.25896	2.83121	6.41665
13.4275	-0.298161						2.88147	4.84522	3.2478	3.10431			1.02516	2.53225	1.55458	2.91207	6.60906
13.4375	-0.210137						2.79526	4.58975	3.49434	3.46842			1.49401	2.25802	1.53507	3.08614	6.31411
13.4475	-0.548741						2.77967	4.41845	3.56193	3.05842			1.02716	2.27592	1.69751	2.83992	6.62564
13.4574	-0.445096						2.80095	4.80155	3.71287	3.29679			1.0489	2.20777	1.69226	2.84257	6.30331
13.4674	-0.134768						2.88146	4.72651	3.20268	3.29443			1.24737	2.59215	1.7572	2.96477	6.50714
13.4774	-0.329908						2.69707	4.63673	3.79848	3.34058			1.31728	2.12761	1.44941	3.01453	6.42939
13.4874	-0.308288						2.79665	4.55706	3.5212	3.11532			1.52455	2.27034	1.60465	2.80105	6.2048
13.4974	-0.420416						2.88318	4.91939	3.82126	3.42173			1.20024	2.19208	1.67767	3.16654	6.60039
13.5074	-0.14945						2.76685	4.45765	3.83258	2.93232			1.18404	2.39985	1.59246	3.30245	6.198
13.5174	-0.298104						2.61898	4.26571	3.76235	3.21505			1.40439	2.11389	1.3362	2.98699	6.38571
13.5274	-0.272562						2.5742	4.63969	3.63884	2.97421			1.20705	2.33882	1.67234	2.74682	6.45883
13.5374	-0.242716						2.81676	4.64185	3.63731	2.88907			1.17738	2.00963	1.38538	2.91116	6.38244
13.5474	-0.345861						2.57293	4.7292	3.59364	3.58692			1.23397	2.21611	1.81313	2.66906	6.11436
13.5574	-0.414738						3.02483	4.63904	3.59001	3.22643			1.17885	2.43984	1.44135	2.92473	6.31624
13.5674	-0.466111						2.64063	4.7309	3.49443	3.12686			1.25781	2.30009	1.54443	2.80334	6.18117
13.5774	0.0141307						2.7769	4.68191	4.12397	3.31494			1.27761	2.22934	1.51964	3.05711	6.05759
13.5874	-0.5158						2.64394	4.66312	3.7677	3.35978			1.39481	2.38078	1.75595	2.97869	6.36992
13.5974	-0.429922						2.81442	4.66664	3.80315	3.03999			1.19497	2.04209	1.50966	3.10473	6.39347
13.6074	-0.416164						3.0032	4.81792	3.78926	3.41025			1.24382	2.21788	1.53084	2.9571	6.80369
13.6174	-0.203347						2.93359	4.93456	3.41783	3.37167			0.996862	2.14742	1.48001	2.97524	6.35421
13.6274	-0.387143						3.08908	4.7547	3.83623	3.12901			0.961629	2.07691	1.62594	3.64343	6.13836
13.6374	-0.546092						3.00759	4.87907	3.49056	3.43472			1.24706	2.19596	1.64291	3.01123	6.04152
13.6474	-0.783731						2.99418	5.18918	3.70999	3.29641			1.18873	2.18055	1.30993	3.04233	6.4414
13.6574	-0.186088						3.02912	4.69117	3.4893	3.20036			0.919575	2.09765	1.55379	2.67228	6.56183
13.6674	-0.253111						2.75328	4.79064	3.66484	3.07849			1.12666	2.48142	1.35817	3.0363	6.52616
13.6774	-0.567821						2.92612	4.3792	3.25899	3.24508			1.42206	2.22165	1.34517	3.07816	6.60881
13.6874	-0.466128						3.03096	4.94193	3.67931	3.38579			0.964624	2.2126	1.37386	3.16032	6.31033
13.6974	-0.0815642						3.07728	4.9978	3.20837	2.85647			1.15272	2.28341	1.55737	3.26751	6.18461
13.7074	-0.412899						2.91435	4.85456	3.11972	3.04913			1.29244	2.44103	1.43253	3.04566	6.1283
13.7174	-0.505989						2.95386	4.71128	3.47127	3.18199			1.32233	2.43627	1.46747	2.92399	6.11587
13.7274	-0.0988368						3.07982	5.08543	3.44081	2.9896			1.14804	2.37103	1.56281	3.24058	6.29216
13.7374	-0.340664						2.93482	4.90107	3.47061	3.15952			1.06865	2.43795	1.43363	3.24038	6.60571
13.7474	-0.504014						2.69763	4.49019	3.72108	3.59972			1.3448	2.51188	1.52513	2.86436	6.35226
13.7574	-0.338574						2.5085	4.67424	3.65066	2.90859			1.20303	2.23488	1.37036	3.10017	6.41691
13.7674	-0.269269						2.81993	4.32974	3.55865	3.18104			1.11239	2.42628	1.51242	3.17831	6.36316
13.7774	-0.255711						2.913	4.43952	3.56224	3.08161			1.27619	2.56	1.42343	3.34901	6.5267
13.7874	-0.321749						3.14217	4.46969	3.28985	3.35494			1.04461	2.41223	1.49449	3.33749	6.48037
13.7974	-0.0426261						2.81878	4.75433	3.28183	2.79579			1.25691	2.29082	1.40722	3.21089	6.61819
13.8074	-0.246232						2.62622	4.98223	3.24936	3.2842			1.30719	2.17524	1.35533	2.74426	6.43554
13.8174	-0.17374						2.98606	4.73528	3.44157	3.26066			1.09989	2.48851	1.50852	2.90064	6.45645
13.8274	-0.258074						2.84208	4.51725	3.45529	3.29202			1.43138	2.4294	1.52332	2.95338	6.17245
13.8374	-0.3274						2.97569	4.62209	3.39836	3.17094			1.67153	2.58921	1.32213	3.09069	6.3858
13.8474	-0.378757						3.12844	4.56244	3.62578	3.31485			1.22599	1.97419	1.28009	2.96197	6.46027
13.8574	-0.504945						2.74017	4.69361	3.33939	3.07187			1.38651	2.76283	1.40254	3.05354	6.43159
13.8674	-0.498383						2.72524	4.6397	3.69876	3.34396			1.29561	2.13212	1.55047	3.20505	6.82489
13.8774	-0.407561						2.96391	4.57192	3.62519	3.25788			1.08037	2.44081	1.40267	2.66533	6.31287
13.8874	-0.357694						2.84052	4.7142	3.24167	3.47468			1.26431	2.32237	1.34372	2.83039	6.64084
13.8974	-0.239884						2.97751	4.58234	3.72582	3.00946			0.994345	2.29237	1.41323	2.997	6.33311
13.9074	-0.445985						2.66381	4.83332	3.36184	3.33505			1.45933	2.05062	1.58593	2.83147	6.44347
13.9174	-0.192592						2.85815	4.75016	3.18285	3.18936			1.24734	2.15711	1.17545	3.0627	6.13387
13.9274	-0.569394						2.8456	4.63919	3.5579	3.44957			1.05237	2.20778	1.46154	3.26035	6.58782
13.9374	-0.359517						2.84179	4.75221	3.63806	3.26647			1.37563	2.53355	1.43012	2.98999	6.30414
13.9474	-0.610715						2.69654	4.73741	3.23125	3.14817			1.49452	2.05003	1.30063	3.20301	6.59041
13.9574	-0.0722319						2.83658	4.6552	3.44867	3.33408			0.998382	2.42503	1.27009	3.2965	6.32441
13.9674	-0.434511						2.95395	4.56139	3.40975	3.11729			1.13818	2.49492	1.3953	3.14541	6.62488
13.9774	-0.497348						2.64013	4.83902	3.68772	3.13067			1.36192	2.3604	1.58468	3.23613	6.6084
13.9873	-0.0702984						2.99462	4.78344	3.58397	2.92363			1.38172	2.38561	1.47379	3.20538	6.48026
13.9973	-0.493865						2.83079	4.73613	3.49333	3.337			1.15669	2.5221	1.34035	3.17817	6.41591
14.0073	-0.296898						2.86177	4.7526	3.47431	3.13897			1.33054	2.36696	1.5405	3.15277	6.51644
14.0173	-0.775437						2.82843	4.70985	3.64966	3.30809			0.958757	2.49603	1.4281	3.15613	6.39915
14.0273	-0.60635						2.6423	4.68823	3.47493	3.21427			1.1425	2.50429	1.37331	3.19289	6.7748
14.0373	-0.669053						2.80497	4.57515	3.71337	3.10845			1.13598	2.29107	1.58362	2.96296	6.45157
14.0473	-0.117944						2.99206	4.52894	3.4095	3.40442			1.22435	2.65621	1.15622	2.84273	6.38008
14.0573	-0.593549						2.87029	4.63986	3.59503	3.12498			0.769193	2.29916	1.60077	3.19554	6.39021
14.0673	-0.213593						2.873	4.63759	3.08661	3.33007			1.21531	2.12112	1.04224	3.06222	6.78381
14.0773	-0.291027						2.84903	4.57324	3.41389	2.92387			1.02129	2.26134	1.57319	3.31617	6.54747
14.0873	-0.327576						2.6252	4.61956	3.39388	3.00571			1.25451	2.51584	1.23107	3.11451	6.65665
14.0973	-0.612112						3.0249	4.89638	3.59291	3.23955			1.31058	2.35093	1.48303	3.09972	6.39081
14.1073	-0.196339						2.67859	5.03243	3.47258	3.44609			1.22021	2.1829	1.38471	3.27523	6.67258
14.1173	-0.407164						2.58794	4.76714	3.62309	3.05332			0.87495	2.27438	1.31639	2.93298	6.51994
14.1273	-0.258123						3.01363	4.84016	3.73985	3.15628			1.35332	2.24539	1.15868	2.82579	6.65014
14.1373	-0.54408						2.9281	4.58872	3.7229	3.0721			1.4441	2.0833	1.21555	2.79244	6.52772
14.1473	-0.659786						2.9202	4.53619	3.36119	3.21742			1.13965	2.46072	1.45768	2.94451	6.41198
14.1573	-0.287061						2.71505	4.81957	3.41575	2.96378			1.36193	2.11588	1.66331	2.91084	6.23022
14.1673	-0.711028						3.2414	4.33116	3.57335	3.176			0.930413	1.99752	1.7678	3.20943	6.40971
14.1773	-0.21658						2.91541	4.55899	3.43338	3.35464			1.22945	2.12866	1.86677	2.77505	6.52515
14.1873	-0.523544						2.8319	4.96991	3.49996	3.28685			0.927024	2.00507	1.30161	2.9425	6.4579
14.1973	-0.491027						2.87964	4.51897	3.52298	3.16802			1.20665	2.51005	1.40201	2.73691	6.36603
14.2073	-0.464516						3.00708	4.60248	3.44449	3.56048			1.30632	2.08138	1.40558	2.9009	6.51432
14.2173	-0.339271						2.71393	4.80084	3.57108	3.18416			1.48268	2.38197	1.71832	2.75126	6.48397
14.2273	-0.0635041						2.75849	4.47118	3.60976	3.12993			1.11533	2.56901	1.59371	3.14938	6.60358
14.2373	-0.559027						2.75524	4.47004	3.6871	2.85771			1.0674	2.57557	1.50586	2.97573	6.55846
14.2473	-0.26604						2.78764	4.47989	3.49417	2.998			1.35941	2.18071	1.5749	2.88887	6.67545
14.2573	-0.249423						2.42532	4.88965	3.68046	3.06821			1.11763	2.54867	1.40897	2.80631	6.82972
14.2673	-0.401633						2.71428	4.61678	3.25604	3.2389			1.0809	2.49044	1.04931	3.17388	6.75267
14.2773	-0.176702						2.92682	4.8248	3.47243	2.96526			1.0136	2.44326	1.41249	3.21706	6.51144
14.2873	-0.312414						3.04356	4.69845	3.39761	3.03799			1.23526	2.32028	1.63964	2.87767	6.64548
14.2973	-0.450417						3.0351	4.86086	3.57973	3.15492			0.981091	2.08765	1.39627	3.18213	6.65212
14.3073	-0.500987						2.89069	4.76005	3.57138	3.15062			1.17247	2.16061	1.45402	3.03992	6.63824
14.3173	-0.361229						2.1995	5.00786	3.3533	3.09934			0.89365	2.25491	1.63666	2.83341	6.44675
14.3273	-0.457065						2.737	4.66124	3.83594	3.37903			0.990546	2.5449	1.40361	3.34835	6.29469
14.3373	0.0421492						2.91431	4.99287	3.19326	3.06752			1.46133	2.53644	1.39494	2.83215	6.41269
14.3473	-0.213227						2.83038	4.87019	3.53533	3.31086			0.923909	2.23587	1.50339	2.8421	6.40504
14.3573	-0.549718						2.86551	5.13781	3.48656	3.01794			1.05832	2.56483	1.31351	3.10119	6.49067
14.3673	-0.231081						2.6984	4.73217	3.71581	2.83145			1.20577	2.4504	1.43065	2.90612	6.56169
14.3773	-0.0782371						2.82656	5.08602	3.17453	3.09425			1.24886	2.16485	1.28507	2.96858	6.5365
14.3873	-0.0793031						3.11689	4.67849	3.46227	3.22309			1.13713	2.42357	1.51308	2.81192	6.59116
14.3973	-0.213129						2.78008	4.75569	3.61357	3.321			1.222	2.41325	1.36116	3.3316	6.33478
14.4073	-0.0833024						3.17502	4.51398	3.47888	3.17142			1.45414	2.26419	1.41809	2.82565	6.46725
14.4173	-0.318846						2.75147	4.8427	3.48462	3.41802			1.37042	2.49285	1.06073	2.78437	6.56446
14.4273	-0.193501						2.77768	4.73533	3.56535	2.98318			1.17669	2.45243	1.33451	3.13949	6.61873
14.4373	-0.182194						2.68981	4.92406	3.54832	3.35368			1.35817	2.12792	1.55403	3.12813	6.56422
14.4473	-0.319732						2.99739	4.86931	3.518	3.46204			1.21613	2.63726	1.17929	2.83607	6.83958
14.4573	-0.040711						2.7414	4.69368	3.23123	3.4094			1.35369	2.54016	1.14949	3.09902	6.37833
14.4673	-0.561453						3.09369	4.58298	3.57696	3.35255			1.1854	2.22094	1.29687	3.47892	6.64757
14.4773	-0.278169						2.66836	4.66435	3.4129	2.90672			0.883065	2.305	1.60567	2.83811	6.66881
14.4873	-0.472761						2.75453	4.87726	3.26584	3.2524			1.00945	2.56314	1.63959	2.98211	6.48727
14.4973	-0.356483						2.78762	4.63388	3.61846	3.34212			1.29083	2.18589	1.69364	2.93886	6.7777
14.5073	-0.180763						3.02684	4.46915	3.51261	3.31178			1.41466	2.25	1.77554	3.01053	6.49669
14.5172	-0.487528						2.68738	4.7907	3.46562	3.24671			1.33731	2.2145	1.58758	3.09333	6.21204
14.5272	-0.499331						2.73149	4.32726	3.34857	2.90666			1.35077	2.19782	1.52178	3.04428	6.46381
14.5372	-0.496629						2.65436	4.68198	3.28529	3.15326			0.948458	2.30509	1.58773	3.01221	6.47605
14.5472	-0.448496						3.03626	4.41955	3.52147	3.32078			1.28818	2.16782	1.44919	3.10596	6.47702
14.5572	-0.499735						2.89953	4.45799	3.3309	3.33888			1.29277	2.06616	1.07383	3.42035	6.69761
14.5672	-0.49407						2.74601	4.85938	3.1766	3.012			1.0493	1.93394	1.43157	3.12182	6.63744
14.5772	-0.628943						2.90632	4.64027	3.76362	3.18452			1.21383	2.17548	1.46323	3.10722	6.30972
14.5872	-0.27406						2.7049	4.46109	3.60656	3.18654			1.1855	2.2783	1.6347	3.20179	6.42221
14.5972	-0.266192						2.53478	4.87596	3.69289	3.27419			1.16922	2.40669	1.21086	2.88595	6.34889
14.6072	-0.291313						2.81503	4.95718	3.57831	2.9082			0.895274	2.19203	1.56959	2.85956	6.75344
14.6172	-0.248949						2.94098	4.82583	3.43391	3.54235			1.07977	2.08384	1.36832	3.11352	6.56601
14.6272	-0.536324						3.01686	4.76026	3.58038	3.1313			1.19668	2.28847	1.4741	2.84632	6.71516
14.6372	-0.239952						2.77306	4.7553	3.40985	3.28493			1.29734	2.58083	1.50204	3.24283	6.38406
14.6472	-0.661133						2.59098	4.92808	3.59356	3.23333			1.51788	2.08119	1.37487	2.95096	6.81356
14.6572	-0.450762						3.00971	5.06338	3.45927	3.18014			1.27215	2.49343	1.35118	2.75461	6.57518
14.6672	-0.403005						2.64303	4.85834	3.50771	3.18957			1.64622	2.43226	1.49988	2.94313	6.28142
14.6772	-0.0104314						2.94335	4.42068	3.48878	3.42358			0.752098	2.10315	1.49427	3.18523	6.56097
14.6872	-0.43521						2.73777	4.93461	3.52383	3.29855			1.37484	2.08561	1.53409	2.9036	6.36436
14.6972	-0.317888						2.68955	4.53242	3.30763	3.21862			0.844547	2.0727	1.47143	2.83792	6.64752
14.7072	-0.521218						2.88679	4.81927	3.59505	3.54106			1.01995	2.58959	1.33022	3.14429	6.44414
14.7172	-0.356371						2.63761	4.74708	3.47692	3.2854			1.09956	2.73311	1.52263	3.12535	6.67705
14.7272	-0.418364						3.00461	4.59435	3.3886	3.11148			1.23943	2.16642	1.13663	2.80458	6.76311
14.7372	-0.328982						2.54865	4.77841	3.66781	2.9535			1.22535	2.40128	1.47602	3.01619	6.57739
14.7472	-0.31104						2.77736	4.44025	3.45586	3.13043			0.904265	2.54868	1.55464	3.05846	6.39532
14.7572	-0.44228						3.13056	4.96963	3.57314	3.15914			1.32698	2.33015	1.26151	3.21466	6.56961
14.7672	-0.566584						3.09833	4.62275	3.73387	2.96256			1.34098	2.31335	1.08612	3.20343	6.16829
14.7772	-0.0778864						2.53165	4.60801	3.41101	3.25784			1.54534	2.21024	1.40941	3.06828	6.41628
14.7872	-0.196031						2.6709	4.57728	3.61277	3.02967			1.34246	2.2563	1.73856	3.10589	6.60743
14.7972	-0.122514						2.84762	4.58811	3.56254	3.4054			1.23506	2.20036	1.56354	2.99111	6.4199
14.8072	-0.403882						2.76809	4.39572	3.50083	3.02601			1.37535	2.37475	1.74035	3.0333	6.42034
14.8172	-0.573343						2.55767	4.59868	3.61148	3.15593			1.26446	2.27426	1.76778	3.29896	6.28274
14.8272	-0.384966						2.80797	4.75203	3.59367	2.78424			1.00341	2.33751	1.42878	3.23412	6.62394
14.8372	0.067105						3.09678	4.57715	3.78438	3.25915			1.46128	2.42003	1.22407	3.13075	6.42477
14.8472	-0.504891						2.88783	4.34215	3.4728	3.21526			1.50983	2.41303	1.45099	2.72257	6.86508
14.8572	-0.60246						2.77897	4.61662	3.37741	3.25313			1.24168	1.95924	1.33588	3.04195	6.6375
14.8672	-0.095845						2.75819	4.37717	3.38261	2.96698			1.0466	2.31634	1.68717	3.01297	6.47924
14.8772	-0.301309						2.90014	4.66299	3.35221	3.08049			1.13507	2.13095	1.48848	2.81353	6.89127
14.8872	-0.798801						3.05655	4.62751	3.45151	3.4033			1.08317	2.50026	1.70159	2.95042	6.6167
14.8972	-0.382382						2.82741	4.55818	3.49048	3.36563			1.12716	2.34119	1.36057	3.05323	6.60216
14.9072	-0.256249						3.29494	4.7078	3.34341	3.3226			1.52897	2.62597	1.3315	3.21917	6.65661
14.9172	-0.34449						2.76592	4.53997	3.49894	2.9548			1.1616	2.11528	1.36285	2.71836	6.47444
14.9272	-0.450617						2.9342	4.82714	3.89478	3.40203			1.66276	2.09546	1.44865	3.12665	6.6679
14.9372	-0.577688						2.51764	4.3584	3.85609	3.09498			0.995548	2.34544	1.364	2.91176	6.94608
14.9472	-0.636399						2.78717	4.5825	3.44973	3.31978			1.00753	2.31375	1.34245	2.94989	6.9312
14.9572	-0.434067						2.69674	4.63626	3.5104	3.56474			1.63598	2.15157	1.49767	3.03549	6.8153
14.9672	-0.301731						2.89851	4.62717	3.62543	3.15774			1.58045	2.27464	1.52038	2.9712	7.00587
14.9772	-0.465947						2.7968	4.59776	3.47261	3.24838			1.33026	2.32224	1.3367	3.29159	6.98499
14.9872	-0.463949						3.00433	4.4864	3.35994	3.39599			0.875288	2.31689	1.48029	3.25898	6.88388
14.9972	-0.583344						3.02005	4.54589	3.64815	3.08767			1.40738	2.44146	1.21267	3.08786	6.79161
15.0072	-0.1163						2.81141	4.7251	4.01974	3.19232			1.42531	2.51003	1.64319	2.75385	6.8645
15.0172	-0.147387						2.74488	4.79418	3.43855	3.31504			1.16562	2.43452	1.52051	3.19297	7.04617
15.0272	-0.335121						2.81069	4.35993	3.52782	3.44978			1.21674	2.58133	1.40116	3.12662	6.62084
15.0371	-0.663388						2.68067	4.72245	3.80265	3.26405			1.12294	2.61195	1.44128	2.97634	6.79123
15.0471	-0.422316						3.31489	4.569	3.23568	3.56106			1.09014	2.25302	1.56714	2.88607	6.71963
15.0571	-0.382799						2.64938	4.61794	3.56266	2.92434			1.1358	2.39446	1.40519	2.78807	6.79239
15.0671	-0.397343						2.93692	4.71045	3.51692	3.61051			1.09272	2.34907	1.48096	3.12603	6.57032
15.0771	-0.278615						2.8693	4.76708	3.48982	3.00175			0.976619	2.16534	1.55281	3.17444	6.63847
15.0871	-0.34407						2.86861	4.75247	3.34013	3.57598			1.43599	2.3128	0.967271	3.14889	6.51574
15.0971	-0.634839						2.82451	4.51542	3.76591	3.59257			1.05268	2.64919	1.4059	3.45596	6.70589
15.1071	-0.526712						2.58641	4.71403	3.59641	3.03414			1.283	2.21182	1.65509	3.51171	7.16155
15.1171	-0.573738						3.13533	4.86296	3.67677	3.32406			1.1848	2.22373	1.5319	3.00136	6.68766
15.1271	-0.616351						2.32912	4.5519	3.40468	3.19195			1.34018	2.28064	1.2685	3.22178	6.74796
15.1371	-0.148832						2.89291	4.56243	3.77341	3.40483			1.19892	2.65591	1.36849	2.96373	6.84556
15.1471	-0.236212						2.93286	4.46428	3.76465	3.3689			1.07879	2.21232	1.20887	2.92296	7.09133
15.1571	-0.413029						2.92332	4.52144	3.74116	3.3899			1.30866	2.78733	1.31814	2.97801	6.32257
15.1671	-0.166527						3.13931	4.69373	3.56384	3.02566			1.45793	2.15188	1.56214	3.19053	6.66896
15.1771	-0.0914195						2.68822	4.66623	3.57082	3.32566			1.36375	2.3241	1.64799	3.07286	6.3968
15.1871	0.0698799						2.72369	4.60305	3.72788	3.40085			1.09275	2.12679	1.6765	2.97612	6.72898
15.1971	-0.466319						2.9145	4.6335	3.36556	3.11651			1.21697	2.43919	1.35448	3.15857	6.78973
15.2071	-0.576933						3.07446	4.83301	3.61087	3.39411			1.13251	2.43603	1.42051	3.21827	6.69989
15.2171	-0.247141						2.75498	4.6563	3.94563	3.07519			1.34575	2.59257	1.56338	2.99446	6.72572
15.2271	-0.504665						2.6545	4.57916	3.84559	3.3504			1.08239	2.44194	1.33676	2.83936	6.60511
15.2371	-0.423588						2.79335	4.36472	3.96719	3.22815			1.16391	2.42612	1.53944	2.79824	6.50989
15.2471	-0.266721						2.7639	4.7407	3.76894	3.17629			1.27014	2.39344	1.82087	3.07648	6.65683
15.2571	-0.261381						2.74617	4.70204	3.54914	3.30082			1.46686	2.55895	1.24398	3.04591	6.69362
15.2671	-0.334379						2.88005	4.83494	3.3709	3.26463			1.20284	2.54955	1.12945	3.09692	6.4032
15.2771	-0.536069						2.54801	4.55948	3.70567	3.24042			1.28904	2.45453	1.40961	3.1835	6.82775
15.2871	-0.233607						3.03429	4.67997	3.13854	3.29998			1.26539	2.38013	1.26989	2.90803	6.6691
15.2971	-0.427882						2.79094	4.50752	3.821	3.04227			0.994859	2.40706	1.55501	2.95753	6.59829
15.3071	-0.546404						3.11139	4.65471	3.69789	3.6077			1.02107	2.40702	1.31101	2.92568	6.52979
15.3171	-0.450743						2.84041	4.63469	3.79273	3.28152			0.991274	2.2946	1.52903	2.92307	6.43487
15.3271	-0.409238						2.56233	4.53554	3.64531	3.25056			1.25398	2.40343	1.41257	3.2302	6.39553
15.3371	-0.352773						3.11898	4.55853	3.38578	3.0657			1.12569	1.96373	1.64026	2.9957	6.65093
15.3471	-0.572323						2.70778	4.80927	3.58208	3.47198			1.22103	2.32733	1.28133	2.97182	6.53228
15.3571	-0.287423						3.10973	4.92954	3.47903	3.16769			1.11236	1.95309	1.39688	2.518	6.61539
15.3671	-0.202498						2.77604	4.55805	3.77291	3.0459			1.16605	2.0646	1.26698	2.94414	6.28515
15.3771	-0.391305						3.00894	4.1942	3.53126	3.23822			0.980994	2.24614	1.46808	2.79115	6.73155
15.3871	-0.441445						3.04752	4.82065	3.23339	3.24757			1.13684	2.15744	1.34082	3.27752	6.57364
15.3971	-0.48659						2.73767	4.62989	3.48925	3.15033			1.17027	2.1431	1.49987	2.76621	6.84501
15.4071	-0.327771						3.13531	4.72883	3.67874	2.96982			1.16581	2.11213	1.09765	3.13209	6.64542
15.4171	-0.198957						2.73998	4.53222	3.56603	3.35168			0.977551	2.04638	1.72598	3.21056	6.73392
15.4271	-0.135712						3.00317	4.65945	3.81546	3.27823			1.37467	2.68729	1.23898	3.00842	6.6404
15.4371	-0.358631						2.65083	4.59375	3.65171	3.12566			1.19313	1.90639	1.22649	3.34752	6.9881
15.4471	-0.206905						3.0871	4.83513	3.35968	3.09231			1.03772	2.28827	1.42418	2.86375	6.74447
15.4571	-0.102427						2.87826	4.46621	3.3238	3.34467			1.09583	2.43922	1.54814	3.15259	6.59503
15.4671	-0.334616						3.16906	4.7506	3.45466	3.44989			1.04802	2.81639	1.26612	2.81913	6.77798
15.4771	-0.126206						2.80177	4.62161	3.27684	3.34089			1.31675	2.45346	1.14351	3.05025	6.68496
15.4871	-0.571528						2.95975	4.4957	3.54241	3.3625			1.1498	2.72284	1.26089	3.2979	6.66411
15.4971	-0.273956						2.66828	4.80427	3.71661	3.45219			1.04601	2.4198	1.38214	2.89338	6.72024
15.5071	-0.405821						3.07366	4.54542	3.5411	3.27599			1.4727	2.38107	1.62517	2.74801	6.44211
15.5171	-0.55633						3.13735	4.78615	3.46461	2.97955			0.808347	2.22278	1.34168	3.12071	6.56356
15.5271	-0.652916						3.03346	4.6899	3.43329	3.17029			0.865444	2.3251	1.63184	2.73222	6.65924
15.5371	-0.128884						2.80705	4.62734	3.63439	3.41463			1.45197	2.1911	1.40766	3.20991	6.62644
15.5471	-0.293134						2.62751	4.73685	3.25715	2.91691			1.07928	2.16074	1.20042	2.68686	6.26079
15.5571	-0.272448						3.08528	4.42639	3.56354	3.17936			1.15956	2.31423	1.39741	2.75559	6.89266
15.567	-0.217825						2.74237	4.59342	3.79474	3.03111			1.03115	2.17828	1.31578	2.849	6.67147
15.577	-0.513171						2.64626	4.73954	3.36676	3.04692			1.19027	1.94524	1.30552	3.08769	6.85587
15.587	-0.451718						2.76633	4.65535	3.51562	3.37			0.955907	2.55392	1.32315	3.14803	6.58777
15.597	-0.666826						2.94582	4.7107	3.80889	3.14231			0.919729	2.01043	1.25817	3.30854	6.84949
15.607	-0.413828						2.58906	4.93461	3.51732	3.17326			1.12352	2.46614	1.41361	2.88998	6.43424
15.617	-0.169336						2.85588	4.64637	3.12398	3.05396			1.36658	2.36828	1.2557	3.08116	6.49457
15.627	-0.497795						2.90563	4.47405	3.53168	3.00768			1.14846	2.41047	1.68468	3.05722	6.62234
15.637	0.0263687						2.56518	4.527	3.36454	3.14965			1.40234	2.16266	1.57726	2.82597	6.45408
15.647	-0.278156						2.65746	4.58395	3.56356	3.24612			1.34225	2.39234	1.34269	3.28376	6.21919
15.657	-0.42296						2.7692	4.70868	3.30579	3.23747			0.835384	2.64223	1.58803	2.7308	6.81589
15.667	-0.395426						2.90065	4.47669	3.37617	3.00602			1.23941	2.11107	1.35784	2.82241	6.90407
15.677	-0.387981						2.61663	4.66746	3.71368	3.0901			1.23463	2.42552	1.60206	2.9168	6.90154
15.687	-0.448571						2.70872	4.26652	3.6515	3.27291			1.16215	2.54671	1.22826	3.13052	6.5413
15.697	-0.340904						3.00922	4.84386	3.42484	3.2526			1.24754	2.42365	1.41344	2.89389	6.63917
15.707	-0.221158						2.70343	4.49041	3.62783	2.90705			1.07771	2.43146	1.35685	2.79991	6.69933
15.717	-0.3696						2.89879	4.80837	3.57477	3.58445			1.2284	1.9604	1.57901	3.09321	6.67468
15.727	-0.44962						2.73038	4.83106	3.27785	3.29075			0.988865	2.2064	1.49003	2.77967	6.78152
15.737	-0.657086						2.80463	4.59948	3.37802	2.85043			1.17763	2.36506	1.30729	2.62876	6.61258
15.747	-0.273837						2.66607	4.66159	3.45261	3.1765			1.10435	2.32706	1.52811	3.07946	6.5415
15.757	-0.632467						2.9461	4.87854	3.38442	3.41897			1.31904	2.20664	1.1942	3.18049	6.55016
15.767	-0.17996						2.99471	4.36193	3.64399	3.21333			1.2314	2.42351	1.2795	3.04	6.68116
15.777	-0.372647						2.73792	4.59997	3.7411	3.36043			1.31153	2.55951	1.13538	3.05525	6.6306
15.787	-0.462803						2.9744	4.7948	3.69316	3.39175			1.1716	2.3861	1.3966	2.97169	6.57762
15.797	-0.113464						2.75935	4.32057	3.54513	3.29809			1.2297	2.63803	1.05641	3.14614	6.5462
15.807	-0.31274						2.72859	4.38781	3.51624	3.44357			0.948422	2.39702	1.42881	3.22728	6.68732
15.817	-0.319713						2.9251	4.71411	3.44164	3.57381			1.21804	2.37705	1.29545	3.13357	6.62683
15.827	-0.715592						2.72632	4.71824	3.33276	3.0899			1.57102	2.88585	1.47882	2.7547	6.84947
15.837	-0.387232						3.07908	4.78431	3.2549	3.39053			1.00778	2.39373	1.41116	3.01518	6.56209
15.847	-0.482299						2.82112	4.60323	3.65698	3.11006			0.968073	2.46031	1.6725	2.89449	6.66258
15.857	-0.538486						2.79043	4.50204	3.27749	3.52285			1.17258	2.2383	1.35133	3.34309	6.73744
15.867	-0.290434						2.86468	4.57552	3.75432	3.40707			1.27133	2.27719	1.43526	2.85532	6.73147
15.877	-0.174293						2.82636	4.83466	3.47405	3.22052			1.20873	2.45467	1.38127	3.24008	6.26613
15.887	-0.239247						2.60673	4.54978	3.33708	3.39316			1.00617	1.9987	1.59089	3.07867	6.56343
15.897	-0.139362						2.98344	4.72257	3.68467	3.07642			1.31246	2.62397	1.52239	2.63471	7.06327
15.907	-0.464353						3.11145	4.99278	3.62228	3.09118			1.04221	2.63677	1.57891	2.89867	6.55614
15.917	-0.554212						2.7121	4.39036	3.25207	3.42921			1.54626	2.2666	1.4374	3.22452	6.92214
15.927	-0.128638						2.88112	4.86163	3.26361	2.97998			1.05488	2.59816	1.40045	2.96081	6.75926
15.937	-0.457822						2.93936	4.5679	3.48384	3.35954			1.37222	1.86516	1.74032	2.88572	6.52536
15.947	-0.327656						2.87101	4.86924	3.68005	3.28137			0.963827	2.29518	1.3502	2.85025	6.78075
15.957	-0.438005						2.84933	4.87017	3.75585	3.33945			1.12659	2.5749	1.32862	3.25021	6.74195
15.967	-0.567232						2.71649	4.57124	3.33048	3.44276			1.12068	2.18152	1.51175	3.28779	6.57775
15.977	-0.212636						2.88203	4.70771	3.50138	3.40467			1.43389	2.18487	1.24157	3.10574	6.65275
15.987	-0.33211						2.7586	4.78489	3.97419	3.07885			1.27485	2.12551	1.43794	2.95311	6.62228
15.997	-0.585646						2.59262	4.84858	3.29625	3.34855			0.879406	2.4852	1.08398	3.04997	6.54234
16.007	-0.306813						2.82865	4.85377	3.25489	3.57224			1.46212	2.51587	1.79455	2.91447	6.80128
16.017	-0.531204						2.95757	4.81752	3.5402	3.41384			0.836285	2.32584	1.68522	2.81657	6.95099
16.027	-0.162094						2.71757	4.95478	3.61866	3.04394			1.13641	2.49991	1.06726	2.80929	6.70427
16.037	-0.242482						2.78118	4.68255	3.56484	3.53963			1.02546	2.64936	1.56423	3.40584	6.53881
16.047	-0.483887						2.94009	4.67413	3.66802	2.97385			1.23258	2.62471	1.32517	2.81775	6.47647
16.057	-0.436867						3.08408	5.03865	3.61525	3.16392			1.21148	2.3458	1.50499	3.20764	6.47703
16.067	-0.247878						2.73239	4.59108	3.63569	3.64882			1.31312	2.25794	1.42359	2.97202	6.62872
16.077	-0.185285						3.08438	4.48572	3.42899	3.28387			1.42189	2.20443	1.60889	2.96025	6.57185
16.087	-0.162094						2.89936	4.87231	3.76387	3.33139			0.946739	2.08221	1.49197	3.31579	6.3097
16.0969	-0.449297						2.72151	5.10392	3.64925	3.334			1.17895	2.48242	1.55307	2.99317	6.38782
16.1069	-0.240381						2.74965	4.73952	3.34387	3.29996			1.27309	2.41834	1.43954	3.03794	7.01054
16.1169	-0.512859						2.93198	5.0811	3.45162	3.38264			0.932496	2.5577	1.45835	3.07247	6.35246
16.1269	-0.563325						2.98771	4.66424	3.75433	3.19142			1.17542	2.076	1.43896	2.93713	6.68735
16.1369	-0.360915						2.72389	4.81368	3.80614	3.33395			1.05806	2.54782	1.2876	3.10012	6.82011
16.1469	-0.440748						2.99	4.70894	3.52027	3.41296			1.18635	2.29436	1.54247	3.12133	6.49883
16.1569	-0.54225						2.68086	4.66571	3.63636	3.29601			0.975444	2.48261	1.32603	2.95732	6.5405
16.1669	-0.340182						3.01086	4.81738	4.04894	3.52148			0.972032	2.11716	1.21753	2.83077	6.7606
16.1769	-0.44847						2.69951	4.72284	3.79482	3.44493			1.35114	2.50767	1.14161	2.86051	6.61607
16.1869	-0.609035						2.57869	4.64312	3.50843	3.16846			1.21739	2.45627	1.53706	2.87346	6.32637
16.1969	-0.244267						2.65157	4.80648	3.6197	3.18881			1.03195	2.12816	1.41658	2.73603	6.58908
16.2069	-0.235639						2.46527	4.67537	3.88838	2.97133			1.09462	2.33004	1.32256	2.92085	6.69081
16.2169	-0.363933						2.95036	4.7274	3.78501	3.19934			1.27522	2.27477	1.62908	2.81681	6.59551
16.2269	0.147044						2.81279	4.65325	3.24872	3.13773			0.815	2.13295	1.03436	2.92047	6.76449
16.2369	-0.420613						3.22746	4.51065	3.80159	3.28215			1.07193	2.23334	1.04852	3.07724	6.73548
16.2469	-0.531231						3.06136	4.67273	3.62965	3.21645			1.17844	2.24909	1.3903	3.14129	6.74166
16.2569	-0.232572						3.02193	4.91791	3.80143	3.71809			0.729498	2.40753	1.46694	2.99535	6.40591
16.2669	-0.392404						2.96097	4.82988	3.26413	3.19141			0.969748	2.69939	1.54162	2.82675	6.60385
16.2769	-0.518347						2.87174	4.70969	3.61902	3.17277			0.768261	2.34074	1.30414	2.76444	6.53444
16.2869	-0.28989						2.81656	4.74761	3.62816	2.96018			1.06022	2.41836	1.67308	3.31495	6.26944
16.2969	-0.291259						2.7355	4.66315	3.29613	3.05944			1.22168	2.28241	1.42589	2.66502	6.55443
16.3069	-0.350817						3.02181	4.59382	3.57148	3.02873			1.14598	2.64671	1.24398	3.12086	6.48963
16.3169	-0.222592						3.01109	4.75772	3.66578	3.40526			1.07506	2.59819	1.30663	3.04442	6.57277
16.3269	-0.452464						2.83572	4.47988	3.29638	3.26034			1.13898	2.32468	1.55623	2.92732	6.21642
16.3369	-0.274052						2.71215	4.76657	3.57436	3.30633			1.06026	2.49822	1.50792	3.0795	6.51238
16.3469	-0.104304						2.84224	4.66745	3.4326	3.5193			0.952492	2.03693	1.37901	2.77797	6.71917
16.3569	-0.260282						2.78448	4.72894	3.17988	2.94411			1.18305	2.27695	1.55352	3.37511	6.5357
16.3669	-0.177245						2.73722	4.53782	3.44131	3.13837			0.855285	2.15298	1.5122	3.31107	6.66874
16.3769	-0.10485						3.07866	4.88489	3.65009	3.25702			0.885871	2.17183	1.29506	3.20095	6.59458
16.3869	-0.12915						2.54541	4.96156	3.53841	3.54927			1.31411	2.12155	1.39986	2.98651	6.33696
16.3969	-0.520899						3.15227	4.88052	3.71207	2.95126			1.16974	2.31132	1.4259	3.08813	6.53158
16.4069	-0.424351						2.82321	4.58391	3.77088	3.28141			0.965063	1.9837	1.17703	2.84489	6.72683
16.4169	-0.501401						2.86346	4.90565	3.91978	3.37235			1.05378	2.29469	1.51145	2.90773	6.85883
16.4269	-0.361036						2.67228	4.69148	3.05162	2.96661			0.975661	2.21696	1.38842	2.93202	6.58004
16.4369	-0.278579						3.08282	4.63748	3.87325	3.12567			1.00622	2.30793	1.4909	3.01917	6.48123
16.4469	-0.380579						2.85825	4.53993	3.04018	3.02306			1.30729	2.04499	1.29315	2.77078	6.6141
16.4569	-0.013577						2.63232	5.0465	3.66162	3.0708			1.12751	2.60907	1.26064	2.91127	6.58597
16.4669	-0.365485						2.99522	4.5211	3.62783	3.34632			1.04294	2.49076	1.29808	3.13204	6.50529
16.4769	-0.283194						2.92628	4.58134	3.60407	3.14939			1.17768	2.25147	1.06796	3.30732	6.56559
16.4869	-0.469632						2.83203	4.74646	3.58659	3.31028			1.23931	2.13659	1.74676	3.00147	6.50984
16.4969	-0.392011						2.86504	4.84463	3.36334	3.14581			1.1963	2.36114	1.28971	3.08642	6.70984
16.5069	-0.234668						2.86293	4.69989	3.22937	2.76124			1.3813	2.2512	1.33609	3.20652	6.71789
16.5169	-0.0871264						3.01424	4.92109	3.23188	3.13952			1.08006	2.40724	1.23282	3.16982	6.63253
16.5269	-0.186698						2.89914	4.78751	3.40495	3.11648			1.32119	2.39863	1.47141	2.81003	6.5776
16.5369	-0.597785						3.03413	4.76302	3.24647	3.56424			1.27403	2.32581	1.3774	3.10977	6.54953
16.5469	-0.36343						3.04612	4.72358	3.6425	3.16106			1.10378	2.46374	1.78043	2.78581	6.61416
16.5569	-0.196102						2.87961	4.50082	3.06504	3.19763			1.01189	2.34948	1.35789	2.84292	6.67266
16.5669	-0.431868						3.26159	4.71023	3.43873	2.96035			0.794132	2.15912	1.30824	2.85009	6.82384
16.5769	-0.358549						2.71161	4.62852	3.52247	3.12024			1.06693	2.45677	1.59275	3.34838	6.74557
16.5869	-0.257418						3.10563	4.51113	3.48323	2.95568			1.30673	2.4515	1.57287	3.08213	6.35881
16.5969	-0.273789						2.74861	5.13959	3.48054	2.81187			1.3577	2.53806	1.63471	3.2119	6.45974
16.6069	-0.160599						2.58582	4.76747	3.92341	3.28991			0.944827	2.52935	1.38279	3.21072	6.78594
16.6169	-0.16971						3.02484	4.48701	4.03104	2.85363			1.39033	2.17654	1.32317	2.78272	6.63323
16.6268	-0.163277						2.85107	4.27562	3.45172	3.19884			1.32156	2.38333	1.53828	2.84963	6.7382
16.6368	-0.386761						2.96295	4.83534	3.22579	3.33452			1.54038	2.47777	1.69356	2.89532	6.53617
16.6468	-0.367386						2.6992	4.64629	3.40682	3.17472			1.21115	2.7615	1.33059	3.06499	6.7163
16.6568	-0.428233						2.68789	4.49745	3.66602	3.17921			1.11729	2.56302	1.47312	3.42047	6.46056
16.6668	-0.246345						2.67926	4.97747	3.60406	3.20057			1.08501	2.37631	1.59872	2.73656	6.43115
16.6768	-0.51015						3.09093	4.72296	3.41638	3.1338			0.755491	2.64127	1.55846	3.14112	6.38649
16.6868	-0.409127						2.8651	4.50768	3.69084	3.45814			1.14014	2.48864	1.2883	3.07513	6.88005
16.6968	-0.35225						2.70984	4.6275	3.78344	3.3291			1.1267	2.19554	1.29732	3.06307	6.33561
16.7068	-0.479924						2.73761	4.78064	4.14022	3.18215			1.11164	2.2564	1.27322	3.02361	6.25539
16.7168	-0.422823						3.13769	4.46211	3.90128	2.98098			1.30616	2.66491	1.32726	3.12525	6.76984
16.7268	-0.536211						2.85072	4.64449	3.80713	3.31187			1.48273	2.23445	1.28488	3.53077	6.60309
16.7368	-0.380481						2.79599	4.86738	3.74885	3.08471			0.943715	2.43003	1.41177	3.55333	6.52662
16.7468	-0.18717						3.13091	4.45098	3.49578	3.22874			1.19763	2.2065	1.39188	3.09727	6.51832
16.7568	-0.163821						2.61805	4.36873	3.98824	3.01737			1.43556	2.35939	1.36293	2.85304	6.67656
16.7668	0.061446						3.02328	4.78939	3.4308	3.38903			1.18557	2.59795	1.49869	3.22059	6.69421
16.7768	-0.214133						3.16641	4.30513	3.47256	3.08263			1.3579	2.45075	1.60515	3.0996	6.97649
16.7868	-0.753064						2.82473	4.62146	3.42509	3.40453			1.21554	2.30223	1.26945	2.96439	6.55837
16.7968	-0.360387						2.80755	4.60994	3.25598	3.21282			1.28394	2.43215	1.06026	3.00824	6.60823
16.8068	-0.103618						2.70384	4.65783	3.772	3.51665			1.26482	2.43491	1.58816	3.13848	6.72019
16.8168	-0.251742						2.91851	4.50889	3.60821	3.09302			0.994302	2.40668	1.1652	3.20432	6.71634
16.8268	-0.270221						3.11165	4.72614	3.45455	3.03174			1.11438	2.33406	1.18382	2.94271	6.51958
16.8368	-0.466828						2.79971	4.60433	3.69798	3.48503			1.16764	2.24609	1.62451	2.99476	6.58732
16.8468	-0.36527						2.99941	4.72921	3.57079	3.08318			1.24384	2.64	1.48577	3.01454	6.55419
16.8568	-0.357922						2.91276	4.83685	3.7502	3.57218			1.38759	2.61663	1.45605	3.18417	6.81717
16.8668	-0.261245						3.05298	4.81811	3.5555	3.18628			0.93655	2.55864	1.53943	2.77275	6.73145
16.8768	-0.521231						3.13845	4.41095	3.9005	3.31169			1.61399	2.57895	1.35649	3.02526	6.51046
16.8868	-0.510446						2.81743	4.73315	3.80242	2.86668			1.23281	3.00373	1.49136	3.27392	6.4648
16.8968	-0.257457						2.82887	4.60548	3.50378	3.07493			0.942711	2.55077	1.43751	3.27511	6.88818
16.9068	-0.43248						2.76071	4.45834	3.82071	3.2			1.03295	2.6219	1.4831	3.38284	6.77036
16.9168	-0.34565						3.1242	4.55476	3.55637	3.23224			0.957455	2.67065	1.46914	3.26837	6.65045
16.9268	-0.654451						2.8374	4.50718	3.90707	3.57372			1.11361	2.46849	1.36624	3.01228	6.44812
16.9368	-0.405146						2.87353	4.79785	3.54354	3.18493			0.835553	2.31604	1.41405	3.17305	6.81034
16.9468	-0.189486						2.51853	4.28456	3.52648	3.84099			0.998051	2.67474	1.42565	3.26443	6.33428
16.9568	-0.23177						2.98724	4.62871	3.54795	3.18402			1.06406	2.53958	1.39379	2.8247	6.8036
16.9668	-0.431359						2.90897	4.4585	3.62733	3.3092			1.02182	2.67011	1.37379	3.14857	6.94922
16.9768	-0.28484						3.15499	4.90357	3.31411	3.29414			0.975562	2.40968	1.14927	3.06004	6.87698
16.9868	-0.113233						2.95829	4.62921	3.22556	3.25996			0.953395	2.47141	1.42559	3.2247	6.43907
16.9968	-0.741455						2.66099	4.42969	3.35696	3.15903			1.30207	2.50627	1.35244	3.08864	6.79378
17.0068	-0.351981						2.84823	4.65027	3.45581	3.54668			1.25928	2.54812	1.28662	2.99909	7.07169
17.0168	-0.257026						2.96396	4.75848	3.97165	3.51537			1.13018	2.33937	1.51361	3.0273	6.49702
17.0268	-0.264605						2.7762	4.86238	3.76882	3.52434			0.973472	2.53006	1.22161	2.97262	6.56798
17.0368	-0.403139						2.82969	4.52589	3.72111	2.87029			0.805347	2.69398	1.05761	2.77067	6.77045
17.0468	-0.402705						2.80885	4.54542	3.92968	3.37624			0.877585	2.58635	1.43582	3.09527	6.69978
17.0568	-0.678244						2.96996	4.56292	3.74361	3.23894			1.08964	2.60958	1.52962	2.91611	6.62701
17.0668	-0.316704						2.59781	4.69004	3.59062	3.52194			1.10337	2.55545	1.38748	3.44016	6.70566
17.0768	-0.401477						3.00644	4.44585	3.56972	3.30306			0.859875	2.41676	1.41268	2.8486	6.76832
17.0868	-0.56965						3.09546	4.57568	4.09862	3.12883			1.1374	2.63776	1.28892	2.97734	6.42921
17.0968	-0.314327						3.18027	4.34859	3.7338	2.98962			0.848004	2.80504	1.59494	2.99693	6.69752
17.1068	-0.433511						2.8075	4.60016	3.92806	3.16217			1.14606	2.33635	1.1832	3.08636	6.59219
17.1168	0.00506605						2.87724	4.529	3.90226	3.42143			0.99441	2.61596	1.5781	2.90593	6.76015
17.1268	-0.36041						3.09251	4.62881	3.63433	3.42463			1.57382	3.09764	1.44731	2.75015	6.69319
17.1368	-0.202012						2.9404	4.61615	3.40715	3.42817			0.856825	2.58363	1.24231	3.11886	6.28042
17.1467	-0.413394						3.03808	4.70283	3.45363	3.06258			1.09217	2.73085	1.25506	2.6737	6.6388
17.1567	-0.426192						2.80814	4.52455	3.45435	3.45497			1.42759	2.6149	1.27641	2.81799	6.68419
17.1667	-0.575629						2.88752	4.89021	3.57659	3.37495			1.18271	2.53149	1.18226	3.08569	6.53583
17.1767	-0.210687						2.97124	4.90329	3.33394	3.29679			0.883035	2.60398	1.48616	2.78479	6.65779
17.1867	-0.284805						2.94749	4.53173	3.85582	3.21321			1.14535	2.48808	1.62603	2.99586	6.7343
17.1967	-0.306255						2.89483	4.23003	3.34577	3.43306			0.839022	2.59637	1.52096	3.14381	6.49283
17.2067	-0.13167						3.02137	4.43743	3.81668	3.12945			1.00491	2.6591	1.27088	3.00006	6.66352
17.2167	-0.314413						3.24991	4.37885	3.64842	3.25795			1.0472	2.81091	1.55849	2.90048	6.54589
17.2267	-0.543077						3.00383	4.45982	3.6813	3.29134			0.938101	2.41144	1.2098	2.93165	6.76071
17.2367	-0.271965						3.13209	4.44931	4.17891	2.98157			0.856501	2.62372	1.20399	3.2386	6.85717
17.2467	-0.541228						3.05614	4.62773	3.66462	3.29469			1.07733	2.53315	1.46207	3.19689	6.79566
17.2567	-0.376114						2.908	4.47909	3.74215	3.55023			0.839676	2.50593	1.40516	2.92145	6.68264
17.2667	-0.224421						2.81824	4.54893	3.75977	3.08534			1.10232	2.60454	1.39095	3.1528	6.80295
17.2767	-0.527806						2.66351	4.55416	3.98167	3.29769			1.18883	2.75803	1.40529	3.08287	6.70689
17.2867	-0.417041						3.04917	4.74023	3.79578	3.39019			0.825821	2.68297	1.31279	3.05125	6.53008
17.2967	-0.323195						2.87749	4.66167	3.87222	2.98139			1.029	2.55992	1.26235	3.05198	6.26884
17.3067	-0.594564						2.74897	4.62601	3.89048	3.18761			0.782011	2.90716	1.46805	3.29192	6.4253
17.3167	-0.264185						3.24862	4.59269	3.86494	3.02604			1.2927	2.55295	1.42242	3.19991	6.4963
17.3267	-0.0781033						3.13262	4.5282	4.13489	3.35208			1.28616	2.60638	1.32265	2.90029	6.8536
17.3367	-0.538727						2.87373	4.44281	3.8581	3.27758			1.08454	2.78267	1.63466	3.14135	6.47998
17.3467	-0.399407						2.93069	4.88266	3.88226	3.20005			0.92287	2.37985	1.1246	2.91204	6.58649
17.3567	-0.240123						2.77328	4.71034	3.367	3.27464			1.08169	2.58866	1.48666	3.35951	6.58919
17.3667	-0.179502						2.75037	4.76675	3.8118	3.24075			1.04357	2.94005	1.43149	3.37876	6.80468
17.3767	-0.269215						2.75275	4.77744	3.85908	3.66078			1.11415	2.50894	1.25098	3.08686	6.53135
17.3867	-0.288627						2.75317	4.53046	3.58018	3.35116			1.03017	2.51228	1.19844	3.15845	6.62541
17.3967	-0.249403						2.81698	4.7948	3.76024	3.32078			0.78594	2.72879	1.21922	3.10475	6.71215
17.4067	-0.333806						3.08655	4.37505	3.9844	3.43527			1.38975	2.69396	1.24562	2.94982	6.91308
17.4167	-0.557853						2.63474	4.5821	3.72251	3.19727			1.35096	2.85415	1.69863	3.11663	6.58493
17.4267	-0.22431						2.94338	4.65468	3.98707	3.53915			0.873612	2.69541	1.56628	3.07132	6.70571
17.4367	-0.399429						2.55125	4.45947	3.32616	3.41364			0.806503	2.50902	1.53352	3.10233	6.81169
17.4467	-0.558304						3.00768	4.44158	3.58355	3.2976			1.13366	2.43515	1.57164	3.10986	6.67334
17.4567	-0.322234						3.03167	4.72271	3.65329	3.61738			1.24254	2.6709	1.37153	3.286	6.68314
17.4667	-0.408098						2.64111	4.92143	3.44262	3.33169			1.16319	2.65274	1.72555	3.39063	6.9448
17.4767	-0.29773						2.82714	4.7533	3.54647	3.34316			1.02471	2.85355	1.87155	3.15984	6.76972
17.4867	-0.512587						2.71655	4.63093	3.47958	3.37853			0.935406	2.67125	1.04397	3.07962	6.78348
17.4967	-0.393182						2.76362	4.44968	3.4603	3.16304			1.16852	2.70869	1.5501	2.94878	6.73403
17.5067	-0.303903						3.00581	4.85264	3.85454	3.26644			1.29879	2.73575	1.32823	3.06981	6.38288
17.5167	-0.449968						2.583	4.46764	3.58103	3.5155			1.01239	2.60974	1.54175	3.16072	6.66928
17.5267	-0.275368						2.73141	4.38405	3.80661	2.99419			1.04928	2.79656	1.33599	3.15725	6.55912
17.5367	-0.0271071						2.63713	4.83199	3.65152	3.32487			0.699496	2.27153	1.29157	3.22823	6.67797
17.5467	-0.0268917						3.04161	4.53105	3.67427	3.64337			0.855968	2.49212	1.58475	3.16649	6.52647
17.5567	-0.754665						2.40763	4.71447	3.81484	3.69895			1.09153	2.73803	1.33123	2.81075	6.87115
17.5667	-0.260375						2.91737	4.61172	3.70126	3.18073			1.18455	2.69772	1.55562	3.12654	6.49368
17.5767	-0.336765						2.82374	4.46288	3.60217	3.5237			1.47318	2.7906	1.51538	3.07878	6.3626
17.5867	-0.259776						2.68097	4.52112	3.68263	3.37173			1.06237	2.80054	1.41528	3.04619	6.46432
17.5967	-0.43028						2.75544	4.5697	4.06534	3.06606			1.16159	2.73923	1.23236	3.0728	6.58441
17.6067	-0.39844						2.742	4.77992	3.73858	3.33985			1.16931	2.46337	1.33863	3.10282	6.83147
17.6167	-0.557318						2.77017	4.7439	3.42394	2.97631			1.09625	2.6979	1.49741	3.2682	6.63657
17.6267	-0.381449						2.67569	4.92231	3.40494	3.15873			1.13232	2.35693	1.53029	3.07713	6.63167
17.6367	-0.341354						2.8457	4.61213	3.62192	3.43757			0.979345	2.62153	1.59859	3.16449	6.65527
17.6467	-0.328483						2.2933	4.58001	3.36822	3.52332			0.669894	2.76179	1.35392	3.32231	6.76655
17.6567	-0.241799						2.90284	4.9593	3.74577	3.20347			1.10853	2.46705	1.46071	3.11931	6.73553
17.6667	-0.477436						3.22359	4.77677	3.6795	3.17559			1.39507	2.45788	1.24219	3.24016	6.8374
17.6766	-0.347426						2.72494	4.60211	3.65082	3.34609			1.1405	2.27959	1.23787	3.20702	6.84707
17.6866	-0.278584						2.63145	4.63282	3.70198	3.26905			0.985739	2.73536	1.47684	2.99335	6.58942
17.6966	-0.367109						2.43066	4.67596	3.84122	3.26634			1.21282	2.55143	1.71568	3.26032	6.74363
17.7066	-0.366166						2.72413	4.84759	4.02315	3.27264			1.08103	2.39858	1.43169	3.37564	6.68456
17.7166	-0.780318						2.7724	4.12217	3.51099	3.04075			1.40393	2.72388	1.52329	3.12758	6.70781
17.7266	-0.510889						3.1284	4.71159	3.26135	3.04252			1.18621	2.49479	1.63652	3.1209	6.38905
17.7366	-0.458933						2.76554	4.22616	3.67306	3.29004			1.24834	2.88699	1.50131	3.02684	6.63731
17.7466	-0.0901382						2.56421	4.46322	3.97343	3.35589			1.20241	2.46729	1.29253	2.97318	6.58752
17.7566	-0.48002						2.67676	4.4941	3.61573	3.4686			1.36086	2.31348	1.27939	3.09176	6.5587
17.7666	-0.426801						2.86183	4.6164	3.65047	3.26047			0.9529	2.59885	1.26635	2.94145	6.91635
17.7766	-0.548038						2.76074	4.50979	3.90702	3.08161			1.05843	2.69036	1.44975	3.09033	6.6918
17.7866	-0.139333						2.68289	4.74367	3.63995	3.54153			1.3036	2.54052	1.49006	3.02993	6.85714
17.7966	-0.322889						2.51397	4.62715	3.85678	3.49728			0.854479	2.4404	1.52795	3.08457	6.54042
17.8066	-0.308454						2.62106	4.49686	4.15155	3.16035			1.19038	2.69655	1.34091	3.05275	6.38135
17.8166	-0.261228						3.16308	4.65947	3.78689	3.35783			1.18233	2.50724	1.27623	2.9107	6.88529
17.8266	-0.556192						2.91516	4.42903	3.92042	3.22427			0.908395	2.50602	1.48257	3.11742	6.55419
17.8366	-0.444289						2.56553	4.46798	3.65482	3.17105			0.935155	2.80037	1.30689	3.18318	6.8182
17.8466	-0.120479						2.72995	4.58438	3.41637	3.34923			1.04691	2.43278	1.42053	3.28189	6.69654
17.8566	-0.587531						2.72659	4.83405	3.45386	3.19138			1.10527	2.61238	1.51179	3.07714	6.62289
17.8666	-0.287127						2.96861	4.69656	3.63879	3.4499			1.06695	2.69568	1.43317	2.99111	6.39652
17.8766	-0.62621						2.61113	4.66396	3.52217	3.36054			1.08722	2.36651	1.43543	3.04434	6.91094
17.8866	-0.311994						2.60692	4.53996	3.68385	3.10495			1.19972	2.70399	1.30332	2.96779	6.39412
17.8966	-0.372696						2.51699	4.65097	3.61642	3.67695			0.840028	2.29309	1.57182	2.85501	6.87097
17.9066	-0.352679						2.40459	4.73123	3.9278	3.52444			1.06922	2.65102	1.19552	3.23075	6.6347
17.9166	-0.236291						2.63996	4.74755	3.916	3.41794			1.21274	2.50319	1.25582	3.10137	6.48887
17.9266	-0.508109						2.75608	4.67806	3.71549	3.0893			0.939262	2.66338	1.39268	3.18001	6.7619
17.9366	-0.339099						2.94842	4.66303	3.89433	3.36752			1.18268	2.71839	1.06472	3.2866	6.74505
17.9466	-0.178861						2.86847	4.62931	3.68457	3.38788			0.944617	2.67346	1.10004	3.0716	6.68485
17.9566	-0.308647						2.25121	4.41947	3.6251	3.20699			1.21905	2.517	1.7072	3.04701	6.769
17.9666	-0.237966						2.47767	4.69897	3.52455	3.43883			0.943805	2.69182	1.45843	3.10371	6.74682
17.9766	-0.259813						2.68501	4.72874	3.68948	3.12279			1.13826	2.44277	1.15831	3.36053	6.38718
17.9866	-0.219849						2.94832	4.6308	3.43392	3.19913			0.769493	2.36522	1.17731	2.89234	6.89466
17.9966	-0.623887						2.46821	4.50654	3.5493	3.69272			1.02286	2.77505	1.30203	3.1624	6.39075
18.0066	-0.489364						2.44511	4.57266	3.61707	3.12219			1.46477	2.5244	1.38319	3.04607	6.63222
18.0166	-0.27863						2.76011	4.66842	3.76668	3.40642			1.51614	2.51565	1.53039	2.993	6.93072
18.0266	-0.247085						2.45919	4.49031	3.53841	3.26807			1.17519	2.37004	1.44142	3.14125	6.56944
18.0366	-0.435255						2.98862	4.69291	3.64051	3.53519			1.00773	2.91189	1.19989	3.15827	6.53137
18.0466	-0.776603						2.72284	4.39164	3.49084	3.15538			1.10924	2.35374	1.49011	2.86498	6.69497
18.0566	-0.323686						2.99698	4.84193	3.6996	3.41358			1.06371	2.59157	1.2979	3.11854	6.88703
18.0666	-0.432966						2.96476	4.66968	3.58621	3.4991			0.6998	2.48036	1.65314	3.20759	6.65207
18.0766	-0.168927						2.85258	4.90471	3.59198	3.17456			1.14488	2.62624	1.62477	3.39042	6.97609
18.0866	-0.35576						2.9822	4.67482	3.58185	3.0333			1.05739	2.38088	1.21843	3.33643	7.02363
18.0966	-0.376292						2.65136	4.55291	3.44342	3.1374			0.868316	2.53696	1.50455	2.96826	6.55744
18.1066	-0.171517						3.00087	4.48631	3.7538	3.08392			0.643539	2.33503	1.4248	2.91759	6.42915
18.1166	-0.25979						2.72803	4.84076	3.90092	3.44912			1.3136	2.48122	1.68139	3.06444	6.81198
18.1266	-0.475807						2.7046	4.59066	3.62288	3.04585			0.897534	2.38881	1.30211	2.68908	6.78954
18.1366	0.157518						2.77619	4.85189	3.71547	3.09294			0.831291	2.80183	1.42133	2.96505	6.69335
18.1466	-0.342107						2.7	5.02531	3.33454	3.28235			1.03591	2.7878	1.30269	3.01967	6.56943
18.1566	-0.275158						2.78581	4.58135	3.71119	3.38255			0.770276	2.21727	1.22928	2.76336	7.06852
18.1666	-0.193294						2.71573	4.83924	3.46176	3.05376			0.950679	2.77171	1.15111	2.85607	6.55329
18.1766	-0.215965						2.90317	4.5285	3.80721	3.1823			1.02558	2.66199	1.74317	2.77165	6.93711
18.1866	0.00897002						3.00192	4.43911	3.43886	2.97186			1.14109	2.95775	1.27181	3.00429	6.84968
18.1966	-0.264139						2.82748	4.56325	3.41095	3.36639			0.964573	2.87574	1.36866	3.035	6.54554
18.2065	-0.17737						3.04398	4.65427	3.366	3.40625			0.818859	2.89772	1.50703	3.15964	6.88297
18.2165	-0.271567						2.71557	4.74072	3.80101	3.31268			0.958359	2.77376	1.54494	2.97994	6.94693
18.2265	-0.631827						2.8966	4.68182	4.02468	3.18877			1.12627	2.70567	1.25422	3.21935	7.1804
18.2365	-0.4884						2.63064	4.50666	3.85651	3.08513			1.00391	2.5313	1.81618	3.39168	6.61415
18.2465	-0.567739						3.06421	4.57973	3.85231	3.25978			1.22451	2.78331	1.63633	2.97642	6.81364
18.2565	-0.24958						2.86404	4.59086	3.84674	3.04082			1.43537	2.91016	1.31196	3.10898	6.77546
18.2665	-0.342138						2.59686	4.70122	3.92152	3.08005			1.2533	2.6423	1.33708	3.46068	6.78801
18.2765	-0.490291						2.63143	5.00413	3.82713	3.38726			1.19493	2.48573	1.38796	3.04765	6.59164
18.2865	-0.387205						2.54614	4.6664	3.68802	3.38479			1.35263	2.91535	1.38378	3.08773	6.79034
18.2965	-0.18778						3.12774	4.66535	3.61746	3.27959			1.08402	2.52806	1.77842	3.10676	6.7361
18.3065	-0.518318						2.71982	4.42527	3.87488	3.35617			1.00487	2.54735	1.37413	3.06715	6.86089
18.3165	-0.175833						3.19084	4.26524	3.77695	3.79115			0.896906	2.69194	1.5797	3.368	6.91362
18.3265	-0.564049						3.15029	4.63027	3.62275	3.3813			0.914486	2.64202	1.45597	3.40524	6.39752
18.3365	-0.250586						2.73013	4.22606	3.63372	3.35163			1.47912	2.54965	1.42969	3.07016	6.71437
18.3465	-0.123703						2.82329	4.71164	3.53181	3.42069			0.890246	2.95516	1.42853	3.20106	6.65304
18.3565	-0.31398						2.74656	4.58166	3.62641	3.54152			1.18349	2.42499	1.1927	2.99462	6.74425
18.3665	-0.422354						2.98705	4.59443	3.51651	3.34676			1.072	2.50458	1.37365	3.33942	6.8787
18.3765	-0.249833						2.77829	4.79488	3.63653	3.20951			0.785545	2.69136	1.27777	3.178	7.03235
18.3865	-0.423558						2.83196	4.38284	3.5884	3.23634			1.48065	2.50205	1.59716	3.2268	6.69502
18.3965	-0.276217						3.0028	4.4638	3.75946	3.17153			0.994372	2.54666	1.4682	3.36071	6.91241
18.4065	-0.285767						2.68788	4.51269	3.53767	3.0368			1.25012	2.76195	1.12122	3.34482	6.7031
18.4165	-0.247589						2.99528	4.4583	3.71495	3.26774			0.918889	2.63526	1.19042	3.07774	6.68268
18.4265	-0.307724						2.75997	4.50888	3.60885	3.35447			1.31506	2.4636	1.54729	3.11622	6.82066
18.4365	-0.285363						2.90822	4.94192	3.87307	3.19522			1.03478	2.38852	1.42344	3.34457	6.8535
18.4465	-0.186558						2.97843	4.45423	3.79504	3.53575			1.44201	2.77353	1.35871	2.9502	6.81614
18.4565	-0.447391						2.91548	4.66258	3.75082	3.56006			1.08941	2.64652	1.63771	3.2592	6.74736
18.4665	-0.303328						2.90602	4.6275	3.68647	3.39405			1.12869	2.65297	1.50798	3.11705	6.95477
18.4765	-0.251428						2.74256	4.46117	3.80298	3.22919			1.21501	2.49514	1.117	3.21384	6.64361
18.4865	-0.578213						3.03918	4.66313	3.56931	3.30831			1.11417	2.92479	1.37905	3.04882	6.85435
18.4965	-0.4324						2.95981	4.56966	3.63513	3.19789			1.16193	2.68532	1.54837	3.41209	6.5915
18.5065	-0.347353						3.03746	4.65933	3.55534	3.43689			1.19373	2.65847	1.50459	3.23529	6.7818
18.5165	-0.424897						2.90443	4.65513	3.36155	3.30835			1.14805	2.69321	1.38356	3.1181	6.89489
18.5265	-0.254277						2.61308	4.42033	3.52993	3.17616			1.06133	2.89648	1.3086	3.1368	6.80868
18.5365	-0.436825						2.89919	4.65376	3.5169	3.2055			1.13612	2.83728	1.54962	3.20854	6.6938
18.5465	-0.555941						2.87809	4.91309	3.82472	3.04048			0.806103	2.78906	1.17973	3.20878	6.86597
18.5565	-0.295237						3.00825	4.67149	3.92683	3.43137			0.491805	2.82415	1.37158	3.06766	7.09849
18.5665	-0.531727						3.00087	4.46928	3.58915	2.9565			1.09005	2.86398	1.25095	3.35074	6.8683
18.5765	-0.516938						2.73564	4.50903	3.85253	3.10002			1.18138	2.54747	1.25635	3.02126	6.74421
18.5865	-0.431496						3.04274	4.55075	3.72659	3.29611			1.23786	2.67894	1.48989	3.00161	6.92246
18.5965	-0.508424						2.85638	4.59326	3.51348	3.22526			1.22888	2.90121	1.32762	3.16736	6.88847
18.6065	-0.261739						2.83746	5.07326	3.46336	3.18541			1.22692	2.83213	1.59739	3.07295	6.8414
18.6165	-0.383056						3.02852	4.70176	3.04803	3.37095			0.998749	2.6537	1.64528	3.00678	7.26524
18.6265	-0.075053						2.94062	4.822	2.87354	3.25038			0.826335	2.74365	1.50045	3.10063	6.82532
18.6365	-0.486187						2.94596	4.61921	3.50962	3.02303			1.04345	2.53811	1.49935	2.96438	6.74741
18.6465	-0.584329						3.00942	4.97904	3.67662	3.29964			1.15332	2.69011	1.41996	3.15438	7.00665
18.6565	-0.229451						2.83697	4.61986	3.31504	3.02246			1.37559	2.59705	1.40003	2.88183	6.86018
18.6665	-0.22375						3.02958	4.63606	3.49591	3.15715			1.13243	2.9664	1.37576	2.73623	6.8776
18.6765	-0.383402						3.1269	4.61647	3.55292	3.24201			1.27711	2.98418	1.45996	2.86693	6.75599
18.6865	-0.483795						2.99028	4.91612	3.54737	3.4717			1.53107	2.73906	1.40703	3.01573	6.98181
18.6965	-0.319737						3.10116	4.73683	3.83749	3.18384			1.35685	2.7918	1.56318	3.0845	6.98787
18.7065	-0.352161						2.8658	4.6935	3.5698	3.31191			1.19895	2.59909	1.35661	3.42448	7.09246
18.7165	-0.0585711						2.84461	4.46923	3.5737	3.19448			0.701798	2.78856	1.5678	3.12272	7.02664
18.7265	-0.334262						2.8857	4.54398	3.88693	3.17894			1.4157	2.75314	1.53664	3.09361	6.71694
18.7364	-0.270857						2.91151	5.03625	3.60904	3.04278			1.13984	2.74652	1.52993	3.18828	6.53864
18.7464	-0.236316						2.99856	4.5151	3.72163	3.51897			1.00504	2.57799	1.55744	3.04785	6.65411
18.7564	-0.412809						2.98494	4.58891	3.46377	3.22814			1.2139	2.58124	1.11474	3.02594	6.76272
18.7664	-0.319574						2.62739	4.59577	3.56712	3.47432			0.998346	2.6546	1.53606	3.06077	6.81197
18.7764	-0.585432						3.05631	4.72958	3.57068	3.3659			1.05779	2.96954	1.48537	3.04418	6.8299
18.7864	-0.33437						2.84797	4.69418	3.82501	3.20516			0.822948	2.77509	1.58965	2.97065	6.67963
18.7964	-0.342807						3.22166	4.64225	3.47366	3.02385			1.07483	2.81154	1.48745	3.47052	6.43791
18.8064	-0.323537						2.62379	4.57188	3.90791	3.63664			1.42626	2.68181	1.47245	2.94477	7.17516
18.8164	-0.250999						2.71953	4.61101	3.56731	3.17857			0.785388	3.09405	1.40721	3.15554	6.93475
18.8264	-0.604262						3.03788	5.00506	4.16154	3.23269			1.0649	3.00484	1.52739	2.83402	6.70024
18.8364	-0.250721						3.01778	4.56301	3.58006	3.20924			0.938181	2.83345	1.52068	3.04219	6.78033
18.8464	0.0581742						2.76601	4.48896	3.66394	3.45517			0.784679	2.76322	1.47046	3.00129	6.87935
18.8564	-0.169856						2.80257	4.59189	3.745	3.61713			0.929998	2.88378	1.30655	2.71902	6.78549
18.8664	-0.313109						2.89111	4.32828	3.96655	3.11316			1.11899	2.69263	1.44416	3.42617	6.81258
18.8764	-0.317579						3.01604	4.59222	3.63587	3.45281			1.00895	2.534	1.21902	2.75803	6.98257
18.8864	-0.679891						3.24137	4.58811	3.38998	3.09871			1.05496	2.59873	1.54016	3.26919	6.96264
18.8964	-0.256483						3.22671	4.49083	3.57694	3.24654			1.11856	2.54294	1.5026	2.92771	6.88606
18.9064	-0.420702						2.80918	4.52431	3.68106	3.22897			1.00485	2.70684	1.47077	3.05623	6.76332
18.9164	-0.309168						2.89609	4.44695	3.60537	3.35434			1.12691	2.63321	1.59157	3.2047	6.64173
18.9264	-0.374547						2.86187	5.08816	3.51681	3.07573			1.28913	2.52497	1.59759	3.15328	6.87664
18.9364	-0.358128						2.99802	4.7261	3.63453	3.25368			0.816918	2.47846	1.40718	3.31108	6.7114
18.9464	-0.340141						2.88248	4.654	3.60119	3.10263			0.876111	2.54917	1.7344	3.19009	6.81195
18.9564	-0.44876						3.04207	4.78771	3.6781	3.32575			0.958055	2.70992	1.42563	3.09179	6.80696
18.9664	-0.409919						3.23341	4.70876	3.7584	3.18729			1.07089	2.74559	1.36753	3.26847	6.73945
18.9764	-0.237491						2.82554	4.7714	3.71293	3.32268			1.08296	2.97448	1.41336	2.95667	6.91625
18.9864	-0.18988						2.90484	4.49412	3.9921	3.19449			1.59023	2.73931	1.36817	3.14892	6.65733
18.9964	-0.391616						2.71172	4.44606	3.71333	3.02474			1.07572	2.59988	1.70178	3.1067	7.08291
19.0064	-0.402771						3.1322	4.47432	3.59798	3.42086			0.869294	2.74439	1.13143	3.30177	6.84523
19.0164	-0.781958						3.21994	4.63181	3.6388	3.22319			1.1641	2.7027	1.37349	3.06431	6.70588
19.0264	-0.455773						3.17573	4.74884	3.63973	3.2852			0.990532	2.73634	1.70818	3.21113	6.86008
19.0364	-0.389141						2.9813	4.57586	3.73591	3.05062			1.26904	2.81187	1.33714	3.10056	6.60434
19.0464	-0.89345						2.86168	4.82383	4.11294	3.21832			0.925955	2.74643	1.33791	3.09378	6.92264
19.0564	-0.237638						3.09905	4.66517	3.87153	3.43386			1.10499	2.96044	1.66066	3.18987	6.70803
19.0664	-0.402894						2.99332	4.31012	3.81727	3.22559			0.713344	2.84834	1.54612	3.07631	6.84427
19.0764	-0.425853						2.88988	4.68197	3.64391	3.1438			1.1113	2.8435	1.43279	3.13443	6.61642
19.0864	-0.351455						2.76177	4.79235	4.0394	3.13504			1.00886	2.86025	1.5436	3.31699	6.84572
19.0964	-0.376906						2.86213	4.64794	3.70494	3.41854			1.04754	2.81894	1.6302	3.12628	6.95128
19.1064	-0.373716						2.76282	4.85455	3.21107	3.07854			1.13432	2.72925	1.55123	3.354	6.80943
19.1164	-0.31154						2.79283	4.61971	3.44306	3.25137			1.2685	2.90259	1.66308	2.83723	6.86208
19.1264	-0.423509						3.06728	4.64865	3.22907	3.47505			1.2481	2.67387	1.63056	2.9252	6.68686
19.1364	-0.0295375						2.61451	5.18279	3.25603	3.07503			0.847582	2.81671	1.57442	3.0056	6.66627
19.1464	-0.301848						3.04654	4.71595	3.23657	3.29165			1.02382	2.91625	1.72131	2.88318	6.50845
19.1564	-0.416701						2.89126	4.7167	3.81875	3.38389			0.866196	2.84349	1.4793	3.2938	6.70701
19.1664	-0.376668						2.58484	4.3812	3.64092	3.47411			1.17604	2.63694	1.1747	3.06099	6.66518
19.1764	-0.657112						2.98014	4.78444	3.79268	3.30993			1.11853	2.37009	1.30888	2.94747	6.82379
19.1864	-0.4433						2.53679	4.79334	4.21528	3.45853			1.39705	2.78638	1.48924	3.10479	6.67785
19.1964	-0.355819						3.04451	4.73137	3.56929	3.40921			1.1877	2.79183	1.69106	3.07028	6.51962
19.2064	-0.420579						3.09665	4.4679	3.63209	3.36513			1.16443	2.80726	1.59413	3.0261	6.72756
19.2164	-0.470497						2.78513	4.56912	3.85233	3.39088			0.960959	2.97099	1.29693	3.15361	6.97652
19.2264	-0.282802						2.97241	4.88958	4.00842	3.3482			0.96455	2.67518	1.60833	3.04203	6.49877
19.2364	-0.174332						3.18892	4.5553	3.49222	3.21825			1.12303	2.81964	1.77156	2.67877	6.62203
19.2464	-0.608279						2.83726	4.67896	3.7271	3.17021			0.891084	2.7886	0.907332	2.86255	6.74971
19.2564	-0.15426						2.91453	4.58479	3.64075	3.01785			0.911596	2.44186	1.31877	3.16747	6.67105
19.2663	-0.480118						3.38586	4.60449	3.74523	3.59001			1.18848	2.41168	1.48106	3.11645	6.44954
19.2763	-0.239155						2.75705	4.67663	3.6813	3.22161			1.23128	2.69752	1.51983	2.96839	6.66214
19.2863	-0.136532						2.70619	4.75139	3.87132	3.40896			1.20841	2.96677	1.47123	2.71666	6.71929
19.2963	-0.586413						3.06971	4.85717	3.73418	3.25724			0.820831	2.96998	1.73674	3.23291	6.57497
19.3063	-0.571737						3.05253	4.99803	3.56363	3.35325			1.1188	2.62822	1.58779	3.23571	6.59722
19.3163	-0.332729						3.10724	4.79566	3.50979	3.52504			1.24551	2.69372	1.51751	3.00389	6.5756
19.3263	-0.240192						3.15723	4.61631	3.57861	2.97892			1.11959	3.32417	1.26365	3.0006	6.67116
19.3363	-0.361944						2.81994	4.68069	3.61982	3.17827			0.96484	2.88375	1.32072	2.97504	7.07417
19.3463	-0.256497						3.02049	4.5805	3.71051	3.39783			1.15107	2.71119	1.4691	2.80968	6.73133
19.3563	-0.342392						3.0639	4.62333	3.95353	3.11427			0.963226	2.57257	1.45872	3.18301	6.91215
19.3663	-0.277053						3.07255	4.78011	3.86895	3.25743			1.19481	2.58881	1.35631	2.93311	6.61381
19.3763	-0.550268						3.11184	4.86951	3.46919	3.21956			0.994445	2.70998	1.4597	3.33294	6.80223
19.3863	-0.287001						3.33943	4.61018	3.75855	3.19404			1.15088	2.68609	1.35874	2.83115	6.8382
19.3963	-0.364007						2.9262	4.81331	3.38934	3.27145			1.47923	2.8364	1.66298	3.19268	6.66432
19.4063	-0.260841						2.62505	4.87263	3.72085	3.07207			0.974821	2.9122	1.68461	2.87418	7.07484
19.4163	-0.0898121						2.95136	4.4755	3.69771	3.24123			1.53411	2.90216	1.27626	2.88339	6.9136
19.4263	-0.508807						3.06938	4.3971	3.74243	3.34729			1.0555	2.83948	1.16034	3.34004	6.92534
19.4363	-0.205971						3.16227	4.61873	3.95983	3.37409			1.20226	2.84894	1.52951	2.93389	6.82991
19.4463	-0.698919						3.27962	4.6734	3.40419	3.14214			1.31898	2.80292	1.47826	3.14727	6.82421
19.4563	-0.624307						2.92902	4.82875	3.66695	3.14922			0.919306	2.67521	1.61202	3.15882	6.6291
19.4663	-0.420156						3.21424	4.5171	3.4776	3.71599			1.11418	2.59246	1.66512	2.95235	6.61827
19.4763	-0.407376						2.81786	4.79692	3.43541	3.38482			0.91347	2.73834	1.80142	3.01795	6.75619
19.4863	-0.277077						2.85078	4.43938	3.66331	3.04687			0.871503	2.60701	1.20383	2.76062	6.63081
19.4963	-0.182598						2.82651	4.58835	3.45971	3.23323			1.16888	2.7611	1.40283	3.06866	7.00704
19.5063	-0.117835						3.11301	4.84163	3.35429	3.39538			0.826715	2.55126	1.42875	3.15578	6.59049
19.5163	-0.304914						3.10482	4.69695	3.90411	3.51741			0.901581	2.64495	1.23381	3.03146	6.58304
19.5263	-0.446018						2.89162	4.53652	3.95764	2.95906			0.892408	2.34988	1.61329	2.7678	7.04849
19.5363	-0.518773						3.19767	4.75427	3.66646	3.31379			1.03841	2.7077	1.34459	2.64688	6.88229
19.5463	-0.480863						3.30786	4.4122	4.00712	3.07245			0.974833	2.57178	1.31343	2.65914	6.77634
19.5563	-0.328011						2.83976	4.67556	3.60795	3.33689			1.25122	2.67236	1.40279	2.9266	7.03103
19.5663	-0.206128						2.86897	4.52457	3.6228	3.53774			0.938382	2.8666	1.275	3.05171	6.72314
19.5763	-0.107746						3.01837	4.4171	3.8706	3.16851			0.704766	2.84663	1.2836	3.17284	6.74078
19.5863	-0.65774						3.05758	4.73056	3.35157	3.33818			0.749792	2.8892	1.03875	3.24042	6.69387
19.5963	-0.278809						3.00392	4.61317	3.68338	3.15221			1.11458	3.03034	1.50216	3.24582	6.69969
19.6063	-0.569365						2.92008	4.4654	3.69907	3.34679			0.924129	2.93053	1.69088	3.23365	6.48583
19.6163	-0.359924						3.06717	4.39367	3.81148	3.48158			1.26549	2.95544	1.51972	2.90981	6.64549
19.6263	-0.407403						2.80514	4.6488	3.74011	3.44357			0.871763	2.68986	1.43409	3.10079	6.70868
19.6363	-0.498617						2.92797	4.47942	3.99153	3.07323			1.08187	2.74985	1.48372	3.07765	6.9122
19.6463	-0.36221						3.12205	4.72984	3.66572	3.52611			1.08154	2.6287	1.27362	2.80299	6.98727
19.6563	-0.486573						3.3577	4.39108	4.06135	3.28175			1.0958	2.61764	1.52997	3.33584	6.95732
19.6663	-0.68019						3.06187	4.97818	3.88833	3.2868			1.01272	2.53938	1.20881	3.01269	6.58014
19.6763	-0.0927685						3.15189	4.51319	3.77024	3.61181			1.17658	2.99263	1.38759	2.90298	7.03741
19.6863	-0.404191						2.94595	4.86468	3.81681	2.9334			1.29157	2.6089	1.50553	2.8214	6.84993
19.6963	-0.169267						3.23575	4.49186	3.89769	3.30079			1.13879	2.90764	1.6975	2.90533	7.2367
19.7063	-0.329229						3.18135	4.77171	3.59373	3.35196			0.988916	2.77294	1.51877	3.03699	7.06946
19.7163	-0.445647						3.11566	4.92698	3.69371	3.41223			1.0025	2.38253	1.37441	3.05757	6.98446
19.7263	-0.112959						3.13541	4.82983	3.83659	3.59038			1.16159	2.85395	1.33504	2.83734	7.21631
19.7363	-0.618248						3.01672	4.98902	3.62389	3.30819			0.851074	2.97776	1.33945	2.95299	6.63449
19.7463	-0.420062						2.93158	4.5752	3.6693	3.32781			1.15719	2.83479	1.55333	2.83916	6.61753
19.7563	-0.294466						3.05564	4.24233	3.58993	3.02366			1.22057	3.10599	1.31674	2.89275	6.88117
19.7663	-0.575153						3.02462	4.08712	3.34822	3.24233			1.05114	2.55158	1.26314	3.23714	6.95617
19.7763	-0.446659						3.02774	4.70909	3.59264	3.43815			0.982184	2.85141	1.24855	2.99417	7.03742
19.7862	-0.253542						3.30697	5.04778	3.55122	3.29388			0.995387	2.65532	1.5006	3.1533	6.84431
19.7962	-0.44435						3.02871	4.36853	3.935	3.62253			1.0018	2.74876	1.18825	2.78759	6.76072
19.8062	-0.337371						2.98871	4.36989	3.73869	3.21172			1.07917	2.88298	1.61467	3.15312	6.57107
19.8162	-0.308917						3.12717	4.20609	4.04318	3.288			0.90738	2.78977	1.49699	2.86291	7.06932
19.8262	-0.145295						2.99305	4.42642	3.77002	3.41298			1.15006	2.99347	1.39914	2.83986	6.931
19.8362	-0.213573						2.82252	4.74897	3.53152	3.36738			1.24643	2.89468	1.29903	2.89988	6.90529
19.8462	-0.413288						2.9014	4.69153	3.87267	3.36907			0.831428	2.7872	1.46493	3.0773	6.95396
19.8562	-0.340509						2.91356	4.66161	3.6445	3.34438			0.990075	2.53952	1.50703	3.07012	6.77664
19.8662	-0.432486						3.04335	4.5466	4.06784	3.50682			0.973647	2.37677	1.43751	3.03492	6.94824
19.8762	-0.578194						2.68824	4.88257	3.2975	3.34183			0.660322	2.48357	1.60772	3.03224	6.86121
19.8862	-0.253242						3.19649	4.76037	3.617	3.2679			0.821594	2.73159	1.55744	3.13851	6.88629
19.8962	-0.295923						3.10282	4.62803	3.65826	3.57593			1.05902	2.47487	1.45309	2.80004	6.4472
19.9062	-0.392325						2.96075	4.51768	3.31361	3.51556			0.993701	2.58212	1.25405	2.89209	7.01002
19.9162	-0.314327						2.99358	4.53119	3.59685	3.16756			1.01379	3.11052	0.973929	3.03096	7.01673
19.9262	-0.319331						2.81742	4.40548	3.3291	3.46851			0.97467	2.81868	1.30005	3.08819	6.93866
19.9362	-0.543483						3.2002	4.41207	3.77339	3.05737			1.23371	2.63933	1.24406	3.06249	7.0656
19.9462	-0.463423						3.11425	4.67021	3.34336	3.41583			0.557418	2.77473	1.45872	3.14078	7.05438
19.9562	-0.486789						3.06071	4.5567	3.98852	3.52516			0.949757	2.87444	1.15024	3.04227	6.92439
19.9662	-0.588422						3.10824	4.57783	3.62061	3.3791			1.17832	3.07574	1.4749	3.05747	6.71078
19.9762	-0.553642						2.84666	4.64633	3.48302	3.57084			1.10567	2.38754	1.27584	2.87026	6.87837
[truncated: 4,042 more rows]
