# Supplementary material for: Chromatin sequesters pioneer transcription factor Sox2 from exerting force on DNA
Source: Nat Commun. 2022 Jul 9;13:3988. doi: 10.1038/s41467-022-31738-x (PMC9271091; doi:10.1038/s41467-022-31738-x)
Supplement: Supplementary file 6 — Source Data [file 41467_2022_31738_MOESM6_ESM.zip › Source_data_supp_figure_5.xlsx]

## Sheet: Supp_Fig_5A
Fraction of broken single-tethered DNA (-Sox2)			Fraction of broken single-tethered DNA (+Sox2)
Mean	Upper Limit	Lower Limit	Mean	Upper Limit	Lower Limit
0	0.0418271	0	0.0309278	0.08702	0.00842981
0	0.0481136	0	0	0.0409356	0
0	0.0664136	0	0	0.0305262	0

## Sheet: Supp_Fig_5B
Extended Illumination			Pulsed Illumination
Mean	Upper Limit	Lower Limit	Mean	Upper Limit	Lower Limit
0.509091	0.636232	0.380763	0.536273	0.57284	0.499312

## Sheet: Supp_Fig_5C
YOPRO1 washed out			20 nM YOPRO1			100 nM YOPRO1
Mean	Upper Limit	Lower Limit	Mean	Upper Limit	Lower Limit	Mean	Upper Limit	Lower Limit
0.103448	0.207881	0.0482814	0.547771	0.623556	0.469703	0.603774	0.691685	0.508603

## Sheet: Supp_Fig_5D
- Ligase			+ Ligase
Mean	Upper Limit	Lower Limit	Mean	Upper Limit	Lower Limit
0.483333	0.571864	0.395836	0.294118	0.461689	0.168346
0.623077	0.701722	0.537367	0.275862	0.457171	0.146988
0.504505	0.595797	0.412911	0.163934	0.276128	0.0915601
			0.343284	0.462673	0.24089
