# Supplementary material for: Chromatin sequesters pioneer transcription factor Sox2 from exerting force on DNA
Source: Nat Commun. 2022 Jul 9;13:3988. doi: 10.1038/s41467-022-31738-x (PMC9271091; doi:10.1038/s41467-022-31738-x)
Supplement: Supplementary file 6 — Source Data [file 41467_2022_31738_MOESM6_ESM.zip › Source_data_supp_figure_6.xlsx]

## Sheet: Supp_Fig_6C
DNA Length (um)	DNA Envelope Width (-H1)	DNA Envelope Width (+H1)
6.95	0.4562
12.25	0.4578
6.06	0.5528
5.9	0.6778
11.31	0.6794
12.42	0.681
6.91	0.6882
12.54	0.7092
11.7	0.7206
11.5	0.7282
6.24	0.7462
9.43	0.748
10.96	0.7642
2.08	0.7784
4.72	0.7864
2.5	0.8174
2.24	0.8476
7.03	0.8576
4.61	0.8602
2.85	0.8762
2.33	0.8864
5.6	0.9156
10.45	0.9164
2.54	0.9284
2.35	0.929
12.53	0.9424
9.75	0.9596
2.63	0.963
7.23	0.9636
3.05	0.9836
2.93	1.0158
3.24	1.0824
4.07	1.1082
4.83	1.1506
8.16		0.8612
4.18		0.4314
6.54		0.7818
2.19		0.4372
14.3		0.5665
5.18		0.8352
4.43		0.8594
8.5		1.0112
5.05		0.4332
9.01		0.6666
3.92		0.659
2.21		0.4338
1.75		0.3694
1.05		0.369
1.54		0.3798
4.17		0.351
1.57		0.2996
6.39		0.3722
6.97		0.3994
5.47		0.3616
4.99		0.3842
2.32		0.3746
11.88		0.39
1.23		0.336
2.5		0.3836
1.58		0.327
1.52		0.302
1.58		0.3366
3.61		0.2966
11.8		0.5452
1.41		0.3176
1.5		0.3154
1.1		0.3134
8.85		0.3502
9.56		0.5218
4.25		0.41
1.41		0.3444
2.66		0.469
1.45		0.3396
2.26		0.3062
4.34		0.3212
1.35		0.3484
8.67		0.4076
2.63		0.3474
1.91		0.316
4.34		0.4442
2.21		0.3512
1.51		0.4604
8.38		0.5134
11.25		0.4638
6.73		0.4286
4.93		0.466
5.02		0.628
4.05		0.5932
11.86		0.4758
2.88		0.452
8.18		0.4866
4.02		0.4966
12.3		0.4114
8.03		0.3216
14.49		0.5258
5.7		0.389
8.2		0.4414
1.26		0.3416

## Sheet: Supp_Fig_6D
DNA Envelope Width (-H1)	DNA Envelope Width (+H1)
0.4562	0.8612
0.4578	0.4314
0.5528	0.7818
0.6778	0.4372
0.6794	0.5665
0.681	0.8352
0.6882	0.8594
0.7092	1.0112
0.7206	0.4332
0.7282	0.6666
0.7462	0.659
0.748	0.4338
0.7642	0.3694
0.7784	0.369
0.7864	0.3798
0.8174	0.351
0.8476	0.2996
0.8576	0.3722
0.8602	0.3994
0.8762	0.3616
0.8864	0.3842
0.9156	0.3746
0.9164	0.39
0.9284	0.336
0.929	0.3836
0.9424	0.327
0.9596	0.302
0.963	0.3366
0.9636	0.2966
0.9836	0.5452
1.0158	0.3176
1.0824	0.3154
1.1082	0.3134
1.1506	0.3502
	0.5218
	0.41
	0.3444
	0.469
	0.3396
	0.3062
	0.3212
	0.3484
	0.4076
	0.3474
	0.316
	0.4442
	0.3512
	0.4604
	0.5134
	0.4638
	0.4286
	0.466
	0.628
	0.5932
	0.4758
	0.452
	0.4866
	0.4966
	0.4114
	0.3216
	0.5258
	0.389
	0.4414
	0.3416

## Sheet: Supp_Fig_6E
DNA Fluctuation Radius (-H1)	DNA Fluctuation Radius (+H1)
0.75556	0.3402
0.60424	0.3196
0.55406	0.3358
0.65052	0.296
0.46774	0.3362
0.93236	0.3308
0.92664	0.3016
0.81094	0.3452
0.88556	0.3174
0.61308	0.2972
0.61334	0.3102
0.73164	0.3244
0.65884	0.3348
0.58604	0.3156
0.95056	0.2988
0.78884	0.3148
0.65676	0.2968
0.8853	0.3076
0.7163	0.316
0.85306	0.309
0.82758	0.2792
0.56056	0.3224
0.73268	0.2782
0.79742	0.2858
0.66924	0.3002
0.77792	0.2868
0.6344	0.29
0.63544	0.3296
0.75816	0.3042
0.57096	0.301
0.6539	0.3026
0.8801	0.2808
0.7306	0.2912
0.50362
