# Supplementary material for: Chromatin sequesters pioneer transcription factor Sox2 from exerting force on DNA
Source: Nat Commun. 2022 Jul 9;13:3988. doi: 10.1038/s41467-022-31738-x (PMC9271091; doi:10.1038/s41467-022-31738-x)
Supplement: Supplementary file 6 — Source Data [file 41467_2022_31738_MOESM6_ESM.zip › Source_data_supp_figure_7.xlsx]

## Sheet: Supp_Fig_7C
DNA Envelope Width (-Sox2)	DNA Envelope Width (+ Sox2-HMGB)	DNA Envelope Width (+ Sox2-HMGBW79A)
1.06957	0.3954	0.4686
1.01117	0.3954	0.4364
1.56278	0.654	0.3036
0.847405	0.341	0.4692
1.08417	0.5144	0.2892
1.0683	0.412	0.356
1.49105	0.4616	0.3482
1.11527	0.3584	0.2668
1.29047	0.4788	0.305
1.08925	0.2758	0.386
1.27714	0.3656	0.2822
1.14574	0.424	0.5468
0.891838	0.4454	0.2988
0.716009	0.3976	0.5152
0.954679	0.4924	0.4166
0.971183	0.4438	0.2798
1.08988	0.389	0.3322
0.875334	0.4922	0.2754
0.87343	0.4298	0.3266
1.27396	0.3344	0.3848
1.32728	0.3046	0.2466
1.29999	0.3258	0.3264
0.915324	0.3044	0.2998
1.08354	0.4346	0.378
1.15399	0.466	0.3724
1.08671	0.5504	0.3396
1.90618	0.3882	0.3564
0.68808	0.5344	0.3442
1.11908	0.3162	0.2986
0.804241	0.3754	0.2422
0.964835	0.4232	0.3716
0.649994	0.4168	0.293
0.990226	0.525	0.2894
0.87216	0.426	0.4106
0.998477		0.4752
0.779485		0.297
0.617875
0.665228
0.995938
1.07021
1.0994
0.875334
1.00483
0.839787
0.838518
1.14574
1.30951
0.931828
0.827092
0.900724
0.662055
0.997208
1.21366
1.22445
1.04164
0.565
0.814397
0.771233
1.25365
0.900724
0.733148
0.954044
1.09496
0.947062
0.931193
1.16225
1.06068
0.897551
0.948331
0.822649
0.985148
1.0226
1.0226
0.622763
0.9642
0.954044
0.586772
0.876604
0.443189
0.980704
0.747113
0.649994
0.901359
0.723626
1.01308
0.597055
0.540498
0.408912
1.00229
0.886125
0.871525
0.627778
0.53542
0.744573
0.635395
0.748382
0.626889
0.503238
0.734417
0.703949
0.308239
1.3787
0.46109
0.670941
0.597373
0.574394
0.895012
0.646186
0.617621
0.605625
0.888029
0.639838
0.559477
0.689349
0.512124
0.864543
0.612163
0.584106
0.66015
0.828362
0.59312
0.52482
0.384982
1.04481
0.894377
0.8601
0.749652
0.68681
0.414752
0.906437
0.580615
1.3476
1.10512
0.639838
1.06132
0.459185
0.828362
1.00356
0.692523
1.25365
0.877873
0.990226
0.99213
0.742034
0.764251
0.855022
0.740765
0.912785
0.829631

## Sheet: Supp_Fig_7D
DNA Fluctuation Radius (-Sox2)	DNA Fluctuation Radius (+Sox2-HMGB)	DNA Fluctuation Radius (+Sox2-HMGBW79A)
0.75556	0.282	0.318
0.60424	0.313	0.3086
0.55406	0.2918	0.309
0.55406	0.2972	0.297
0.65052	0.32	0.2902
0.46774	0.401	0.2794
0.93236	0.2898	0.2982
0.92664	0.3254	0.2684
0.81094	0.2852	0.2524
0.63024	0.3274	0.2668
0.88556	0.3018	0.2382
0.61308	0.2868	0.2732
0.61334	0.252	0.268
0.46826	0.2724	0.2548
0.73164	0.2982	0.295
0.65884	0.3378	0.2734
0.58604	0.2294	0.3112
0.95056	0.2884	0.2584
0.78884	0.34	0.298
0.65676	0.3284	0.2962
0.8853	0.3968	0.2678
0.7163	0.3454	0.2246
0.85306	0.3124	0.2994
0.82758	0.3264	0.2666
0.56056	0.268	0.2772
0.73268	0.259	0.2756
0.79742	0.3098	0.2692
0.49894	0.244	0.2736
0.66924	0.2752	0.2722
0.77792	0.2714	0.281
0.6344	0.2816	0.2548
0.63544	0.3272
0.75816	0.268
0.57096
0.6539
0.8801
0.7306
0.50362
