# Supplementary material for: Chromatin sequesters pioneer transcription factor Sox2 from exerting force on DNA
Source: Nat Commun. 2022 Jul 9;13:3988. doi: 10.1038/s41467-022-31738-x (PMC9271091; doi:10.1038/s41467-022-31738-x)
Supplement: Supplementary file 6 — Source Data [file 41467_2022_31738_MOESM6_ESM.zip › Source_data_supp_figure_9.xlsx]

## Sheet: Supp_Fig_9A
Number of Sox2 molecules per cluster (DNA foci)	Number of Sox2 molecules per cluster (nucleosome foci)
6.58651	2.46811
2.66955	3.00499
4.3564	8.23073
6.38408	8.16417
4.61592	3.99224
4.15571	6.84859
6.38062	2.61009
3.96021	9.30671
7.73875	10.0688
2.56747	10.1209
2.98962	8.37382
1.99654	4.26844
5.01211	3.75485
8.25087	9.65724
6.57958	7.29895
9.34602	7.89684
9.1782	3.33777
7.34083	7.18136
6.15225	3.16916
4.92734	3.28896
4.69204	18.7133
4.69723	4.28619
9.66609	15.2524
5.61246	6.28841
18.0415	6.68885
9.06574	6.41486
6.65398	6.74764
3.9308	5.23572
5.45329	7.59068
5.73529	4.73211
5.50346	17.6484
8.82526	36.5502
7.33391	2.69662
5.36678	13.6328
6.75087	3.7127
12.218	4.15973
18.4896	4.88741
16.4031	6.44038
12.2215	3.51969
8.66263	11.1592
9.47405	3.64171
8.42907	1.9645
9.34083	1.90793
6.3737	3.11259
12.8599	2.467
9.12803	15.5408
10.0952	2.27288
6.81315	15.0305
8.55363	4.42928
5.11592	4.94509
6.48097	7.59845
6.19723	3.7604
6.6263	3.63838
3.72491	1.82252
2.90484	23.6384
3.39965	3.52524
3.46886	5.62951
3.88062	1.72158
4.5917	1.46644
3.17128	12.0688
3.99654	4.99279
4.69031	4.59567
4.09862	2.27399
4.09862	1.81253
6.51903	36.6167
8.23702	22.8952
4.91696	4.25291
3.8218	3.04382
3.1436	9.89906
2.77855	1.24792
5.46886	5.80033
14.9273	3.15031
12.2111	2.62673
5.33564	4.31059
7.17647	4.06656
16.5484	7.1381
4.38062	10.0666
3.57612	5.8203
3.46713	3.93012
4.15571	2.40266
4.54844	3.84138
4.04498	2.71104
16.4325	2.30837
9.74567	1.14587
9.98789	4.00333
14.0692	3.63616
12.3443	6.8508
17.5329	4.86301
12.1747	7.6761
42.3149	4.10871
11.692	2.27177
11.5813	7.21131
24.737	2.36828
4.7699	1.65502
4.73356	4.55796
5.65398	2.87632
5.56055	2.01664
7.42215	8.76761
12.737	7.69495
4.20761	12.1908
6.96713	26.711
14.0467	1.98669
5.37024	5.26345
4.94983	6.69994
9.26471	33.655
7.85121	4.58236
7.07266	13.056
6.50519	21.5862
4.87024	8.37604
6.63668	9.58181
5.89619	5.31115
5.23356	25.1803
6.80104	3.83805
4.31142	15.5962
6.45329	3.14365
3.00865	3.96118
9.75952	2.57903
7.99827	1.96783
12.1782	8.82418
8.06574	28.1198
5.88235	11.0283
20.6159	6.74875
9.45502	5.2812
4.73183	10.5025
10.0311	7.8558
6.83391	3.37216
8.48962	16.051
5.7872	4.01886
9.20069	7.24903
17.6765	2.78425
4.04152	13.8214
6.70588	8.03217
8.31834	19.4232
10.0329	17.6373
8.1782	13.1004
3.50519	13.3333
3.99827	3.37659
13.1401	6.32501
19.5156	4.1675
15.4412	6.64226
10.737	4.75763
17.4204	7.04049
8.76298	5.63394
11.9118	3.39434
5.67993	16.6722
7.71972	31.7027
5.15917	4.12091
4.80277	5.02607
4.109	8.00776
2.9481	13.6439
3.04498
18.199
5.07266
2.8045
5.16436
3.81661
3.80796
4.33045
7.29239
3.90311
3.70761
13.4585
11.7266
5.60208
12.0311
8.90311
9.39792
